# Supplementary material for: Targeted in situ cross-linking mass spectrometry and integrative modeling reveal the architectures of three proteins from SARS-CoV-2
Source: Proc Natl Acad Sci U S A. 2021 Aug 9;118(34):e2103554118. doi: 10.1073/pnas.2103554118 (PMC8403911; doi:10.1073/pnas.2103554118)
Supplement: Supplementary File [file pnas.2103554118.sd01.xlsx]

## Sheet: Sheet1
The 10 most abundant proteins from each purification condition shown in Figure S2.
Quantification by MaxQuant. The tagged protein is always the most abundant protein by a large margin.
PROTN
NT, rep1			noXL, rep1			FA, rep1			DSS, rep1
	LFQ intensity	MS/MS count		LFQ intensity	MS/MS count		LFQ intensity	MS/MS count		LFQ intensity	MS/MS count
RLA2	79806000	3	PROTN	9263400000	320	PROTN	6302900000	155	PROTN	10116000000	174
ACTG	59899000	5	H2B1M	426330000	22	H4	540280000	27	H2A1J	521980000	19
H4	46303000	3	ROA2	386180000	66	H2B1M	352950000	22	H4	377060000	31
PYC	24821000	7	HNRPC	330930000	36	H2A1J	281120000	16	H2B1M	373260000	21
TBB4B	23752000	7	H4	310090000	30	EF1A1	214750000	37	HSP7C	340600000	67
HSP7C	18751000	3	H2A1J	308800000	14	TBA1B	185900000	46	HS71B	251780000	50
GRP75	12785000	2	DHX9	265510000	92	RL4	183960000	37	TBA1B	232420000	37
CH60	5296900	3	ROA1	254790000	53	TBB4B	180380000	48	ACTG	206240000	36
ACTB	2289100	1	HSP7C	222790000	52	HSP7C	157700000	46	TBB4B	189130000	39
TIM13	2121700	1	H14	174900000	17	RS8	146460000	30	EF1A1	148100000	29
NSP2
NT, rep1			noXL, rep1			DSS, rep1			FA, rep1
	LFQ intensity	MS/MS count		LFQ intensity	MS/MS count		LFQ intensity	MS/MS count		LFQ intensity	MS/MS count
H2A1C	281970000	5	NSP2	8864300000	339	NSP2	2448200000	184	NSP2	1505600000	181
RLA2	256670000	11	TBA1B	396230000	53	TBA1B	306280000	63	TBA1B	332120000	57
EF1A1	141500000	14	TBB4B	218740000	55	TBB4B	219470000	59	TBB4B	219370000	64
TBA1B	133580000	14	HS90B	153230000	47	HS90B	184570000	68	HS90B	200440000	78
HSP7C	117300000	21	HSP7C	113610000	36	HSP7C	156180000	49	EF2	174560000	77
PRDX1	90838000	8	ACTG	91176000	29	ACTG	147790000	50	EF1A1	115050000	31
ACTG	86502000	13	EF1A1	84392000	22	H4	112260000	24	H2B1M	105380000	10
TBB4B	78856000	14	XPO2	80695000	40	H2A1C	100420000	12	FAS	105170000	94
HS71B	65563000	14	HNRPU	70761000	25	EF1A1	86980000	23	HSP7C	99239000	50
ENOA	62948000	15	H4	70526000	12	EF2	86246000	40	KPYM	79712000	45
NSP1
NT, rep1			noXL, rep1			DSS, rep1			FA, rep1
	LFQ intensity	MS/MS count		LFQ intensity	MS/MS count		LFQ intensity	MS/MS count		LFQ intensity	MS/MS count
RLA2	329240000	14	NSP1	6643400000	92	NSP1	1551600000	34	NSP1	393930000	40
H2A1J	312290000	5	TBA1C	319370000	23	TBA1C	266820000	17	TBA1C	370020000	50
TBA1C	194580000	24	TBB4B	287480000	32	TBB4B	242910000	17	TBB4B	331920000	56
TBB4B	162560000	23	HSP7C	242110000	38	H2A1J	169610000	7	H2A1J	303140000	10
HS71B	145790000	26	ACTG	211980000	26	ACTG	130120000	12	FAS	221250000	85
EF1A1	138130000	21	RLA2	178340000	11	EIF3A	82687000	11	H4	198260000	21
HSP7C	137630000	26	EF1A1	164780000	20	H2B1M	73673000	13	HS90B	176050000	59
ACTG	133020000	22	HS71B	161520000	29	TBB5	65137000	8	H2B1M	163400000	15
ATX2L	129840000	30	ATX2L	152220000	36	EF1A1	59418000	11	EF2	138130000	58
PARK7	105960000	7	PABP1	91066000	20	HS71B	56029000	11	EF1A1	125640000	28
