# Supplementary material for: Targeted in situ cross-linking mass spectrometry and integrative modeling reveal the architectures of three proteins from SARS-CoV-2
Source: Proc Natl Acad Sci U S A. 2021 Aug 9;118(34):e2103554118. doi: 10.1073/pnas.2103554118 (PMC8403911; doi:10.1073/pnas.2103554118)
Supplement: Supplementary File [file pnas.2103554118.sd02.xlsx]

## Sheet: Legend
legend
actyl-M	N terminal acetylation
K+	Hydrolyzed DSS monolink
K++	Amidated DSS monolink due to quenching with ammonium bicarbonate
Mox	Oxydized methionine

## Sheet: NSP2, in-situ, Primary set
In-situ cross-links identified from NSP2-expressing cells (Primary Set). The top list shows DSS cross-links, the bottom list shows formaldehyde cross-links. The lists are non-redundant unifications of several experiments.
Protein 1	Protein 2	Residue Number 1	Residue Number 2	XL fragmentation score	Charge	Peptide 1	Peptide 2	Monoisotopic Err	ΔM [ppm]	M/Z	Spectrum ID	Retention time [Sec]	Raw File
NSP2	NSP2	317	333	1.31	2	GLDYKAFK-5	VTKGK-3	0	-1	805.962	3901	5693	2020_09_09_02_NSP2_DSS_10cc_P2
NSP2	NSP2	276	338	1.26	4	ASANIGCNHTGVVGEGSEGLNDNLLEILQKEK-30	KGAWNIGEQK-1	0	3.1	1159.35	6473	3106	2020_09_23_03_DSS_NSP2_08_09_20_MiniS_B4
NSP2	NSP2	534	554	1.13	4	ALNLGETFVTHSKGLYR-13	EETGLLMPLKAPK-10	0	-0.8	868.232	6505	3851	2020_09_23_02_DSS_NSP2_08_09_20_MiniS_B5
NSP2	NSP2	67	111	1.13	4	SEKSYELQTPFEIK-3	KK+LDGFMGR-1	0	0.8	761.655	6716	4545	2020_09_23_01_DSS_NSP2_08_09_20_MiniS_B6
NSP2	NSP2	333	338	1.12	4	VTKGK+AK-3	KGAWNIGEQK-1	2	-1.3	540.059	4890	1029	2020_10_11_05_strep_NSP2_DSS_Trp_SEC_A7_p4
NSP2	NSP2	384	456	1.11	4	VLQKAAITILDGISQYSLR-4	FKEGVEFLR-2	0	-0.4	838.474	7475	5019	2020_10_08_03_strep_NSP2_DSS_p4
NSP2	NSP2	78	102	1.1	4	SYELQTPFEIKLAK-11	KFDTFNGECPNFVFPLNSIIKTIQPR-21	0	3.7	1222.41	7797	5311	2020_09_25_02_NSP2_DSS_No_SCX_p4
NSP2	NSP2	317	330	1.09	4	GLDYKAFK-5	QIVESCGNFKVTK+GK-10	0	0.3	733.14	5926	2722	2020_10_08_04_strep_NSP2_DSS_p4
PHB	PHB2	128	89	1.08	3	VLPSITTEILKSVVAR-11	KISSPTGSK-1	0	3.8	923.216	4937	10065	2020_09_09_02_NSP2_DSS_10cc_P2
NSP2	NSP2	534	554	1.06	4	ALNLGETFVTHSKGLYR-13	SREETGLLMPLKAPK-12	0	5.3	929.015	6150	3103	2020_09_09_03_NSP2_DSS_10cc_P4
NSP2	NSP2	102	338	1.03	4	KFDTFNGECPNFVFPLNSIIKTIQPR-21	KGAWNIGEQK-1	2	0.7	1088.82	7260	4506	2020_09_09_03_NSP2_DSS_10cc_P4
NSP2	NSP2	347	521	1	5	GAWNIGEQKSILSPLYAFASEAAR-9	LKALNLGETFVTHSK-2	0	1	875.677	7500	4838	2020_09_25_03_NSP2_DSS_No_SCX_p4
NSP2	NSP2	67	112	1	4	SEKSYELQTPFEIK-3	KLDGFMGR-1	0	-1.3	690.61	6336	3605	2020_09_23_02_DSS_NSP2_08_09_20_MiniS_B5
PHB	PHB2	128	89	1	5	IFTSIGEDYDERVLPSITTEILKSVVAR-23	KISSPTGSK-1	0	0.6	839.466	7383	5025	2020_09_23_02_DSS_NSP2_08_09_20_MiniS_B5
NSP2	NSP2	504	521	0.97	5	LVNKFLALCADSIIIGGAK-4	LKALNLGETFVTHSK-2	0	-2.1	760.429	7096	4504	2020_10_08_04_strep_NSP2_DSS_p4
NSP2	NSP2	102	112	0.97	5	KFDTFNGECPNFVFPLNSIIKTIQPR-21	KLDGFMGR-1	0	-0.6	829.437	7496	4833	2020_09_25_03_NSP2_DSS_No_SCX_p4
NSP2	NSP2	78	102	0.97	4	SYELQTPFEIKLAK-11	FDTFNGECPNFVFPLNSIIKTIQPR-20	0	-0.9	1190.37	8218	5962	2020_10_08_03_strep_NSP2_DSS_p4
NSP2	NSP2	330	338	0.96	4	QIVESCGNFKVTK-10	KGAWNIGEQK-1	0	-0.4	695.113	5215	1646	2020_10_08_04_strep_NSP2_DSS_p4
NSP2	NSP2	338	521	0.96	4	KGAWNIGEQK-1	LKALNLGETFVTHSK-2	1	-3.9	732.406	5769	3130	2020_09_23_01_DSS_NSP2_08_09_20_MiniS_B6
NSP2	NSP2	338	534	0.96	4	KGAWNIGEQK-1	ALNLGETFVTHSKGLYR-13	0	0.2	794.181	5889	2498	2020_09_25_02_NSP2_DSS_No_SCX_p4
NSP2	NSP2	539	554	0.95	4	KCVK+SR-1	EETGLLMPLKAPK-10	0	-2.3	625.104	5812	2223	2020_09_25_04_NSP2_DSS_SCX_B5_p4
NSP2	NSP2	102	112	0.94	4	FDTFNGECPNFVFPLNSIIKTIQPR-20	KLDGFMGR-1	0	-2	1004.52	7955	5389	2020_09_25_03_NSP2_DSS_No_SCX_p4
NSP2	NSP2	102	317	0.94	5	KFDTFNGECPNFVFPLNSIIKTIQPR-21	GLDYKAFK-5	1	2.8	833.247	7384	4751	2020_09_25_02_NSP2_DSS_No_SCX_p4
PHB2	PHB2	236	244	0.94	4	IVQAEGEAEAAKMLGEALSK-12	MoxLGEALSKNPGYIK-8	1	1.1	930.748	6643	2189	2020_09_23_04_DSS_NSP2_08_09_20_MiniS_B3
NSP2	NSP2	276	330	0.93	5	ASANIGCNHTGVVGEGSEGLNDNLLEILQKEK-30	QIVESCGNFKVTK-10	0	-3.2	1003.5	6385	3424	2020_10_08_04_strep_NSP2_DSS_p4
NSP2	NSP2	330	337	0.92	4	QIVESCGNFKVTK-10	AKK+GAWNIGEQK-2	0	3	783.925	5644	2143	2020_09_25_03_NSP2_DSS_No_SCX_p4
NSP2	NSP2	78	102	0.9	4	SYELQTPFEIKLAK+K-11	FDTFNGECPNFVFPLNSIIKTIQPR-20	2	1.4	1261.93	8342	5917	2020_09_25_02_NSP2_DSS_No_SCX_p4
NSP2	NSP2	276	347	0.88	5	ASANIGCNHTGVVGEGSEGLNDNLLEILQKEK-30	GAWNIGEQKSILSPLYAFASEAAR-9	1	4.5	1217.63	7863	5382	2020_09_25_02_NSP2_DSS_No_SCX_p4
PHB	PHB2	208	218	0.88	4	KAAIISAEGDSK-1	AQFLVEK+AKQEQR-9	1	2.7	765.427	5828	1253	2020_09_23_04_DSS_NSP2_08_09_20_MiniS_B3
NSP2	NSP2	78	317	0.86	4	SYELQTPFEIKLAK-11	GLDYKAFK-5	0	-0.9	687.13	6557	4323	2020_09_23_01_DSS_NSP2_08_09_20_MiniS_B6
NSP2	NSP2	320	333	0.85	4	AFKQIVESCGNFK-3	VTKGK+AK-3	0	1	638.857	5391	1296	2020_09_27_01_NSP2_DSS_SCX_B4_p4
PHB	PHB2	202	216	0.85	4	FVVEKAEQQKK-5	AQFLVEKAK-7	0	1.8	626.861	4922	1946	2020_09_09_03_NSP2_DSS_10cc_P4
PHB	PHB2	83	200	0.84	4	NVPVITGSKDLQNVNITLR-9	EYTAAVEAKQVAQQEAQR-9	0	-0.3	1060.33	6431	3049	2020_09_23_03_DSS_NSP2_08_09_20_MiniS_B4
NSP2	NSP2	317	338	0.83	4	GLDYKAFK-5	KGAWNIGEQK-1	1	1.9	553.304	5475	1764	2020_09_28_01_NSP2_DSS_SCX_B7_p4
NSP2	NSP2	276	521	0.83	6	ASANIGCNHTGVVGEGSEGLNDNLLEILQKEK-30	LKALNLGETFVTHSK-2	0	-3.3	861.119	6752	3801	2020_09_25_03_NSP2_DSS_No_SCX_p4
NSP2	NSP2	102	317	0.82	4	FDTFNGECPNFVFPLNSIIKTIQPR-20	GLDYKAFK-5	1	-2.2	1009.27	7816	5245	2020_09_09_03_NSP2_DSS_10cc_P4
NSP2	NSP2	276	534	0.82	6	ASANIGCNHTGVVGEGSEGLNDNLLEILQKEK-30	ALNLGETFVTHSKGLYR-13	0	1.8	902.472	6741	3787	2020_09_25_03_NSP2_DSS_No_SCX_p4
NSP2	NSP2	534	557	0.81	5	ALNLGETFVTHSKGLYR-13	APKEIIFLEGETLPTEVLTEEVVLK-3	0	2.6	968.943	7626	5008	2020_09_25_03_NSP2_DSS_No_SCX_p4
NSP2	NSP2	142	171	0.8	5	SVYPVASPNECNQMCLSTLMKCDHCGETSWQTGDFVK-21	ATCEFCGTENLTKEGATTCGYLPQNAVVK-13	2	-0.5	1539.89	6695	3893	2020_10_08_03_strep_NSP2_DSS_p4
PHB	PHB2	202	262	0.8	4	FVVEKAEQQK-5	AAQNISKTIATSQNR-7	1	3	737.402	4912	1937	2020_09_09_03_NSP2_DSS_10cc_P4
PHB	PHB2	202	216	0.79	4	FVVEKAEQQK-5	AQFLVEKAK-7	0	-0.7	594.84	5281	1975	2020_09_23_02_DSS_NSP2_08_09_20_MiniS_B5
NSP2	NSP2	158	214	0.78	6	CDHCGETSWQTGDFVKATCEFCGTENLTK-16	IYCPACHNSEVGPEHSLAEYHNESGLKTILR-27	2	2.2	1194.05	6101	2799	2020_09_25_03_NSP2_DSS_No_SCX_p4
NSP2	NSP2	347	492	0.77	4	GAWNIGEQKSILSPLYAFASEAAR-9	EIKESVQTFFK-3	0	-0.5	1018.78	7887	5591	2020_10_08_04_strep_NSP2_DSS_p4
PHB	PHB2	240	250	0.77	4	KLEAAEDIAYQLSR-1	NPGYIKLR-6	0	-1.9	676.877	6198	3401	2020_09_23_02_DSS_NSP2_08_09_20_MiniS_B5
NSP2	NSP2	320	347	0.76	4	AFKQIVESCGNFK-3	GAWNIGEQKSILSPLYAFASEAAR-9	1	-0.9	1062.05	7537	4890	2020_09_25_03_NSP2_DSS_No_SCX_p4
NSP2	NSP2	102	534	0.76	5	FDTFNGECPNFVFPLNSIIKTIQPR-20	ALNLGETFVTHSKGLYR-13	1	-0.8	1000.53	7695	5175	2020_09_25_02_NSP2_DSS_No_SCX_p4
NSP2	NSP2	445	456	0.75	4	LKPVLDWLEEK-2	FKEGVEFLR-2	1	1	658.874	7025	4240	2020_09_25_02_NSP2_DSS_No_SCX_p4
PHB	PHB2	186	216	0.74	4	EFTEAVEAKQVAQQEAER-9	AQFLVEKAK-7	0	-0.7	809.179	6012	1464	2020_09_23_04_DSS_NSP2_08_09_20_MiniS_B3
NSP2	NSP2	102	330	0.74	5	KFDTFNGECPNFVFPLNSIIKTIQPR-21	QIVESCGNFKVTK-10	0	-0.3	946.689	7182	4605	2020_10_08_03_strep_NSP2_DSS_p4
NSP2	NSP2	187	239	0.69	7	EGATTCGYLPQNAVVKIYCPACHNSEVGPEHSLAEYHNESGLK-16	TIAFGGCVFSYVGCHNKCAYWVPR-17	2	0	1111.66	6464	3545	2020_10_08_04_strep_NSP2_DSS_p4
NSP2	NSP2	317	347	0.69	4	GLDYKAFK-5	GAWNIGEQKSILSPLYAFASEAAR-9	0	0.4	915.238	7597	4968	2020_09_25_03_NSP2_DSS_No_SCX_p4
NSP2	NSP2	78	102	0.67	5	SEK+SYELQTPFEIKLAK-14	KFDTFNGECPNFVFPLNSIIKTIQPR-21	0	-1.9	1078.17	7954	5477	2020_09_25_02_NSP2_DSS_No_SCX_p4
NSP2	NSP2	102	534	0.65	6	KFDTFNGECPNFVFPLNSIIKTIQPR-21	ALNLGETFVTHSKGLYR-13	1	-1.3	855.283	7371	4873	2020_10_08_03_strep_NSP2_DSS_p4
Formaldehyde cross-links:
NSP2	NSP2	45	52	2.09	6	ASCTLSEQLDFIDTKR-1	GVYCCREHEHEIAWYTER-1	1	-2.3	717.996			2020_10_08_15_strep_NSP2_FA_p4
NSP2	NSP2	107	111	1.94	4	TIQPRVEK-1	KKLDGFMGR-1	0	-1.2	512.038			2020_10_08_15_strep_NSP2_FA_p4
NSP2	NSP2	544	557	1.81	4	SREETGLLOPLK-1	APKEIIFLEGETLPTEVLTEEVVLK-1	0	3	1053.33			2020_10_08_15_strep_NSP2_FA_p4
NSP2	NSP2	111	121	1.78	4	KKLDGFMGR-1	IRSVYPVASPNECNQMCLSTLMK-1	2	2.8	944.472			2020_10_08_15_strep_NSP2_FA_p4
NSP2	NSP2	463	492	1.67	5	FKEGVEFLRDGWEIVK-1	EIKESVQTFFK-1	1	-1.8	667.154			2020_10_08_15_strep_NSP2_FA_p4
NSP2	NSP2	102	262	1.29	7	KFDTFNGECPNFVFPLNSIIKTIQPR-1	ASANIGCNHTGVVGEGSEGLNDNLLEILQK-1	1	2.4	887.166			2020_10_08_15_strep_NSP2_FA_p4

## Sheet: NSP2, in-situ, Secondary set
In-situ DSS cross-links identified from NSP2-expressing cells (Secondary Set). The list is a non-redundant unification of several experiments.
Protein 1	Protein 2	Residue Number 1	Residue Number 2	XL Fragmentation Score	Charge	Peptide 1	Peptide 2	Monoisotopic Err	ΔM [ppm]	M/Z	Raw File
NSP2	NSP2	67	219	1.39	2	SEKSYELQTPFEIK-3	KGGR-1	0	1.1	1127.1	2020_09_25_01_NSP2_DSS_No_SCX_p2
NSP2	NSP2	214	219	1.34	5	IYCPACHNSEVGPEHSLAEYHNESGLKTILR-27	KGGR-1	0	0	828.009	2020_09_09_03_NSP2_DSS_10cc_P4
NSP2	NSP2	81	276	1.28	4	LAKK-3	ASANIGCNHTGVVGEGSEGLNDNLLEILQKEK-30	0	3.5	991.53	2020_09_25_03_NSP2_DSS_No_SCX_p4
NSP2	NSP2	534	539	1.19	3	ALNLGETFVTHSKGLYR-13	KCVK-1	0	0.4	859.802	2020_09_09_02_NSP2_DSS_10cc_P2
NSP2	NSP2	22	219	1.19	3	YVDNNFCGPDGYPLECIKDLLAR-18	KGGR-1	0	-0.5	1095.2	2020_09_09_02_NSP2_DSS_10cc_P2
NSP2	NSP2	335	347	1.14	4	GKAK-2	K+GAWNIGEQKSILSPLYAFASEAAR-10	0	1	851.72	2020_09_23_02_DSS_NSP2_08_09_20_MiniS_B5
NSP2	NSP2	521	539	1.11	4	LKALNLGETFVTHSK-2	KCVK-1	0	-1.5	583.083	2020_09_23_01_DSS_NSP2_08_09_20_MiniS_B6
NSP2	NSP2	102	219	1.1	5	KFDTFNGECPNFVFPLNSIIKTIQPR-21	KGGR-1	0	2.8	728.194	2020_09_25_03_NSP2_DSS_No_SCX_p4
NSP2	NSP2	519	539	1.1	4	FLALCADSIIIGGAKLK-15	KCVK-1	0	-0.4	616.104	2020_10_08_03_strep_NSP2_DSS_p4
NSP2	NSP2	102	539	1.07	5	KFDTFNGECPNFVFPLNSIIKTIQPR-21	KCVK-1	0	0.5	751.603	2020_09_23_01_DSS_NSP2_08_09_20_MiniS_B6
NSP2	NSP2	539	557	1.07	4	KCVK-1	APKEIIFLEGETLPTEVLTEEVVLK-3	0	-0.3	867.986	2020_09_09_03_NSP2_DSS_10cc_P4
NSP2	NSP2	276	539	1.06	5	ASANIGCNHTGVVGEGSEGLNDNLLEILQKEK-30	KCVK-1	0	3.1	808.421	2020_09_25_02_NSP2_DSS_No_SCX_p4
NSP2	NSP2	45	81	1.05	4	ASCTLSEQLDFIDTKR-15	LAKK-3	0	0.3	620.833	2020_10_08_04_strep_NSP2_DSS_p4
NSP2	NSP2	102	219	1.03	4	FDTFNGECPNFVFPLNSIIKTIQPR-20	KGGR-1	0	2.7	877.967	2020_09_25_03_NSP2_DSS_No_SCX_p4
NSP2	NSP2	539	557	1	5	KCVK-1	SREETGLLMPLK+APKEIIFLEGETLPTEVLTEEVVLK-15	0	-4.1	996.747	2020_10_08_04_strep_NSP2_DSS_p4
NSP2	NSP2	45	219	1	4	ASCTLSEQLDFIDTKR-15	KGGR-1	0	-1.8	610.318	2020_09_25_03_NSP2_DSS_No_SCX_p4
NSP2	NSP2	337	347	1	4	GK+AKK-4	GAWNIGEQKSILSPLYAFASEAAR-9	1	0.1	851.971	2020_09_23_02_DSS_NSP2_08_09_20_MiniS_B5
NSP2	NSP2	81	102	1	4	LAKK-3	FDTFNGECPNFVFPLNSIIKTIQPR-20	0	2.6	888.485	2020_09_23_03_DSS_NSP2_08_09_20_MiniS_B4
NSP2	NSP2	102	542	1	5	KFDTFNGECPNFVFPLNSIIKTIQPR-21	CVKSR-3	0	-1.5	774.609	2020_09_25_03_NSP2_DSS_No_SCX_p4
NSP2	NSP2	335	347	1	4	GKAK-2	GAWNIGEQKSILSPLYAFASEAAR-9	0	1	780.676	2020_09_23_01_DSS_NSP2_08_09_20_MiniS_B6
NSP2	NSP2	542	557	0.97	4	CVKSR-3	APKEIIFLEGETLPTEVLTEEVVLK-3	0	3.9	896.756	2020_09_25_03_NSP2_DSS_No_SCX_p4
NSP2	NSP2	102	539	0.97	4	FDTFNGECPNFVFPLNSIIKTIQPR-20	KCVK-1	0	2.9	907.23	2020_09_23_01_DSS_NSP2_08_09_20_MiniS_B6
NSP2	NSP2	384	539	0.96	4	VLQKAAITILDGISQYSLR-4	KCVK-1	0	-1.5	690.903	2020_09_25_04_NSP2_DSS_SCX_B5_p4
NSP2	NSP2	82	219	0.96	4	KFDTFNGECPNFVFPLNSIIK-1	KGGR-1	0	1.4	761.152	2020_09_25_04_NSP2_DSS_SCX_B5_p4
NSP2	NSP2	81	333	0.95	4	LAKK-3	QIVESCGNFK+VTKGK-13	0	-3.1	612.593	2020_10_08_03_strep_NSP2_DSS_p4
NSP2	NSP2	67	110	0.95	4	SEKSYELQTPFEIK-3	VEKK+K-3	0	3.4	656.612	2020_09_09_03_NSP2_DSS_10cc_P4
PHB	PHB2	208	218	0.94	3	KAAIISAEGDSK-1	AKQEQR-2	0	-1.7	696.043	2020_09_09_02_NSP2_DSS_10cc_P2
NSP2	NSP2	542	554	0.94	4	CVKSR-3	EETGLLMPLKAPK-10	0	0.5	554.062	2020_09_25_04_NSP2_DSS_SCX_B5_p4
NSP2	NSP2	330	337	0.94	4	QIVESCGNFKVTK-10	GK+AKK-4	0	0.1	584.329	2020_09_25_04_NSP2_DSS_SCX_B5_p4
NSP2	NSP2	78	219	0.94	4	SYELQTPFEIKLAK-11	KGGR-1	0	0.4	556.066	2020_09_25_05_NSP2_DSS_SCX_B6_p4
PHB	PHB2	219	218	0.92	4	AAIISAEGDSKAAELIANSLATAGDGLIELR-11	AKQEQR-2	1	1.2	985.281	2020_09_09_03_NSP2_DSS_10cc_P4
NSP2	NSP2	504	539	0.91	4	LVNKFLALCADSIIIGGAK-4	KCVK-1	0	1.5	669.382	2020_10_11_03_strep_NSP2_DSS_Trp_SEC_A6_p4
NSP2	NSP2	534	542	0.91	4	ALNLGETFVTHSKGLYR-13	CVKSR-3	0	-2	673.866	2020_09_23_01_DSS_NSP2_08_09_20_MiniS_B6
NSP2	NSP2	539	557	0.9	4	KCVK+SR-1	APKEIIFLEGETLPTEVLTEEVVLK-3	2	0.6	968.298	2020_09_25_02_NSP2_DSS_No_SCX_p4
NSP2	NSP2	81	534	0.9	5	LAKK-3	ALNLGETFVTHSKGLYR-13	0	4.9	501.294	2020_09_23_06_DSS_NSP2_08_09_20_MiniS_B7
NSP2	NSP2	45	539	0.9	4	ASCTLSEQLDFIDTKR-15	KCVK-1	0	-0.9	639.576	2020_10_08_04_strep_NSP2_DSS_p4

## Sheet: NSP2, in-situ, no cation
In vitro BS3 cross-links identified from NSP2-expressing cells. The list is a non-redundant unification of several experiments.
Protein 1	Protein 2	Residue Number 1	Residue Number 2	XL Fragmentation Score	Charge	Peptide 1	Peptide 2	Monoisotopic Err	ΔM [ppm]	M/Z	Raw File
NSP2	NSP2	384	456	1.33	4	VLQKAAITILDGISQYSLR-4	LKPVLDWLEEKFKEGVEFLR-13	0	-2.4	1176.16	2021_06_05_05_NSP2_00_1p0_BS3_400ng_P4
NSP2	NSP2	276	338	1.26	4	ASANIGCNHTGVVGEGSEGLNDNLLEILQKEK-30	KGAWNIGEQK-1	0	-0.9	1159.34	2021_06_05_05_NSP2_00_1p0_BS3_400ng_P4
NSP2	NSP2	78	102	1.2	4	SYELQTPFEIKLAK-11	KFDTFNGECPNFVFPLNSIIKTIQPR-21	0	2	1222.4	2021_06_04_01_NSP2_00_0p5_BS3_400ng_P4
NSP2	NSP2	384	456	1.11	4	VLQKAAITILDGISQYSLR-4	FKEGVEFLR-2	0	-0.5	838.477	2021_06_04_01_NSP2_00_0p5_BS3_400ng_P4
NSP2	NSP2	22	112	1	4	YVDNNFCGPDGYPLECIKDLLAR-18	KLDGFMGR-1	1	-2.1	948.46	2021_06_04_01_NSP2_00_0p5_BS3_400ng_P4
NSP2	NSP2	317	330	1	4	GLDYKAFK-5	QIVESCGNFKVTUGK-10	0	-0.2	733.143	2021_06_04_01_NSP2_00_0p5_BS3_400ng_P4
NSP2	NSP2	335	338	1	4	VTUGKAK-5	KGAWNIGEQK-1	0	0.9	539.561	2021_06_04_01_NSP2_00_0p5_BS3_400ng_P4
NSP2	NSP2	67	102	0.97	4	SEKSYELQTPFEIK-3	FDTFNGECPNFVFPLNSIIKTIQPR-20	1	2.2	1198.62	2021_06_05_01_NSP2_00_1p0_BS3_400ng_P4
NSP2	NSP2	67	82	0.97	4	SEKSYELQTPFEIK-3	KFDTFNGECPNFVFPLNSIIK-1	0	4.4	1081.55	2021_06_04_01_NSP2_00_0p5_BS3_400ng_P4
NSP2	NSP2	384	534	0.97	4	VLQKAAITILDGISQYSLR-4	ALNLGETFVTHSKGLYR-13	0	0.2	1033.83	2021_06_05_05_NSP2_00_1p0_BS3_400ng_P4
NSP2	NSP2	22	67	0.95	4	YVDNNFCGPDGYPLECIKDLLAR-18	SEKSYELQTPFEIK-3	0	1.1	1142.06	2021_06_04_01_NSP2_00_0p5_BS3_400ng_P4
NSP2	NSP2	278	338	0.95	4	EKVNINIVGDFK-2	KGAWNIGEQK-1	0	-0.6	661.612	2021_06_04_01_NSP2_00_0p5_BS3_400ng_P4
NSP2	NSP2	542	554	0.95	4	UCVKSR-4	EETGLLMPLKAPK-10	0	-0.2	625.102	2021_06_04_01_NSP2_00_0p5_BS3_400ng_P4
NSP2	NSP2	504	521	0.94	5	LVNKFLALCADSIIIGGAK-4	LKALNLGETFVTHSK-2	0	2.5	760.436	2021_06_04_01_NSP2_00_0p5_BS3_400ng_P4
NSP2	NSP2	22	30	0.93	5	YVDNNFCGPDGYPLECIKDLLAR-18	AGKASCTLSEQLDFIDTKR-3	0	-2.9	1002.09	2021_06_04_01_NSP2_00_0p5_BS3_400ng_P4
NSP2	NSP2	78	102	0.92	4	SYELQTPFEIKLAK-11	FDTFNGECPNFVFPLNSIIKTIQPR-20	1	1.9	1190.63	2021_06_05_05_NSP2_00_1p0_BS3_400ng_P4
NSP2	NSP2	278	337	0.92	4	EKVNINIVGDFK-2	AKUGAWNIGEQK-2	1	0.2	750.666	2021_06_05_01_NSP2_00_1p0_BS3_400ng_P4
NSP2	NSP2	78	102	0.88	5	SEUSYELQTPFEIKLAK-14	KFDTFNGECPNFVFPLNSIIKTIQPR-21	0	-2.8	1078.17	2021_06_04_01_NSP2_00_0p5_BS3_400ng_P4
NSP2	NSP2	534	554	0.88	5	ALNLGETFVTHSKGLYR-13	SREETGLLMPLKAPK-12	0	0.5	743.411	2021_06_05_05_NSP2_00_1p0_BS3_400ng_P4
NSP2	NSP2	534	554	0.87	4	ALNLGETFVTHSKGLYR-13	EETGLLMPLKAPK-10	0	3	868.231	2021_06_05_01_NSP2_00_1p0_BS3_400ng_P4
NSP2	NSP2	78	102	0.86	4	SEUSYELQTPFEIKLAK-14	FDTFNGECPNFVFPLNSIIKTIQPR-20	0	-0.5	1315.44	2021_06_05_05_NSP2_00_1p0_BS3_400ng_P4
NSP2	NSP2	288	347	0.86	5	VNINIVGDFKLNEEIAIILASFSASTSAFVETVK-10	GAWNIGEQKSILSPLYAFASEAAR-9	1	-0.8	1272.28	2021_06_05_01_NSP2_00_1p0_BS3_400ng_P4
NSP2	NSP2	78	102	0.85	4	SYELQTPFEIKLAKK-11	FDTFNGECPNFVFPLNSIIKTIQPR-20	2	0.6	1222.9	2021_06_04_01_NSP2_00_0p5_BS3_400ng_P4
NSP2	NSP2	142	171	0.85	5	SVYPVASPNECNQMCLSTLMKCDHCGETSWQTGDFVK-21	ATCEFCGTENLTKEGATTCGYLPQNAVVK-13	1	-0.8	1539.69	2021_06_05_01_NSP2_00_1p0_BS3_400ng_P4
NSP2	NSP2	347	384	0.84	4	GAWNIGEQKSILSPLYAFASEAAR-9	VLQKAAITILDGISQYSLR-4	1	-4.1	1202.4	2021_06_04_01_NSP2_00_0p5_BS3_400ng_P4
NSP2	NSP2	276	330	0.8	5	ASANIGCNHTGVVGEGSEGLNDNLLEILQKEK-30	QIVESCGNFKVTK-10	0	0.7	1003.51	2021_06_04_01_NSP2_00_0p5_BS3_400ng_P4
NSP2	NSP2	288	492	0.8	4	VNINIVGDFKLNEEIAIILASFSASTSAFVETVK-10	EIKESVQTFFK-3	0	-4.5	1283.94	2021_06_04_01_NSP2_00_0p5_BS3_400ng_P4
NSP2	NSP2	347	492	0.8	4	GAWNIGEQKSILSPLYAFASEAAR-9	EIKESVQTFFK-3	0	-0.9	1018.79	2021_06_04_01_NSP2_00_0p5_BS3_400ng_P4
NSP2	NSP2	445	456	0.8	4	LKPVLDWLEEK-2	FKEGVEFLR-2	0	-2.6	658.617	2021_06_04_01_NSP2_00_0p5_BS3_400ng_P4
NSP2	NSP2	187	239	0.79	6	EGATTCGYLPQNAVVKIYCPACHNSEVGPEHSLAEYHNESGLK-16	TIAFGGCVFSYVGCHNKCAYWVPR-17	2	-0.7	1296.77	2021_06_04_01_NSP2_00_0p5_BS3_400ng_P4
NSP2	NSP2	384	456	0.79	5	TLETAQNSVRVLQKAAITILDGISQYSLR-14	FKEGVEFLR-2	1	-3.9	891.094	2021_06_05_01_NSP2_00_1p0_BS3_400ng_P4
NSP2	NSP2	454	504	0.77	5	LKPVLDWLEEKFKEGVEFLR-11	LVNKFLALCADSIIIGGAK-4	1	-0.9	924.122	2021_06_04_01_NSP2_00_0p5_BS3_400ng_P4
NSP2	NSP2	288	347	0.75	5	EKVNINIVGDFKLNEEIAIILASFSASTSAFVETVK-12	GAWNIGEQKSILSPLYAFASEAAR-9	1	-5	1323.7	2021_06_04_01_NSP2_00_0p5_BS3_400ng_P4
NSP2	NSP2	330	338	0.74	4	QIVESCGNFKVTK-10	KGAWNIGEQK-1	1	-2.7	695.365	2021_06_04_01_NSP2_00_0p5_BS3_400ng_P4
NSP2	NSP2	82	187	0.73	7	KFDTFNGECPNFVFPLNSIIK-1	EGATTCGYLPQNAVVKIYCPACHNSEVGPEHSLAEYHNESGLK-16	2	-1.4	1059.94	2021_06_04_01_NSP2_00_0p5_BS3_400ng_P4
NSP2	NSP2	22	82	0.72	4	YVDNNFCGPDGYPLECIKDLLAR-18	LAUKFDTFNGECPNFVFPLNSIIK-4	1	-3.8	1456.47	2021_06_05_01_NSP2_00_1p0_BS3_400ng_P4
NSP2	NSP2	67	110	0.72	5	SEKSYELQTPFEIULAK-3	VEKKKLDGFMGR-3	1	4.4	743.411	2021_06_05_05_NSP2_00_1p0_BS3_400ng_P4
NSP2	NSP2	312	330	0.71	4	LNEEIAIILASFSASTSAFVETVKGLDYK-24	QIVESCGNFKVTK-10	0	-3.8	1191.62	2021_06_04_01_NSP2_00_0p5_BS3_400ng_P4
PHB1	PHB2	202	216	0.7	4	FVVEKAEQQKK-5	AQFLVEKAK-7	0	0.5	626.862	2021_06_04_01_NSP2_00_0p5_BS3_400ng_P4

## Sheet: NSP2, in-situ, Mg
In vitro BS3 cross-links identified from NSP2-expressing cells, in a buffer containing Mg cations. The list is a non-redundant unification of several experiments.
Protein 1	Protein 2	Residue Number 1	Residue Number 2	XL Fragmentation Score	Charge	Peptide 1	Peptide 2	Monoisotopic Err	ΔM [ppm]	M/Z	Raw File
NSP2	NSP2	276	338	1.29	4	ASANIGCNHTGVVGEGSEGLNDNLLEILQKEK-30	KGAWNIGEQK-1	0	-1.7	1159.34	2021_06_05_02_NSP2_Mg_1p0_BS3_400ng_P4
NSP2	NSP2	78	102	1.23	4	SYELQTPFEIKLAK-11	KFDTFNGECPNFVFPLNSIIKTIQPR-21	0	-3.1	1222.39	2021_06_05_02_NSP2_Mg_1p0_BS3_400ng_P4
NSP2	NSP2	384	456	1.23	4	VLQKAAITILDGISQYSLR-4	LKPVLDWLEEKFKEGVEFLR-13	0	0.6	1176.17	2021_06_05_02_NSP2_Mg_1p0_BS3_400ng_P4
NSP2	NSP2	384	456	1.14	4	VLQKAAITILDGISQYSLR-4	FKEGVEFLR-2	0	1.9	838.479	2021_06_05_02_NSP2_Mg_1p0_BS3_400ng_P4
NSP2	NSP2	78	102	1.07	4	SEUSYELQTPFEIKLAK-14	KFDTFNGECPNFVFPLNSIIKTIQPR-21	1	-1.4	1347.71	2021_06_05_06_NSP2_Mg_1p0_BS3_400ng_P4
NSP2	NSP2	335	338	1.06	4	VTUGKAK-5	KGAWNIGEQK-1	0	3.3	539.563	2021_06_05_06_NSP2_Mg_1p0_BS3_400ng_P4
NSP2	NSP2	22	112	1	4	YVDNNFCGPDGYPLECIKDLLAR-18	KLDGFMGR-1	0	0.6	948.212	2021_06_04_02_NSP2_Mg_0p5_BS3_400ng_P4
NSP2	NSP2	504	521	0.97	5	LVNKFLALCADSIIIGGAK-4	LKALNLGETFVTHSK-2	0	-2.9	760.432	2021_06_04_02_NSP2_Mg_0p5_BS3_400ng_P4
NSP2	NSP2	317	333	0.96	4	GLDYKAFK-5	QIVESCGNFUVTKGK-13	0	0.1	733.143	2021_06_04_02_NSP2_Mg_0p5_BS3_400ng_P4
NSP2	NSP2	534	554	0.94	5	ALNLGETFVTHSKGLYR-13	SREETGLLMPLKAPK-12	0	1.4	743.412	2021_06_05_02_NSP2_Mg_1p0_BS3_400ng_P4
NSP2	NSP2	78	102	0.93	4	SYELQTPFEIKLAKK-11	FDTFNGECPNFVFPLNSIIKTIQPR-20	0	-1.2	1222.4	2021_06_05_06_NSP2_Mg_1p0_BS3_400ng_P4
NSP2	NSP2	22	67	0.92	4	YVDNNFCGPDGYPLECIKDLLAR-18	SEKSYELQTPFEIK-3	1	-1.4	1142.31	2021_06_04_02_NSP2_Mg_0p5_BS3_400ng_P4
NSP2	NSP2	67	102	0.92	4	SEKSYELQTPFEIK-3	FDTFNGECPNFVFPLNSIIKTIQPR-20	1	-1	1198.61	2021_06_05_02_NSP2_Mg_1p0_BS3_400ng_P4
PHB1	PHB2	128	89	0.92	4	VLPSITTEILKSVVAR-11	KISSPTGSK-1	0	-3.1	692.661	2021_06_05_02_NSP2_Mg_1p0_BS3_400ng_P4
NSP2	NSP2	67	82	0.91	4	SEKSYELQTPFEIK-3	KFDTFNGECPNFVFPLNSIIK-1	0	-2.8	1081.55	2021_06_05_06_NSP2_Mg_1p0_BS3_400ng_P4
NSP2	NSP2	78	102	0.9	4	SYELQTPFEIKLAK-11	FDTFNGECPNFVFPLNSIIKTIQPR-20	0	-3.2	1190.37	2021_06_04_02_NSP2_Mg_0p5_BS3_400ng_P4
NSP2	NSP2	278	337	0.88	4	EKVNINIVGDFK-2	AKUGAWNIGEQK-2	1	1.2	750.667	2021_06_04_02_NSP2_Mg_0p5_BS3_400ng_P4
NSP2	NSP2	142	171	0.86	5	SVYPVASPNECNQMCLSTLMKCDHCGETSWQTGDFVK-21	ATCEFCGTENLTKEGATTCGYLPQNAVVK-13	2	-2.2	1539.89	2021_06_05_06_NSP2_Mg_1p0_BS3_400ng_P4
NSP2	NSP2	22	30	0.83	5	YVDNNFCGPDGYPLECIKDLLAR-18	AGKASCTLSEQLDFIDTKR-3	0	-1.4	1002.09	2021_06_04_02_NSP2_Mg_0p5_BS3_400ng_P4
NSP2	NSP2	384	534	0.83	4	VLQKAAITILDGISQYSLR-4	ALNLGETFVTHSKGLYR-13	0	2.9	1033.83	2021_06_05_06_NSP2_Mg_1p0_BS3_400ng_P4
NSP2	NSP2	534	554	0.83	4	ALNLGETFVTHSKGLYR-13	EETGLLMPLKAPK-10	0	-1.9	868.227	2021_06_05_02_NSP2_Mg_1p0_BS3_400ng_P4
NSP2	NSP2	110	337	0.81	4	VEKKKLDGFMGR-3	GKAKUGAWNIGEQK-4	0	1.2	804.7	2021_06_04_02_NSP2_Mg_0p5_BS3_400ng_P4
NSP2	NSP2	347	384	0.81	4	GAWNIGEQKSILSPLYAFASEAAR-9	VLQKAAITILDGISQYSLR-4	1	4.5	1202.41	2021_06_05_02_NSP2_Mg_1p0_BS3_400ng_P4
NSP2	NSP2	276	330	0.8	4	ASANIGCNHTGVVGEGSEGLNDNLLEILQKEK-30	QIVESCGNFKVTK-10	1	-0.7	1254.38	2021_06_04_02_NSP2_Mg_0p5_BS3_400ng_P4
NSP2	NSP2	445	456	0.8	4	LKPVLDWLEEK-2	FKEGVEFLR-2	0	-2.3	658.618	2021_06_04_02_NSP2_Mg_0p5_BS3_400ng_P4
NSP2	NSP2	288	347	0.78	4	VNINIVGDFKLNEEIAIILASFSASTSAFVETVK-10	GAWNIGEQKSILSPLYAFASEAAR-9	0	-1.4	1589.84	2021_06_04_02_NSP2_Mg_0p5_BS3_400ng_P4
NSP2	NSP2	330	338	0.78	4	QIVESCGNFKVTK-10	KGAWNIGEQK-1	0	-3.4	695.113	2021_06_04_02_NSP2_Mg_0p5_BS3_400ng_P4
NSP2	NSP2	347	492	0.77	4	GAWNIGEQKSILSPLYAFASEAAR-9	EIKESVQTFFK-3	0	0.4	1018.79	2021_06_05_02_NSP2_Mg_1p0_BS3_400ng_P4
NSP2	NSP2	288	492	0.76	4	VNINIVGDFKLNEEIAIILASFSASTSAFVETVK-10	EIKESVQTFFK-3	2	0.2	1284.45	2021_06_05_02_NSP2_Mg_1p0_BS3_400ng_P4
NSP2	NSP2	102	276	0.75	5	FDTFNGECPNFVFPLNSIIKTIQPR-20	ASANIGCNHTGVVGEGSEGLNDNLLEILQKEK-30	0	-4.8	1292.45	2021_06_05_02_NSP2_Mg_1p0_BS3_400ng_P4
NSP2	NSP2	384	554	0.75	4	VLQKAAITILDGISQYSLR-4	EETGLLMPLKAPK-10	2	1.9	914.528	2021_06_05_02_NSP2_Mg_1p0_BS3_400ng_P4
PHB1	PHB2	202	216	0.75	4	FVVEKAEQQKK-5	AQFLVEKAK-7	0	1.4	626.862	2021_06_04_02_NSP2_Mg_0p5_BS3_400ng_P4
NSP2	NSP2	187	239	0.73	7	EGATTCGYLPQNAVVKIYCPACHNSEVGPEHSLAEYHNESGLK-16	TIAFGGCVFSYVGCHNKCAYWVPR-17	2	-0.3	1111.66	2021_06_05_02_NSP2_Mg_1p0_BS3_400ng_P4

## Sheet: NSP2, in-situ, Zn
In vitro BS3 cross-links identified from NSP2-expressing cells, in a buffer containing Zn cations. The list is a non-redundant unification of several experiments.
Protein 1	Protein 2	Residue Number 1	Residue Number 2	Fragmentation score	Charge	Peptide 1	Peptide 2	Monoisotopic Err	ΔM [ppm]	M/Z	Raw File
NSP2	NSP2	384	456	1.33	4	VLQKAAITILDGISQYSLR-4	LKPVLDWLEEKFKEGVEFLR-13	0	-1.5	1176.17	2021_06_05_07_NSP2_Zn_1p0_BS3_400ng_P4
NSP2	NSP2	276	338	1.24	4	ASANIGCNHTGVVGEGSEGLNDNLLEILQKEK-30	KGAWNIGEQK-1	0	-0.6	1159.34	2021_06_04_03_NSP2_Zn_0p5_BS3_400ng_P4
NSP2	NSP2	78	102	1.2	4	SYELQTPFEIKLAK-11	KFDTFNGECPNFVFPLNSIIKTIQPR-21	0	-0.2	1222.4	2021_06_05_07_NSP2_Zn_1p0_BS3_400ng_P4
NSP2	NSP2	384	456	1.11	4	VLQKAAITILDGISQYSLR-4	FKEGVEFLR-2	0	0.5	838.478	2021_06_05_07_NSP2_Zn_1p0_BS3_400ng_P4
NSP2	NSP2	22	112	1	4	YVDNNFCGPDGYPLECIKDLLAR-18	KLDGFMGR-1	0	-2	948.21	2021_06_04_03_NSP2_Zn_0p5_BS3_400ng_P4
NSP2	NSP2	317	333	1	4	GLDYKAFK-5	QIVESCGNFUVTKGK-13	0	1.9	733.145	2021_06_05_03_NSP2_Zn_1p0_BS3_400ng_P4
NSP2	NSP2	335	338	1	4	VTUGKAK-5	KGAWNIGEQK-1	0	1	539.561	2021_06_04_03_NSP2_Zn_0p5_BS3_400ng_P4
NSP2	NSP2	384	534	1	4	VLQKAAITILDGISQYSLR-4	ALNLGETFVTHSKGLYR-13	0	-0.5	1033.83	2021_06_05_03_NSP2_Zn_1p0_BS3_400ng_P4
NSP2	NSP2	67	102	0.97	4	SEKSYELQTPFEIK-3	FDTFNGECPNFVFPLNSIIKTIQPR-20	0	2.2	1198.36	2021_06_05_07_NSP2_Zn_1p0_BS3_400ng_P4
NSP2	NSP2	534	539	0.96	4	ALNLGETFVTHSKGLYR-13	KCVUSR-1	0	-0.8	744.908	2021_06_05_03_NSP2_Zn_1p0_BS3_400ng_P4
NSP2	NSP2	22	67	0.95	4	YVDNNFCGPDGYPLECIKDLLAR-18	SEKSYELQTPFEIK-3	1	-0.3	1142.31	2021_06_05_03_NSP2_Zn_1p0_BS3_400ng_P4
NSP2	NSP2	67	112	0.95	4	SEKSYELQTPFEIK-3	KLDGFMGR-1	0	-0.9	690.607	2021_06_04_03_NSP2_Zn_0p5_BS3_400ng_P4
NSP2	NSP2	278	338	0.95	4	EKVNINIVGDFK-2	KGAWNIGEQK-1	1	3.9	661.865	2021_06_05_07_NSP2_Zn_1p0_BS3_400ng_P4
NSP2	NSP2	504	521	0.94	5	LVNKFLALCADSIIIGGAK-4	LKALNLGETFVTHSK-2	0	-1	760.433	2021_06_04_03_NSP2_Zn_0p5_BS3_400ng_P4
NSP2	NSP2	278	337	0.92	4	EKVNINIVGDFK-2	AKUGAWNIGEQK-2	0	0.5	750.415	2021_06_05_07_NSP2_Zn_1p0_BS3_400ng_P4
NSP2	NSP2	384	554	0.91	4	VLQKAAITILDGISQYSLR-4	EETGLLMPLKAPK-10	0	5.2	914.029	2021_06_05_03_NSP2_Zn_1p0_BS3_400ng_P4
NSP2	NSP2	534	554	0.91	5	ALNLGETFVTHSKGLYR-13	SREETGLLMPLKAPK-12	0	3	743.413	2021_06_05_07_NSP2_Zn_1p0_BS3_400ng_P4
NSP2	NSP2	67	82	0.89	4	SEKSYELQTPFEIK-3	KFDTFNGECPNFVFPLNSIIK-1	1	0.5	1081.8	2021_06_05_03_NSP2_Zn_1p0_BS3_400ng_P4
NSP2	NSP2	78	102	0.88	4	SYELQTPFEIKLAUK-11	FDTFNGECPNFVFPLNSIIKTIQPR-20	0	-0.6	1261.42	2021_06_05_03_NSP2_Zn_1p0_BS3_400ng_P4
NSP2	NSP2	142	171	0.86	5	SVYPVASPNECNQMCLSTLMKCDHCGETSWQTGDFVK-21	ATCEFCGTENLTKEGATTCGYLPQNAVVK-13	1	-2	1539.69	2021_06_05_07_NSP2_Zn_1p0_BS3_400ng_P4
NSP2	NSP2	445	456	0.85	4	LKPVLDWLEEK-2	FKEGVEFLR-2	0	-3.4	658.617	2021_06_05_07_NSP2_Zn_1p0_BS3_400ng_P4
NSP2	NSP2	288	347	0.84	4	VNINIVGDFKLNEEIAIILASFSASTSAFVETVK-10	GAWNIGEQKSILSPLYAFASEAAR-9	0	-0.7	1589.85	2021_06_05_07_NSP2_Zn_1p0_BS3_400ng_P4
PHB1	PHB2	128	89	0.84	4	VLPSITTEILKSVVAR-11	KISSPTGSK-1	0	-1.4	692.662	2021_06_05_07_NSP2_Zn_1p0_BS3_400ng_P4
NSP2	NSP2	22	30	0.83	5	YVDNNFCGPDGYPLECIKDLLAR-18	AGKASCTLSEQLDFIDTKR-3	0	-1.4	1002.09	2021_06_04_03_NSP2_Zn_0p5_BS3_400ng_P4
NSP2	NSP2	534	557	0.83	5	ALNLGETFVTHSKGLYR-13	APKEIIFLEGETLPTEVLTEEVVLK-3	1	-2.8	969.134	2021_06_04_03_NSP2_Zn_0p5_BS3_400ng_P4
NSP2	NSP2	288	492	0.82	4	VNINIVGDFKLNEEIAIILASFSASTSAFVETVK-10	EIKESVQTFFK-3	1	1.2	1284.2	2021_06_04_03_NSP2_Zn_0p5_BS3_400ng_P4
NSP2	NSP2	384	557	0.82	4	VLQKAAITILDGISQYSLR-4	APKEIIFLEGETLPTEVLTEEVVLK-3	1	-0.1	1256.96	2021_06_05_07_NSP2_Zn_1p0_BS3_400ng_P4
NSP2	NSP2	78	102	0.81	4	SEUSYELQTPFEIKLAK-14	KFDTFNGECPNFVFPLNSIIKTIQPR-21	1	0	1347.71	2021_06_04_03_NSP2_Zn_0p5_BS3_400ng_P4
NSP2	NSP2	347	384	0.81	4	GAWNIGEQKSILSPLYAFASEAAR-9	VLQKAAITILDGISQYSLR-4	0	-2	1202.16	2021_06_04_03_NSP2_Zn_0p5_BS3_400ng_P4
NSP2	NSP2	534	554	0.8	4	ALNLGETFVTHSKGLYR-13	EETGLLMPLKAPK-10	0	0.4	868.229	2021_06_05_03_NSP2_Zn_1p0_BS3_400ng_P4
PHB1	PHB2	202	216	0.8	4	FVVEKAEQQKK-5	AQFLVEKAK-7	0	-0.6	626.861	2021_06_04_03_NSP2_Zn_0p5_BS3_400ng_P4
NSP2	NSP2	78	102	0.79	4	SYELQTPFEIKLAK-11	FDTFNGECPNFVFPLNSIIKTIQPR-20	1	-4.9	1190.62	2021_06_05_03_NSP2_Zn_1p0_BS3_400ng_P4
NSP2	NSP2	384	554	0.79	5	VLQKAAITILDGISQYSLR-4	SREETGLLMPLKAPK-12	1	0.7	780.249	2021_06_04_03_NSP2_Zn_0p5_BS3_400ng_P4
NSP2	NSP2	347	492	0.77	4	GAWNIGEQKSILSPLYAFASEAAR-9	EIKESVQTFFK-3	0	1	1018.79	2021_06_04_03_NSP2_Zn_0p5_BS3_400ng_P4
NSP2	NSP2	78	102	0.76	4	SEUSYELQTPFEIKLAK-14	FDTFNGECPNFVFPLNSIIKTIQPR-20	0	5.5	1315.44	2021_06_04_03_NSP2_Zn_0p5_BS3_400ng_P4
NSP2	NSP2	276	330	0.76	5	ASANIGCNHTGVVGEGSEGLNDNLLEILQKEK-30	QIVESCGNFKVTK-10	0	-0.1	1003.51	2021_06_04_03_NSP2_Zn_0p5_BS3_400ng_P4
NSP2	NSP2	312	534	0.76	5	LNEEIAIILASFSASTSAFVETVKGLDYK-24	ALNLGETFVTHSKGLYR-13	1	0.9	1032.96	2021_06_05_07_NSP2_Zn_1p0_BS3_400ng_P4
NSP2	NSP2	317	534	0.76	5	GLDYKAFK-5	ALNLGETFVTHSKGLYR-13	0	2.3	597.727	2021_06_05_07_NSP2_Zn_1p0_BS3_400ng_P4
NSP2	NSP2	384	456	0.74	5	TLETAQNSVRVLQKAAITILDGISQYSLR-14	FKEGVEFLR-2	0	-0.8	890.896	2021_06_04_03_NSP2_Zn_0p5_BS3_400ng_P4
NSP2	NSP2	45	82	0.73	4	ASCTLSEQLDFIDTKR-15	KFDTFNGECPNFVFPLNSIIK-1	0	-4.3	1127.81	2021_06_04_03_NSP2_Zn_0p5_BS3_400ng_P4
NSP2	NSP2	158	214	0.72	6	CDHCGETSWQTGDFVKATCEFCGTENLTK-16	IYCPACHNSEVGPEHSLAEYHNESGLKTILR-27	1	2.7	1193.88	2021_06_05_03_NSP2_Zn_1p0_BS3_400ng_P4
NSP2	NSP2	187	239	0.7	7	EGATTCGYLPQNAVVKIYCPACHNSEVGPEHSLAEYHNESGLK-16	TIAFGGCVFSYVGCHNKCAYWVPR-17	1	-4.3	1111.52	2021_06_05_03_NSP2_Zn_1p0_BS3_400ng_P4
