# Supplementary material for: Targeted in situ cross-linking mass spectrometry and integrative modeling reveal the architectures of three proteins from SARS-CoV-2
Source: Proc Natl Acad Sci U S A. 2021 Aug 9;118(34):e2103554118. doi: 10.1073/pnas.2103554118 (PMC8403911; doi:10.1073/pnas.2103554118)
Supplement: Supplementary File [file pnas.2103554118.sd04.xlsx]

## Sheet: Legend
legend
actyl-M	N terminal acetylation
K+	Hydrolyzed DSS monolink
K++	Amidated DSS monolink due to quenching with ammonium bicarbonate
Mox	Oxydized methionine

## Sheet: N protein, in-situ
In-situ DSS cross-links identified from N protein-expressing cells. The list is a non-redundant unification of several experiments.
Protein 1	Protein 2	Residue Number 1	Residue Number 2	Fragmentation score	Charge	Peptide 1	Peptide 2	Monoisotopic Err	ΔM [ppm]	M/Z	Spectrum ID	Retention time [Sec]	Raw File
ProtN	ProtN	61	102	1.17	5	RPQGLPNNTASWFTALTQHGKEDLKFPR-21	MKDLSPR-2	0	-0.9	839.442	6475	4197	2020_11_02_02_ProtN_DSS_strep_NCE26_280ng_P4
ProtN	ProtN	233	237	1.12	5	MAGNGGDAALALLLLDRLNQLESKMSGK-24	MSGKGQQQQGQTVTK-4	1	-1.5	926.884	7714	5935	2020_11_02_02_ProtN_DSS_strep_NCE26_280ng_P4
ProtN	ProtN	266	374	1.12	4	TATKAYNVTQAFGR-4	KKADETQALPQR-1	0	1.6	763.16	4992	1984	2020_11_02_06_ProtN_DSS_strep_NCE26_280ng_P4
ProtN	ProtN	102	233	1.11	5	MKDLSPR-2	MAGNGGDAALALLLLDRLNQLESKMSGK-24	0	-0.8	774.813	8077	6356	2020_11_02_02_ProtN_DSS_strep_NCE26_280ng_P4
ProtN	ProtN	233	249	1.11	4	MAGNGGDAALALLLLDRLNQLESKMSGK-24	KSAAEASK-1	1	-5.4	954.755	7792	6025	2020_11_02_02_ProtN_DSS_strep_NCE26_280ng_P4
ProtN	ProtN	233	256	1.11	5	MAGNGGDAALALLLLDRLNQLESKMSGK-24	SAAEASKKPR-7	0	1	814.44	7479	5633	2020_11_02_02_ProtN_DSS_strep_NCE26_280ng_P4
ProtN	ProtN	248	256	1.08	4	MSGKGQQQQGQTVTKK-15	SAAEASKKPR-7	0	-3	729.639	3528	374	2020_11_02_06_ProtN_DSS_strep_NCE26_280ng_P4
ProtN	ProtN	375	388	1.03	4	KADETQALPQR-1	KQQTVTLLPAADLDDFSK-1	0	1.9	846.702	6123	3663	2020_11_02_06_ProtN_DSS_strep_NCE26_280ng_P4
ProtN	ProtN	233	266	1.02	5	MAGNGGDAALALLLLDRLNQLESKMSGK-24	TATKAYNVTQAFGR-4	0	-1.7	911.081	8128	6408	2020_11_02_02_ProtN_DSS_strep_NCE26_280ng_P4
ProtN	ProtN	266	299	1.02	4	TATKAYNVTQAFGR-4	QGTDYKHWPQIAQFAPSASAFFGMSR-6	0	4.4	1149.07	7226	5289	2020_11_02_02_ProtN_DSS_strep_NCE26_280ng_P4
ProtN	ProtN	61	102	1	5	RPQGLPNNTASWFTALTQHGKEDLK-21	MKDLSPR-2	0	-2.6	759.396	6265	3810	2020_11_02_07_ProtN_DSS_strep_Stepped_280ng_P4
ProtN	ProtN	102	102	1	4	MKDLSPR-2	MKDLSPR-2	0	-4.7	458.245	4926	1905	2020_11_02_02_ProtN_DSS_strep_NCE26_280ng_P4
ProtN	ProtN	102	388	1	4	MKDLSPR-2	KQQTVTLLPAADLDDFSK-1	0	-2.1	744.146	6353	4014	2020_11_02_02_ProtN_DSS_strep_NCE26_280ng_P4
ProtN	ProtN	237	237	1	5	MSGKGQQQQGQTVTKK-4	MSGKGQQQQGQTVTK+K-4	0	-1.2	752.993	4170	1041	2020_11_02_02_ProtN_DSS_strep_NCE26_280ng_P4
ProtN	ProtN	248	266	1	4	GQQQQGQTVTKK-11	TATKAYNVTQAFGR-4	0	-5.5	749.643	4096	5423	2020_11_02_08_ProtN_DSS_strep_P2
ProtN	ProtN	266	388	1	4	TATKAYNVTQAFGR-4	KQQTVTLLPAADLDDFSK-1	0	-0.5	914.483	6619	4327	2020_11_02_07_ProtN_DSS_strep_Stepped_280ng_P4
ProtN	ProtN	338	347	1	4	IGMoxEVTPSGTWLTYTGAIKLDDK-19	DPNFKDQVILLNK-5	0	1.3	1049.05	7454	5567	2020_11_02_06_ProtN_DSS_strep_NCE26_280ng_P4
ProtN	ProtN	374	388	1	4	KKADETQALPQR-1	KQQTVTLLPAADLDDFSK-1	1	5.1	878.979	5787	3165	2020_11_02_02_ProtN_DSS_strep_NCE26_280ng_P4
ProtN	ProtN	256	338	0.98	6	SAAEASKKPR-7	IGMEVTPSGTWLTYTGAIKLDDKDPNFKDQVILLNK-19	0	1.5	867.966	6547	4221	2020_11_02_07_ProtN_DSS_strep_Stepped_280ng_P4
ProtN	ProtN	249	266	0.96	5	KSAAEASKKPR-1	TATKAYNVTQAFGR-4	0	-2.3	568.311	4333	1208	2020_11_02_06_ProtN_DSS_strep_NCE26_280ng_P4
ProtN	ProtN	249	388	0.96	4	KSAAEASK-1	KQQTVTLLPAADLDDFSK-1	0	1.4	730.392	5826	3220	2020_11_02_06_ProtN_DSS_strep_NCE26_280ng_P4
ProtN	ProtN	256	388	0.96	4	SAAEASKKPR-7	KQQTVTLLPAADLDDFSK-1	0	-1.1	793.679	5539	2785	2020_11_02_02_ProtN_DSS_strep_NCE26_280ng_P4
ProtN	ProtN	233	249	0.94	6	MAGNGGDAALALLLLDRLNQLESKMSGKGQQQQGQTVTK-24	KSAAEASK-1	0	1.4	833.943	5355	9517	2020_11_02_04_ProtN_DSS_strep_P2
ProtN	ProtN	374	388	0.94	5	KKADETQALPQR-1	QK+KQQTVTLLPAADLDDFSK-3	0	2.4	785.629	6120	3658	2020_11_02_06_ProtN_DSS_strep_NCE26_280ng_P4
ProtN	ProtN	65	169	0.93	6	RPQGLPNNTASWFTALTQHGKEDLKFPR-25	NPANNAAIVLQLPQGTTLPKGFYAEGSR-20	0	5.4	1046.56	7102	5083	2020_11_02_06_ProtN_DSS_strep_NCE26_280ng_P4
ProtN	ProtN	248	266	0.93	4	GQQQQGQTVTKK-11	RTATKAYNVTQAFGR-5	0	1	788.674	4655	1601	2020_11_02_06_ProtN_DSS_strep_NCE26_280ng_P4
ProtN	ProtN	248	388	0.93	4	GQQQQGQTVTKK-11	KQQTVTLLPAADLDDFSK-1	0	-1.7	865.211	5838	3237	2020_11_02_02_ProtN_DSS_strep_NCE26_280ng_P4
ProtN	ProtN	249	338	0.93	6	KSAAEASK-1	IGMEVTPSGTWLTYTGAIKLDDKDPNFKDQVILLNK-19	0	0.4	825.773	6759	4634	2020_11_02_02_ProtN_DSS_strep_NCE26_280ng_P4
ProtN	ProtN	266	375	0.92	4	TATKAYNVTQAFGR-4	KADETQALPQR-1	0	-0.8	731.135	5302	2403	2020_11_02_03_ProtN_DSS_strep_Stepped_280ng_P4
ProtN	ProtN	249	266	0.91	4	KSAAEASK-1	TATKAYNVTQAFGR-4	0	0.3	614.827	4818	1795	2020_11_02_03_ProtN_DSS_strep_Stepped_280ng_P4
ProtN	ProtN	342	355	0.9	6	IGMEVTPSGTWLTYTGAIKLDDKDPNFK-23	DQVILLNKHIDAYK-8	0	-2.3	818.264	7228	5293	2020_11_02_02_ProtN_DSS_strep_NCE26_280ng_P4
ProtN	ProtN	342	355	0.9	5	LDDKDPNFK-4	DQVILLNKHIDAYKTFPPTEPK-8	0	-2.2	760.003	6268	3882	2020_11_02_02_ProtN_DSS_strep_NCE26_280ng_P4
ProtN	ProtN	375	388	0.9	4	KADETQALPQR-1	QKKQQTVTLLPAADLDDFSK-3	0	-2.8	910.736	5770	3132	2020_11_02_02_ProtN_DSS_strep_NCE26_280ng_P4
ProtN	ProtN	61	102	0.89	7	QRRPQGLPNNTASWFTALTQHGKEDLKFPR-23	MKDLSPR-2	0	0.5	640.484	6264	3843	2020_11_02_03_ProtN_DSS_strep_Stepped_280ng_P4
ProtN	ProtN	102	169	0.89	4	MKDLSPR-2	NPANNAAIVLQLPQGTTLPKGFYAEGSR-20	0	-0.5	978.52	6718	4554	2020_11_02_06_ProtN_DSS_strep_NCE26_280ng_P4
ProtN	ProtN	102	387	0.89	4	MKDLSPR-2	QKKQQTVTLLPAADLDDFSK-2	0	-3.2	808.184	5963	3425	2020_11_02_06_ProtN_DSS_strep_NCE26_280ng_P4
ProtN	ProtN	233	237	0.89	6	MAGNGGDAALALLLLDRLNQLESKMSGKGQQQQGQTVTK-24	MSGKGQQQQGQTVTK-4	0	0.3	969.671	7278	5327	2020_11_02_06_ProtN_DSS_strep_NCE26_280ng_P4
ProtN	ProtN	102	299	0.88	5	MKDLSPR-2	QGTDYKHWPQIAQFAPSASAFFGMSR-6	0	1.2	783.189	7082	5055	2020_11_02_06_ProtN_DSS_strep_NCE26_280ng_P4
ProtN	ProtN	237	266	0.87	5	MSGKGQQQQGQTVTKK-4	TATKAYNVTQAFGR-4	0	-1.7	680.556	4670	1623	2020_11_02_02_ProtN_DSS_strep_NCE26_280ng_P4
ProtN	ProtN	248	256	0.86	5	GQQQQGQTVTKK-11	SAAEASKKPR-7	0	-1.2	503.276	3354	3403	2020_11_02_04_ProtN_DSS_strep_P2
ProtN	ProtN	233	266	0.85	6	MAGNGGDAALALLLLDRLNQLESKMSGKGQQQQGQTVTK-24	TATKAYNVTQAFGR-4	1	0.5	956.837	7715	5936	2020_11_02_02_ProtN_DSS_strep_NCE26_280ng_P4
ProtN	ProtN	249	266	0.85	4	GQQQQGQTVTK+KSAAEASK-12	TATKAYNVTQAFGR-4	0	1.7	949.747	5580	2847	2020_11_02_06_ProtN_DSS_strep_NCE26_280ng_P4
ProtN	ProtN	249	374	0.85	4	KSAAEASK-1	KKADETQALPQR-1	0	-0.8	579.067	3776	647	2020_11_02_02_ProtN_DSS_strep_NCE26_280ng_P4
ProtN	ProtN	266	387	0.85	5	TATKAYNVTQAFGR-4	QKKQQTVTLLPAADLDDFSK-2	0	0.6	783.019	6272	3888	2020_11_02_02_ProtN_DSS_strep_NCE26_280ng_P4
ProtN	ProtN	249	375	0.84	4	KSAAEASK-1	KADETQALPQR-1	0	-0.5	547.043	3989	861	2020_11_02_02_ProtN_DSS_strep_NCE26_280ng_P4
ProtN	ProtN	299	355	0.84	5	QGTDYKHWPQIAQFAPSASAFFGMSR-6	LDDKDPNFKDQVILLNKHIDAYK-17	2	-2.1	1162.79	7176	5221	2020_11_02_02_ProtN_DSS_strep_NCE26_280ng_P4
ProtN	ProtN	249	299	0.82	5	KSAAEASK-1	QGTDYKHWPQIAQFAPSASAFFGMSR-6	0	-5.1	772.179	6749	4621	2020_11_02_02_ProtN_DSS_strep_NCE26_280ng_P4
ProtN	ProtN	237	237	0.81	5	MSGKGQQQQGQTVTK-4	MSGKGQQQQGQTVTKK-4	0	-0.6	696.159	3403	3300	2020_11_02_08_ProtN_DSS_strep_P2
ProtN	ProtN	237	248	0.81	4	MSGKGQQQQGQTVTK-4	GQQQQGQTVTKK-11	0	0.1	769.15	3789	665	2020_11_02_02_ProtN_DSS_strep_NCE26_280ng_P4
ProtN	ProtN	237	299	0.81	6	MSGKGQQQQGQTVTKK-4	QGTDYKHWPQIAQFAPSASAFFGMSR-6	0	-2.7	800.73	6450	4124	2020_11_02_03_ProtN_DSS_strep_Stepped_280ng_P4
ProtN	ProtN	347	361	0.81	5	LDDKDPNFKDQVILLNK-9	HIDAYKTFPPTEPK-6	0	-0.2	760.005	6411	4022	2020_11_02_07_ProtN_DSS_strep_Stepped_280ng_P4
ProtN	ProtN	237	257	0.8	5	MSGKGQQQQGQTVTK-4	SAAEASKKPR-8	0	0.5	558.296	3670	535	2020_11_02_02_ProtN_DSS_strep_NCE26_280ng_P4
ProtN	ProtN	249	347	0.8	4	KSAAEASK-1	LDDKDPNFKDQVILLNK-9	0	-2.7	736.647	5459	2623	2020_11_02_07_ProtN_DSS_strep_Stepped_280ng_P4
ProtN	ProtN	347	388	0.8	5	LDDKDPNFKDQVILLNK-9	KQQTVTLLPAADLDDFSK-1	0	0	829.246	6987	4931	2020_11_02_06_ProtN_DSS_strep_NCE26_280ng_P4
ProtN	ProtN	61	102	0.79	6	QRRPQGLPNNTASWFTALTQHGKEDLK-23	MKDLSPR-2	1	1.3	680.528	6024	3525	2020_11_02_06_ProtN_DSS_strep_NCE26_280ng_P4
ProtN	ProtN	100	266	0.79	5	IRGGDGKMKDLSPR-7	TATKAYNVTQAFGR-4	0	-0.5	639.742	5215	2279	2020_11_02_03_ProtN_DSS_strep_Stepped_280ng_P4
ProtN	ProtN	233	249	0.79	4	LNQLESKMSGK-7	KSAAEASK-1	0	2	541.541	4472	1382	2020_11_02_06_ProtN_DSS_strep_NCE26_280ng_P4
ProtN	ProtN	237	266	0.79	4	MSGKGQQQQGQTVTK-4	TATKAYNVTQAFGR-4	1	-4.6	818.668	4959	1935	2020_11_02_03_ProtN_DSS_strep_Stepped_280ng_P4
ProtN	ProtN	237	347	0.79	5	MSGKGQQQQGQTVTKK-4	LDDKDPNFKDQVILLNK-9	0	0.5	778.016	5239	2328	2020_11_02_06_ProtN_DSS_strep_NCE26_280ng_P4
ProtN	ProtN	237	388	0.79	4	MSGKGQQQQGQTVTK-4	KQQTVTLLPAADLDDFSK-1	1	-4.4	934.233	5842	3241	2020_11_02_02_ProtN_DSS_strep_NCE26_280ng_P4
ProtN	ProtN	237	388	0.79	5	MSGKGQQQQGQTVTKK-4	KQQTVTLLPAADLDDFSK-1	1	-3.2	773.207	5511	2741	2020_11_02_02_ProtN_DSS_strep_NCE26_280ng_P4
ProtN	ProtN	256	266	0.79	4	SAAEASKKPR-7	TATKAYNVTQAFGR-4	0	0.7	678.116	4656	1603	2020_11_02_06_ProtN_DSS_strep_NCE26_280ng_P4
ProtN	ProtN	266	266	0.79	5	TATKAYNVTQAFGR-4	TATKAYNVTQAFGR-4	2	4.1	639.74	5214	2293	2020_11_02_02_ProtN_DSS_strep_NCE26_280ng_P4
ProtN	ProtN	237	249	0.78	4	MSGKGQQQQGQTVTK-4	KSAAEASK-1	0	-0.7	634.329	3661	522	2020_11_02_02_ProtN_DSS_strep_NCE26_280ng_P4
ProtN	ProtN	249	266	0.78	5	MSGKGQQQQGQTVTK++KSAAEASK-16	TATKAYNVTQAFGR-4	1	-4.9	840.636	5324	2437	2020_11_02_03_ProtN_DSS_strep_Stepped_280ng_P4
ProtN	ProtN	100	266	0.77	4	GGDGKMKDLSPR-5	TATKAYNVTQAFGR-4	0	-1.1	732.129	5385	2544	2020_11_02_06_ProtN_DSS_strep_NCE26_280ng_P4
ProtN	ProtN	237	266	0.77	5	MSGKGQQQQGQTVTK-4	RTATKAYNVTQAFGR-5	0	0.8	686.159	4670	1624	2020_11_02_06_ProtN_DSS_strep_NCE26_280ng_P4
ProtN	ProtN	256	374	0.77	5	SAAEASKKPR-7	KKADETQALPQR-1	0	-2.7	514.085	3742	608	2020_11_02_02_ProtN_DSS_strep_NCE26_280ng_P4
ProtN	ProtN	266	347	0.77	5	TATKAYNVTQAFGR-4	LDDKDPNFKDQVILLNK-9	1	0.8	736.996	6383	4023	2020_11_02_03_ProtN_DSS_strep_Stepped_280ng_P4
ProtN	ProtN	237	299	0.76	5	MSGKGQQQQGQTVTK-4	QGTDYKHWPQIAQFAPSASAFFGMSR-6	0	-5.9	935.053	6691	4513	2020_11_02_06_ProtN_DSS_strep_NCE26_280ng_P4
ProtN	ProtN	61	169	0.75	6	RPQGLPNNTASWFTALTQHGKEDLK-21	NPANNAAIVLQLPQGTTLPKGFYAEGSR-20	2	-3.2	980.179	7156	5164	2020_11_02_06_ProtN_DSS_strep_NCE26_280ng_P4
ProtN	ProtN	102	347	0.75	5	MKDLSPR-2	LDDKDPNFKDQVILLNK-9	0	-1.7	600.525	6047	3561	2020_11_02_02_ProtN_DSS_strep_NCE26_280ng_P4
ProtN	ProtN	248	249	0.75	4	MSGKGQQQQGQTVTKK-15	KSAAEASK-1	0	-3.8	666.351	3534	387	2020_11_02_02_ProtN_DSS_strep_NCE26_280ng_P4
ProtN	ProtN	102	347	0.74	6	MKDLSPR-2	IGMEVTPSGTWLTYTGAIKLDDKDPNFKDQVILLNK-28	2	-2.2	835.276	7158	5193	2020_11_02_02_ProtN_DSS_strep_NCE26_280ng_P4
ProtN	ProtN	102	374	0.74	4	MKDLSPR-2	KKADETQALPQR-1	0	0.1	592.823	4444	1345	2020_11_02_02_ProtN_DSS_strep_NCE26_280ng_P4
ProtN	ProtN	266	299	0.74	6	TATKAYNVTQAFGR-4	RGPEQTQGNFGDQELIRQGTDYKHWPQIAQFAPSASAFFGMSR-23	1	4.4	1087.54	7092	5070	2020_11_02_06_ProtN_DSS_strep_NCE26_280ng_P4
ProtN	ProtN	100	249	0.73	5	IRGGDGKMKDLSPR-7	KSAAEASK-1	0	-0.3	492.469	4037	876	2020_11_02_07_ProtN_DSS_strep_Stepped_280ng_P4
ProtN	ProtN	102	237	0.73	4	MKDLSPR-2	MSGKGQQQQGQTVTK-4	1	-3.7	648.334	4307	1186	2020_11_02_06_ProtN_DSS_strep_NCE26_280ng_P4
ProtN	ProtN	233	237	0.73	4	LNQLESKMSGK-7	MSGKGQQQQGQTVTK-4	0	-0.7	745.134	4669	1621	2020_11_02_02_ProtN_DSS_strep_NCE26_280ng_P4
ProtN	ProtN	102	375	0.72	4	MKDLSPR-2	KADETQALPQR-1	0	-1.1	560.799	4731	1702	2020_11_02_03_ProtN_DSS_strep_Stepped_280ng_P4
ProtN	ProtN	102	127	0.72	4	MKDLSPR-2	WYFYYLGTGPEAGLPYGANKDGIIWVATEGALNTPK-20	0	2.2	1229.88	7990	6261	2020_11_02_02_ProtN_DSS_strep_NCE26_280ng_P4
ProtN	HNRPU	338	513	0.72	5	IGMEVTPSGTWLTYTGAIKLDDK-19	ATFIKVPQNQNGK-5	0	-0.7	816.432	6924	4870	2020_11_02_02_ProtN_DSS_strep_NCE26_280ng_P4
ProtN	ProtN	100	102	0.71	5	IRGGDGKMKDLSPR-7	MKDLSPR-2	0	-0.8	503.473	4717	1690	2020_11_02_02_ProtN_DSS_strep_NCE26_280ng_P4
ProtN	ProtN	102	266	0.71	4	MKDLSPR-2	TATKAYNVTQAFGR-4	0	0.7	628.583	5524	2759	2020_11_02_02_ProtN_DSS_strep_NCE26_280ng_P4
ProtN	ProtN	169	266	0.71	4	NPANNAAIVLQLPQGTTLPKGFYAEGSR-20	TATKAYNVTQAFGR-4	0	-4.1	1148.85	6925	4872	2020_11_02_02_ProtN_DSS_strep_NCE26_280ng_P4
ProtN	ProtN	256	375	0.71	4	SAAEASKKPR-7	KADETQALPQR-1	0	1.1	610.333	3914	757	2020_11_02_07_ProtN_DSS_strep_Stepped_280ng_P4

## Sheet: N protein, N-term tag, rep1
In-situ DSS cross-links identified from N protein-expressing cells. N protein has a Strep-tag on its N term. This is replicate 1.
Protein 1	Protein 2	Residue Number 1	Residue Number 2	XL Fragmentation Score	Charge	Peptide 1	Peptide 2	Monoisotopic Err	ΔM [ppm]	M/Z	Spectrum ID	Retention time [Sec]	Raw File
ProtN	ProtN	61	102	1.54	4	RPQGLPNNTASWFTALTQHGKEDLKFPR-21	MKDLSPR-2	0	2.1	1049.05	6802	4954	2021_06_03_01_ProtN_Nterm_DSS_Strep_P4
ProtN	ProtN	61	102	1.25	4	RPQGLPNNTASWFTALTQHGKEDLK-21	MKDLSPR-2	0	1.1	948.997	6565	4604	2021_06_03_01_ProtN_Nterm_DSS_Strep_P4
ProtN	ProtN	256	342	1.22	4	SAAEASKKPR-7	LDDKDPNFKDQVILLNK-4	0	0.6	799.939	5178	2550	2021_06_03_01_ProtN_Nterm_DSS_Strep_P4
ProtN	ProtN	237	237	1.19	5	MSGKGQQQQGQTVTKK-4	MSGKGQQQQGQTVTKK-4	0	-5.2	721.775	3447	241	2021_06_03_01_ProtN_Nterm_DSS_Strep_P4
ProtN	ProtN	102	347	1.17	4	MKDLSPR-2	LDDKDPNFKDQVILLNK-9	0	1.5	750.407	6238	4121	2021_06_03_01_ProtN_Nterm_DSS_Strep_P4
ProtN	ProtN	233	249	1.17	5	MAGNGGDAALALLLLDRLNQLESKMSGK-24	KSAAEASK-1	1	0.4	764.01	8261	7097	2021_06_03_01_ProtN_Nterm_DSS_Strep_P4
ProtN	ProtN	237	249	1.17	4	MSGKGQQQQGQTVTK-4	KSAAEASK-1	0	-4.9	634.326	3505	310	2021_06_03_01_ProtN_Nterm_DSS_Strep_P4
ProtN	ProtN	249	355	1.16	5	KSAAEASK-1	LDDKDPNFKDQVILLNKHIDAYK-17	0	3.6	734.997	5594	3167	2021_06_03_01_ProtN_Nterm_DSS_Strep_P4
ProtN	ProtN	266	374	1.12	5	TATKAYNVTQAFGR-4	KKADETQALPQR-1	0	0.5	610.729	5047	2357	2021_06_03_01_ProtN_Nterm_DSS_Strep_P4
ProtN	ProtN	237	256	1.08	4	MSGKGQQQQGQTVTK-4	SAAEASKKPR-7	0	-5.9	697.614	3494	295	2021_06_03_01_ProtN_Nterm_DSS_Strep_P4
ProtN	ProtN	266	388	1.06	4	TATKAYNVTQAFGR-4	KQQTVTLLPAADLDDFSK-1	0	2	914.486	6927	5137	2021_06_03_01_ProtN_Nterm_DSS_Strep_P4
ProtN	ProtN	249	266	1.05	4	KSAAEASK-1	TATKAYNVTQAFGR-4	0	2.3	614.828	4820	2038	2021_06_03_01_ProtN_Nterm_DSS_Strep_P4
ProtN	ProtN	256	342	1.04	5	KSAAEASKKPR-8	LDDKDPNFKDQVILLNK-4	0	2.7	665.773	4916	2172	2021_06_03_01_ProtN_Nterm_DSS_Strep_P4
ProtN	ProtN	61	102	1.03	6	QRRPQGLPNNTASWFTALTQHGKEDLK-23	MKDLSPR-2	0	-4.9	680.356	6294	4204	2021_06_03_01_ProtN_Nterm_DSS_Strep_P4
ProtN	ProtN	355	375	1.03	5	LDDKDPNFKDQVILLNKHIDAYK-17	KADETQALPQR-1	0	3.2	828.044	5904	3626	2021_06_03_01_ProtN_Nterm_DSS_Strep_P4
ProtN	ProtN	374	388	1.03	4	KKADETQALPQR-1	KQQTVTLLPAADLDDFSK-1	1	-1.2	878.974	5949	3693	2021_06_03_01_ProtN_Nterm_DSS_Strep_P4
ProtN	ProtN	375	388	1.03	4	KADETQALPQR-1	QUKQQTVTLLPAADLDDFSK-3	2	-0.2	950.26	6696	4797	2021_06_03_01_ProtN_Nterm_DSS_Strep_P4
ProtN	ProtN	102	233	1	5	MKDLSPR-2	MAGNGGDAALALLLLDRLNQLESKMSGK-24	1	0.4	775.015	8557	7525	2021_06_03_01_ProtN_Nterm_DSS_Strep_P4
ProtN	ProtN	233	266	1	5	MAGNGGDAALALLLLDRLNQLESKMSGK-24	TATKAYNVTQAFGR-4	0	1.4	911.084	8610	7598	2021_06_03_01_ProtN_Nterm_DSS_Strep_P4
ProtN	ProtN	249	266	1	5	KSAAEASUKPR-1	TATKAYNVTQAFGR-4	0	0.9	599.529	5170	2539	2021_06_03_01_ProtN_Nterm_DSS_Strep_P4
ProtN	ProtN	249	266	1	4	KSAAEASK-1	RTATKAYNVTQAFGR-5	0	-2.1	653.851	4506	1590	2021_06_03_01_ProtN_Nterm_DSS_Strep_P4
ProtN	ProtN	256	388	1	4	SAAEASKKPR-7	KQQTVTLLPAADLDDFSK-1	0	0.6	793.681	5666	3275	2021_06_03_01_ProtN_Nterm_DSS_Strep_P4
ProtN	ProtN	299	355	1	5	QGTDYKHWPQIAQFAPSASAFFGMSR-6	LDDKDPNFKDQVILLNKHIDAYK-17	0	-1.2	1162.39	7577	6097	2021_06_03_01_ProtN_Nterm_DSS_Strep_P4
ProtN	ProtN	355	388	1	5	LDDKDPNFKDQVILLNKHIDAYK-17	KQQTVTLLPAADLDDFSK-1	0	5.5	974.726	6988	5227	2021_06_03_01_ProtN_Nterm_DSS_Strep_P4
ProtN	ProtN	347	374	1	5	LDDKDPNFKDQVILLNK-9	KKADETQALPQR-1	0	1.9	708.189	5635	3228	2021_06_03_01_ProtN_Nterm_DSS_Strep_P4
ProtN	ProtN	347	388	1	4	LDDKDPNFKDQVILLNK-9	KQQTVTLLPAADLDDFSK-1	0	0.8	1036.31	7312	5703	2021_06_03_01_ProtN_Nterm_DSS_Strep_P4
ProtN	ProtN	266	299	0.97	4	TATKAYNVTQAFGR-4	QGTDYKHWPQIAQFAPSASAFFGMSR-6	0	0.6	1149.07	7651	6202	2021_06_03_01_ProtN_Nterm_DSS_Strep_P4
ProtN	ProtN	338	347	0.97	4	IGOEVTPSGTWLTYTGAIKLDDK-19	DPNFKDQVILLNK-5	0	0.2	1049.05	7766	6372	2021_06_03_01_ProtN_Nterm_DSS_Strep_P4
ProtN	ProtN	375	388	0.97	4	KADETQALPQR-1	KQQTVTLLPAADLDDFSK-1	0	-1.7	846.699	6331	4260	2021_06_03_01_ProtN_Nterm_DSS_Strep_P4
ProtN	ProtN	237	249	0.96	4	MSGKGQQQQGQTVTKK-4	KSAAEASK-1	0	-5.8	666.349	3406	196	2021_06_03_01_ProtN_Nterm_DSS_Strep_P4
ProtN	ProtN	237	248	0.96	5	MSGKGQQQQGQTVTKK-4	GQQQQGQTVTKK-11	0	-5.1	641.138	3490	290	2021_06_03_01_ProtN_Nterm_DSS_Strep_P4
ProtN	ProtN	249	388	0.96	4	KSAAEASK-1	KQQTVTLLPAADLDDFSK-1	0	-0.3	730.392	5976	3733	2021_06_03_01_ProtN_Nterm_DSS_Strep_P4
ProtN	ProtN	374	375	0.96	4	KKADETQALPQR-1	KADETQALPQR-1	0	-3.6	695.374	4222	1219	2021_06_03_01_ProtN_Nterm_DSS_Strep_P4
ProtN	ProtN	102	266	0.95	4	MKDLSPR-2	TATKAYNVTQAFGR-4	0	1.2	628.584	5657	3260	2021_06_03_01_ProtN_Nterm_DSS_Strep_P4
ProtN	ProtN	102	374	0.95	4	MKDLSPR-2	KKADETQALPQR-1	1	0.1	593.075	4355	1403	2021_06_03_01_ProtN_Nterm_DSS_Strep_P4
ProtN	ProtN	375	405	0.95	5	KADETQALPQR-1	QQTVTLLPAADLDDFSKQLQQSMSSADSTQAGGGSGGGSLPETGSAWSHPQFEK-17	2	-1.2	1387.07	7498	5978	2021_06_03_01_ProtN_Nterm_DSS_Strep_P4
ProtN	ProtN	233	355	0.94	5	LNQLESKMSGK-7	LDDKDPNFKDQVILLNKHIDAYK-17	0	4.2	823.643	6246	4133	2021_06_03_01_ProtN_Nterm_DSS_Strep_P4
ProtN	ProtN	237	266	0.93	5	MSGKGQQQQGQTVTKK-4	TATKAYNVTQAFGR-4	0	0.2	680.558	4660	1810	2021_06_03_01_ProtN_Nterm_DSS_Strep_P4
ProtN	ProtN	347	355	0.93	6	LDDKDPNFKDQVILLNK-9	LDDKDPNFKDQVILLNKHIDAYK-17	0	-5.5	816.602	6752	4880	2021_06_03_01_ProtN_Nterm_DSS_Strep_P4
ProtN	ProtN	233	266	0.92	4	LNQLESKMSGK-7	TATKAYNVTQAFGR-4	0	-0.2	725.632	5960	3709	2021_06_03_01_ProtN_Nterm_DSS_Strep_P4
ProtN	ProtN	65	169	0.91	5	RPQGLPNNTASWFTALTQHGKEDLKFPR-25	NPANNAAIVLQLPQGTTLPKGFYAEGSR-20	2	3	1256.07	7492	5969	2021_06_03_01_ProtN_Nterm_DSS_Strep_P4
ProtN	ProtN	102	237	0.91	4	MKDLSPR-2	MSGKGQQQQGQTVTK-4	0	0.9	648.086	4218	1214	2021_06_03_01_ProtN_Nterm_DSS_Strep_P4
ProtN	ProtN	169	347	0.91	5	NPANNAAIVLQLPQGTTLPKGFYAEGSR-20	LDDKDPNFKDQVILLNK-9	0	-4.8	1016.74	7554	6062	2021_06_03_01_ProtN_Nterm_DSS_Strep_P4
ProtN	ProtN	169	388	0.91	4	NPANNAAIVLQLPQGTTLPKGFYAEGSR-20	KQQTVTLLPAADLDDFSK-1	0	-5.4	1264.41	7855	6503	2021_06_03_01_ProtN_Nterm_DSS_Strep_P4
ProtN	ProtN	248	256	0.91	4	GQQQQGQTVTKK-11	SAAEASKKPR-7	0	-5.1	628.841	3447	242	2021_06_03_01_ProtN_Nterm_DSS_Strep_P4
ProtN	ProtN	374	388	0.91	5	KKADETQALPQR-1	QUKQQTVTLLPAADLDDFSK-3	0	2.5	785.63	6317	4239	2021_06_03_01_ProtN_Nterm_DSS_Strep_P4
ProtN	ProtN	248	388	0.9	4	GQQQQGQTVTKK-11	KQQTVTLLPAADLDDFSK-1	0	-4.9	865.208	6000	3769	2021_06_03_01_ProtN_Nterm_DSS_Strep_P4
ProtN	ProtN	249	374	0.9	4	KSAAEASK-1	KKADETQALPQR-1	0	-2.3	579.066	3581	410	2021_06_03_01_ProtN_Nterm_DSS_Strep_P4
ProtN	ProtN	61	102	0.89	6	QRRPQGLPNNTASWFTALTQHGKEDLKFPR-23	MKDLSPR-2	0	1.7	747.065	6566	4605	2021_06_03_01_ProtN_Nterm_DSS_Strep_P4
ProtN	ProtN	100	256	0.89	4	IRGGDGKMK-7	SAAEASKKPR-7	0	-5	536.546	3429	219	2021_06_03_01_ProtN_Nterm_DSS_Strep_P4
ProtN	ProtN	233	237	0.89	5	LNQLESKMSGK-7	MSGKGQQQQGQTVTKK-4	0	1.8	621.93	4301	1330	2021_06_03_01_ProtN_Nterm_DSS_Strep_P4
ProtN	ProtN	237	355	0.89	6	MSGKGQQQQGQTVTK-4	LDDKDPNFKDQVILLNKHIDAYK-17	0	2.7	748.395	5632	3224	2021_06_03_01_ProtN_Nterm_DSS_Strep_P4
ProtN	ProtN	248	266	0.89	4	GQQQQGQTVTKK-11	RTATKAYNVTQAFGR-5	0	-1.7	788.672	4653	1799	2021_06_03_01_ProtN_Nterm_DSS_Strep_P4
ProtN	ProtN	266	374	0.89	5	RTATKAYNVTQAFGR-5	KKADETQALPQR-1	2	-0.5	642.35	4783	1984	2021_06_03_01_ProtN_Nterm_DSS_Strep_P4
ProtN	ProtN	61	266	0.88	5	RPQGLPNNTASWFTALTQHGKEDLKFPR-21	TATKAYNVTQAFGR-4	1	1.4	975.914	7027	5284	2021_06_03_01_ProtN_Nterm_DSS_Strep_P4
ProtN	ProtN	169	266	0.88	4	NPANNAAIVLQLPQGTTLPKGFYAEGSR-20	TATKAYNVTQAFGR-4	1	-0.4	1149.11	7291	5672	2021_06_03_01_ProtN_Nterm_DSS_Strep_P4
ProtN	ProtN	248	256	0.88	5	OSGKGQQQQGQTVTKK-15	SAAEASKKPR-7	0	-5.9	587.111	3369	160	2021_06_03_01_ProtN_Nterm_DSS_Strep_P4
ProtN	ProtN	266	375	0.88	4	TATKAYNVTQAFGR-4	KADETQALPQR-1	0	1.1	731.137	5383	2854	2021_06_03_01_ProtN_Nterm_DSS_Strep_P4
ProtN	ProtN	342	355	0.88	4	IGMEVTPSGTWLTYTGAIKLDDKDPNFK-23	DQVILLNKHIDAYK-8	1	-3.5	1227.14	7637	6182	2021_06_03_01_ProtN_Nterm_DSS_Strep_P4
ProtN	ProtN	237	237	0.87	5	MSGKGQQQQGQTVTK-4	OSGKGQQQQGQTVTKK-4	0	-4.7	699.356	3475	274	2021_06_03_01_ProtN_Nterm_DSS_Strep_P4
ProtN	ProtN	102	169	0.86	4	MKDLSPR-2	NPANNAAIVLQLPQGTTLPKGFYAEGSR-20	0	3.5	978.524	7054	5324	2021_06_03_01_ProtN_Nterm_DSS_Strep_P4
ProtN	ProtN	233	237	0.86	5	MAGNGGDAALALLLLDRLNQLESKMSGK-24	MSGKGQQQQGQTVTKK-4	1	3.5	952.508	7866	6518	2021_06_03_01_ProtN_Nterm_DSS_Strep_P4
ProtN	ProtN	256	256	0.86	4	KSAAEASKKPR-8	SAAEASKKPR-7	1	-5.3	589.584	2898	57	2021_06_03_01_ProtN_Nterm_DSS_Strep_P4
ProtN	ProtN	249	388	0.86	4	KSAAEASK-1	QUKQQTVTLLPAADLDDFSK-3	0	-3.1	833.448	6416	4387	2021_06_03_01_ProtN_Nterm_DSS_Strep_P4
ProtN	ProtN	249	342	0.86	6	KSAAEASK-1	IGMEVTPSGTWLTYTGAIKLDDKDPNFKDQVILLNK-23	0	5.9	825.778	7153	5468	2021_06_03_01_ProtN_Nterm_DSS_Strep_P4
ProtN	ProtN	61	169	0.85	6	RPQGLPNNTASWFTALTQHGKEDLK-21	NPANNAAIVLQLPQGTTLPKGFYAEGSR-20	0	3.4	979.852	7554	6061	2021_06_03_01_ProtN_Nterm_DSS_Strep_P4
ProtN	ProtN	237	375	0.85	5	MSGKGQQQQGQTVTKK-4	KADETQALPQR-1	0	0.4	626.331	3822	692	2021_06_03_01_ProtN_Nterm_DSS_Strep_P4
ProtN	ProtN	248	266	0.85	4	GQQQQGQTVTKK-11	TATKAYNVTQAFGR-4	0	0.7	749.648	5027	2328	2021_06_03_01_ProtN_Nterm_DSS_Strep_P4
ProtN	ProtN	248	249	0.85	4	GQQQQGQTVTKK-11	KSAAEASK-1	0	-4.1	565.553	3444	238	2021_06_03_01_ProtN_Nterm_DSS_Strep_P4
ProtN	ProtN	256	338	0.85	5	SAAEASKKPR-7	IGMEVTPSGTWLTYTGAIKLDDKDPNFKDQVILLNK-19	0	-0.4	1041.36	6865	5047	2021_06_03_01_ProtN_Nterm_DSS_Strep_P4
ProtN	ProtN	102	405	0.84	5	MKDLSPR-2	QQTVTLLPAADLDDFSKQLQQSMSSADSTQAGGGSGGGSLPETGSAWSHPQFEK-17	2	-0.6	1305.03	7587	6110	2021_06_03_01_ProtN_Nterm_DSS_Strep_P4
ProtN	ProtN	102	388	0.84	4	OKDLSPR-2	KQQTVTLLPAADLDDFSK-1	1	-1.7	748.396	6409	4376	2021_06_03_01_ProtN_Nterm_DSS_Strep_P4
ProtN	ProtN	266	355	0.84	6	TATKAYNVTQAFGR-4	LDDKDPNFKDQVILLNKHIDAYK-17	1	1.3	735.56	6390	4349	2021_06_03_01_ProtN_Nterm_DSS_Strep_P4
ProtN	ProtN	61	100	0.83	7	RPQGLPNNTASWFTALTQHGKEDLKFPR-21	IRGGDGKMUDLSPR-7	1	-1.5	719.954	6925	5134	2021_06_03_01_ProtN_Nterm_DSS_Strep_P4
ProtN	ProtN	102	233	0.83	4	MKDLSPR-2	LNQLESKMSGK-7	0	-0.3	555.296	5355	2813	2021_06_03_01_ProtN_Nterm_DSS_Strep_P4
ProtN	ProtN	233	374	0.83	4	LNQLESKMSGK-7	KKADETQALPQR-1	0	1.3	689.874	4734	1918	2021_06_03_01_ProtN_Nterm_DSS_Strep_P4
ProtN	ProtN	237	266	0.83	5	MSGKGQQQQGQTVTK-4	RTATKAYNVTQAFGR-5	1	1.7	686.361	4693	1858	2021_06_03_01_ProtN_Nterm_DSS_Strep_P4
ProtN	ProtN	248	342	0.83	5	GQQQQGQTVTKK-11	LDDKDPNFKDQVILLNK-4	0	2.8	697.38	5441	2939	2021_06_03_01_ProtN_Nterm_DSS_Strep_P4
ProtN	ProtN	256	266	0.83	4	SAAEASKKPR-7	TATKAYNVTQAFGR-4	1	3.5	678.369	4640	1781	2021_06_03_01_ProtN_Nterm_DSS_Strep_P4
ProtN	ProtN	369	374	0.83	5	TFPPTEPKKDKK-8	KKADETQALPQR-1	0	-1	588.328	4045	984	2021_06_03_01_ProtN_Nterm_DSS_Strep_P4
ProtN	ProtN	61	347	0.82	6	RPQGLPNNTASWFTALTQHGKEDLKFPR-21	LDDKDPNFKDQVILLNK-9	1	-1.4	894.642	7307	5696	2021_06_03_01_ProtN_Nterm_DSS_Strep_P4
ProtN	ProtN	169	375	0.82	4	NPANNAAIVLQLPQGTTLPKGFYAEGSR-20	KADETQALPQR-1	2	-1.3	1081.57	6844	5016	2021_06_03_01_ProtN_Nterm_DSS_Strep_P4
ProtN	ProtN	237	347	0.82	5	MSGKGQQQQGQTVTKK-4	LDDKDPNFKDQVILLNK-9	0	-0.7	778.015	5322	2764	2021_06_03_01_ProtN_Nterm_DSS_Strep_P4
ProtN	ProtN	248	266	0.82	4	GQQQQGQTVTKUSAAEASK-11	TATKAYNVTQAFGR-4	0	-1.1	949.745	5724	3360	2021_06_03_01_ProtN_Nterm_DSS_Strep_P4
ProtN	ProtN	369	375	0.82	4	TFPPTEPKKDK-8	KADETQALPQR-1	0	0.8	671.112	4601	1726	2021_06_03_01_ProtN_Nterm_DSS_Strep_P4
ProtN	ProtN	233	249	0.8	4	LNQLESKMSGUGQQQQGQTVTK-7	KSAAEASK-1	0	0.8	876.461	5249	2656	2021_06_03_01_ProtN_Nterm_DSS_Strep_P4
ProtN	ProtN	233	249	0.79	4	LNQLESKMSGK-7	KSAAEASK-1	0	0.7	541.541	4385	1446	2021_06_03_01_ProtN_Nterm_DSS_Strep_P4
ProtN	ProtN	237	266	0.79	4	MSGKGQQQQGQTVTK-4	TATKAYNVTQAFGR-4	0	-0.1	818.422	5011	2305	2021_06_03_01_ProtN_Nterm_DSS_Strep_P4
ProtN	ProtN	248	405	0.79	5	GQQQQGQTVTKK-11	QQTVTLLPAADLDDFSKQLQQSMSSADSTQAGGGSGGGSLPETGSAWSHPQFEK-17	1	4.7	1401.69	7327	5726	2021_06_03_01_ProtN_Nterm_DSS_Strep_P4
ProtN	ProtN	266	405	0.79	5	TATKAYNVTQAFGR-4	QQTVTLLPAADLDDFSKQLQQSMSSADSTQAGGGSGGGSLPETGSAWSHPQFEK-17	1	-2.3	1441.1	7710	6289	2021_06_03_01_ProtN_Nterm_DSS_Strep_P4
ProtN	ProtN	369	375	0.79	5	TFPPTEPKUDK-8	KKKADETQALPQR-3	0	3	619.546	4812	2025	2021_06_03_01_ProtN_Nterm_DSS_Strep_P4
ProtN	ProtN	61	249	0.78	6	RPQGLPNNTASWFTALTQHGKEDLKFPR-21	KSAAEASK-1	1	0.5	690.7	6433	4411	2021_06_03_01_ProtN_Nterm_DSS_Strep_P4
ProtN	ProtN	237	299	0.78	5	MSGKGQQQQGQTVTK-4	QGTDYKHWPQIAQFAPSASAFFGMSR-6	2	0.2	935.461	7073	5352	2021_06_03_01_ProtN_Nterm_DSS_Strep_P4
ProtN	ProtN	233	233	0.77	5	MAGNGGDAALALLLLDRLNQLESKMSGK-24	LNQLESKMSGK-7	0	-2.4	852.451	8607	7594	2021_06_03_01_ProtN_Nterm_DSS_Strep_P4
ProtN	ProtN	233	375	0.77	4	LNQLESKMSGK-7	KADETQALPQR-1	0	-0.9	657.849	5085	2414	2021_06_03_01_ProtN_Nterm_DSS_Strep_P4
ProtN	ProtN	249	374	0.77	5	GQQQQGQTVTUKSAAEASK-12	KKADETQALPQR-1	0	3.9	731.394	4647	1790	2021_06_03_01_ProtN_Nterm_DSS_Strep_P4
ProtN	ProtN	249	405	0.77	5	KSAAEASK-1	QQTVTLLPAADLDDFSKQLQQSMSSADSTQAGGGSGGGSLPETGSAWSHPQFEK-17	1	0	1293.83	7400	5832	2021_06_03_01_ProtN_Nterm_DSS_Strep_P4
ProtN	ProtN	361	374	0.77	5	HIDAYKTFPPTEPK-6	KKADETQALPQR-1	1	4.8	634.143	4925	2185	2021_06_03_01_ProtN_Nterm_DSS_Strep_P4
ProtN	ProtN	102	256	0.76	4	MKDLSPR-2	SAAEASKUPR-7	0	-0.3	546.799	5021	2319	2021_06_03_01_ProtN_Nterm_DSS_Strep_P4
ProtN	ProtN	233	256	0.76	4	LNQLESKMSGK-7	SAAEASKKPR-7	0	1.1	604.83	4248	1253	2021_06_03_01_ProtN_Nterm_DSS_Strep_P4
ProtN	ProtN	237	388	0.76	4	MSGKGQQQQGQTVTK-4	KQQTVTLLPAADLDDFSK-1	0	-1.9	933.985	6014	3789	2021_06_03_01_ProtN_Nterm_DSS_Strep_P4
ProtN	ProtN	266	388	0.76	4	TATKAYNVTQAFGR-4	QJKQQTVTLLPAADLDDFSK-3	1	-3.5	1017.54	7175	5501	2021_06_03_01_ProtN_Nterm_DSS_Strep_P4
ProtN	ProtN	361	375	0.76	4	HIDAYKTFPPTEPK-6	KADETQALPQR-1	0	2.1	760.15	5173	2543	2021_06_03_01_ProtN_Nterm_DSS_Strep_P4
ProtN	ProtN	248	374	0.75	4	GQQQQGQTVTKK-11	KKADETQALPQR-1	0	-2.2	713.887	3821	691	2021_06_03_01_ProtN_Nterm_DSS_Strep_P4
ProtN	ProtN	61	388	0.74	6	RPQGLPNNTASWFTALTQHGKEDLKFPR-21	KQQTVTLLPAADLDDFSK-1	1	1.8	890.473	7460	5922	2021_06_03_01_ProtN_Nterm_DSS_Strep_P4
ProtN	ProtN	61	266	0.74	5	RPQGLPNNTASWFTALTQHGKEDLK-21	TATKAYNVTQAFGR-4	0	-0.1	895.667	6855	5031	2021_06_03_01_ProtN_Nterm_DSS_Strep_P4
ProtN	ProtN	102	248	0.74	4	MKDLSPR-2	GQQQQGQTVTKK-11	0	-3.9	579.31	4125	1096	2021_06_03_01_ProtN_Nterm_DSS_Strep_P4
ProtN	ProtN	233	256	0.74	6	MAGNGGDAALALLLLDRLNQLESKMSGK-24	SAAEASKKPR-7	0	0.5	678.868	7930	6613	2021_06_03_01_ProtN_Nterm_DSS_Strep_P4
ProtN	ProtN	248	375	0.74	4	GQQQQGQTVTKK-11	KADETQALPQR-1	0	2.3	681.866	4002	930	2021_06_03_01_ProtN_Nterm_DSS_Strep_P4
ProtN	ProtN	355	374	0.74	5	LDDKDPNFKDQVILLNKHIDAYK-17	KKADETQALPQR-1	0	3.5	853.664	5669	3278	2021_06_03_01_ProtN_Nterm_DSS_Strep_P4
ProtN	ProtN	233	347	0.73	6	MAGNGGDAALALLLLDRLNQLESKMSGK-24	LDDKDPNFKDQVILLNK-9	2	4.5	840.957	8789	7851	2021_06_03_01_ProtN_Nterm_DSS_Strep_P4
ProtN	ProtN	102	127	0.72	4	MKDLSPR-2	WYFYYLGTGPEAGLPYGANKDGIIWVATEGALNTPK-20	2	-2.6	1230.37	8499	7443	2021_06_03_01_ProtN_Nterm_DSS_Strep_P4
ProtN	ProtN	100	374	0.71	4	IRGGDGKMK-7	KKADETQALPQR-1	0	-4.7	621.59	3810	676	2021_06_03_01_ProtN_Nterm_DSS_Strep_P4
ProtN	ProtN	233	405	0.71	5	LNQLESKMSGK-7	QQTVTLLPAADLDDFSKQLQQSMSSADSTQAGGGSGGGSLPETGSAWSHPQFEK-17	2	4.1	1382.68	7605	6136	2021_06_03_01_ProtN_Nterm_DSS_Strep_P4
ProtN	ProtN	237	374	0.71	5	MSGKGQQQQGQTVTKK-4	KKADETQALPQR-1	0	-3.8	651.948	3635	464	2021_06_03_01_ProtN_Nterm_DSS_Strep_P4
ProtN	ProtN	233	249	0.7	5	MAGNGGDAALALLLLDRLNQLESKMSGUGQQQQGQTVTK-24	KSAAEASK-1	1	0.1	1031.95	8410	7314	2021_06_03_01_ProtN_Nterm_DSS_Strep_P4
ProtN	ProtN	355	355	0.7	6	LDDKDPNFKDQVILLNKHIDAYK-17	LDDKDPNFKDQVILLNKHIDAYK-17	2	3.2	938.172	6604	4661	2021_06_03_01_ProtN_Nterm_DSS_Strep_P4

## Sheet: N protein, N-term tag, rep2
In-situ DSS cross-links identified from N protein-expressing cells. N protein has a Strep-tag on its N term. This is replicate 2.
Protein 1	Protein 2	Residue Number 1	Residue Number 2	XL Fragmentation Score	Charge	Peptide 1	Peptide 2	Monoisotopic Err	ΔM [ppm]	M/Z	Spectrum ID	Retention time [Sec]	Raw File
ProtN	ProtN	237	249	1.25	5	MSGKGQQQQGQTVTKK-4	KSAAEASK-1	0	-4.8	533.282	3395	211	2021_06_03_04_ProtN_Nterm_DSS_Strep_P4
ProtN	ProtN	233	249	1.22	5	MAGNGGDAALALLLLDRLNQLESKMSGK-24	KSAAEASK-1	0	1.2	763.81	8245	7141	2021_06_03_04_ProtN_Nterm_DSS_Strep_P4
ProtN	ProtN	233	237	1.21	5	MAGNGGDAALALLLLDRLNQLESKMSGK-24	MSGKGQQQQGQTVTK-4	0	-0.1	926.685	8169	7031	2021_06_03_04_ProtN_Nterm_DSS_Strep_P4
ProtN	ProtN	249	374	1.2	4	KSAAEASK-1	KKADETQALPQR-1	0	-3	579.066	3578	437	2021_06_03_04_ProtN_Nterm_DSS_Strep_P4
ProtN	ProtN	61	102	1.19	4	RPQGLPNNTASWFTALTQHGKEDLK-21	MKDLSPR-2	0	3.2	948.999	6545	4643	2021_06_03_04_ProtN_Nterm_DSS_Strep_P4
ProtN	ProtN	102	347	1.17	4	MKDLSPR-2	LDDKDPNFKDQVILLNK-9	0	1.1	750.407	6219	4159	2021_06_03_04_ProtN_Nterm_DSS_Strep_P4
ProtN	ProtN	237	249	1.17	4	MSGKGQQQQGQTVTK-4	KSAAEASK-1	0	-4.7	634.327	3493	324	2021_06_03_04_ProtN_Nterm_DSS_Strep_P4
ProtN	ProtN	249	355	1.16	5	KSAAEASK-1	LDDKDPNFKDQVILLNKHIDAYK-17	0	-2.3	734.993	5572	3201	2021_06_03_04_ProtN_Nterm_DSS_Strep_P4
ProtN	ProtN	266	374	1.15	5	TATKAYNVTQAFGR-4	KKADETQALPQR-1	0	2.8	610.731	5021	2387	2021_06_03_04_ProtN_Nterm_DSS_Strep_P4
ProtN	ProtN	248	256	1.08	5	MSGKGQQQQGQTVTKK-15	SAAEASKKPR-7	0	-5.2	583.912	3390	204	2021_06_03_04_ProtN_Nterm_DSS_Strep_P4
ProtN	ProtN	249	266	1.05	4	KSAAEASK-1	TATKAYNVTQAFGR-4	0	4.6	614.83	4810	2084	2021_06_03_04_ProtN_Nterm_DSS_Strep_P4
ProtN	ProtN	256	374	1.05	4	SAAEASKKPR-7	KKADETQALPQR-1	0	-4.2	642.354	3594	452	2021_06_03_04_ProtN_Nterm_DSS_Strep_P4
ProtN	ProtN	299	355	1.04	5	QGTDYKHWPQIAQFAPSASAFFGMSR-6	LDDKDPNFKDQVILLNKHIDAYK-17	0	-1.3	1162.39	7568	6150	2021_06_03_04_ProtN_Nterm_DSS_Strep_P4
ProtN	ProtN	266	388	1.03	4	TATKAYNVTQAFGR-4	KQQTVTLLPAADLDDFSK-1	0	4.3	914.488	6910	5183	2021_06_03_04_ProtN_Nterm_DSS_Strep_P4
ProtN	ProtN	375	388	1.03	4	KADETQALPQR-1	KQQTVTLLPAADLDDFSK-1	0	1.4	846.702	6304	4288	2021_06_03_04_ProtN_Nterm_DSS_Strep_P4
ProtN	ProtN	61	102	1	5	RPQGLPNNTASWFTALTQHGKEDLKFPR-21	MKDLSPR-2	1	3	839.646	6764	4967	2021_06_03_04_ProtN_Nterm_DSS_Strep_P4
ProtN	ProtN	102	233	1	5	MKDLSPR-2	MAGNGGDAALALLLLDRLNQLESKMSGK-24	0	-1.6	774.813	8553	7578	2021_06_03_04_ProtN_Nterm_DSS_Strep_P4
ProtN	ProtN	233	248	1	5	MAGNGGDAALALLLLDRLNQLESKMSGK-24	GQQQQGQTVTKK-11	2	-0.1	872.067	8328	7259	2021_06_03_04_ProtN_Nterm_DSS_Strep_P4
ProtN	ProtN	249	266	1	5	KSAAEASUKPR-1	TATKAYNVTQAFGR-4	0	1.2	599.53	5152	2581	2021_06_03_04_ProtN_Nterm_DSS_Strep_P4
ProtN	ProtN	249	266	1	4	KSAAEASK-1	RTATKAYNVTQAFGR-5	0	-2.3	653.851	4499	1637	2021_06_03_04_ProtN_Nterm_DSS_Strep_P4
ProtN	ProtN	347	388	1	4	LDDKDPNFKDQVILLNK-9	KQQTVTLLPAADLDDFSK-1	1	-0.7	1036.56	7293	5746	2021_06_03_04_ProtN_Nterm_DSS_Strep_P4
ProtN	ProtN	374	388	1	4	KKADETQALPQR-1	KQQTVTLLPAADLDDFSK-1	0	-1.4	878.723	5926	3725	2021_06_03_04_ProtN_Nterm_DSS_Strep_P4
ProtN	ProtN	375	388	1	4	KADETQALPQR-1	QUKQQTVTLLPAADLDDFSK-3	0	-1.5	949.758	6675	4835	2021_06_03_04_ProtN_Nterm_DSS_Strep_P4
ProtN	ProtN	338	347	0.98	5	IGMEVTPSGTWLTYTGAIKLDDK-19	DPNFKDQVILLNUHIDAYK-5	0	0.9	1012.93	8153	7007	2021_06_03_04_ProtN_Nterm_DSS_Strep_P4
ProtN	ProtN	355	388	0.98	5	LDDKDPNFKDQVILLNKHIDAYK-17	KQQTVTLLPAADLDDFSK-1	0	2.5	974.723	6967	5266	2021_06_03_04_ProtN_Nterm_DSS_Strep_P4
ProtN	ProtN	61	102	0.97	6	QRRPQGLPNNTASWFTALTQHGKEDLKFPR-23	MKDLSPR-2	0	3.2	747.066	6536	4630	2021_06_03_04_ProtN_Nterm_DSS_Strep_P4
ProtN	ProtN	61	102	0.97	6	QRRPQGLPNNTASWFTALTQHGKEDLK-23	MKDLSPR-2	0	-2.3	680.358	6260	4222	2021_06_03_04_ProtN_Nterm_DSS_Strep_P4
ProtN	ProtN	237	266	0.97	5	MSGKGQQQQGQTVTKK-4	TATKAYNVTQAFGR-4	0	0.1	680.558	4652	1856	2021_06_03_04_ProtN_Nterm_DSS_Strep_P4
ProtN	ProtN	266	299	0.97	4	TATKAYNVTQAFGR-4	QGTDYKHWPQIAQFAPSASAFFGMSR-6	0	0.1	1149.07	7633	6244	2021_06_03_04_ProtN_Nterm_DSS_Strep_P4
ProtN	ProtN	249	388	0.96	4	KSAAEASK-1	KQQTVTLLPAADLDDFSK-1	0	0	730.392	5955	3768	2021_06_03_04_ProtN_Nterm_DSS_Strep_P4
ProtN	ProtN	256	266	0.96	4	SAAEASKKPR-7	TATKAYNVTQAFGR-4	0	2.6	678.117	4633	1829	2021_06_03_04_ProtN_Nterm_DSS_Strep_P4
ProtN	ProtN	256	342	0.96	5	SAAEASKKPR-7	LDDKDPNFKDQVILLNK-4	1	0.8	640.353	5148	2575	2021_06_03_04_ProtN_Nterm_DSS_Strep_P4
ProtN	ProtN	100	256	0.95	4	IRGGDGKMK-7	SAAEASKKPR-7	0	-5	536.546	3419	237	2021_06_03_04_ProtN_Nterm_DSS_Strep_P4
ProtN	ProtN	248	256	0.95	4	GQQQQGQTVTKK-11	SAAEASKKPR-7	0	-5	628.841	3424	245	2021_06_03_04_ProtN_Nterm_DSS_Strep_P4
ProtN	ProtN	61	169	0.94	5	RPQGLPNNTASWFTALTQHGKEDLK-21	NPANNAAIVLQLPQGTTLPKGFYAEGSR-20	1	2.7	1175.82	7537	6104	2021_06_03_04_ProtN_Nterm_DSS_Strep_P4
ProtN	ProtN	102	375	0.94	4	MKDLSPR-2	KADETQALPQR-1	0	0.2	560.8	4691	1913	2021_06_03_04_ProtN_Nterm_DSS_Strep_P4
ProtN	ProtN	237	248	0.93	5	MSGKGQQQQGQTVTKK-4	GQQQQGQTVTKK-11	0	-5.8	641.137	3481	307	2021_06_03_04_ProtN_Nterm_DSS_Strep_P4
ProtN	ProtN	347	374	0.93	5	LDDKDPNFKDQVILLNK-9	KKADETQALPQR-1	0	0.6	708.188	5611	3258	2021_06_03_04_ProtN_Nterm_DSS_Strep_P4
ProtN	ProtN	61	102	0.92	5	RPQGLPNNTASWFTALTQHGKEDLK-21	GGDGUMKDLSPR-7	0	-4.9	873.447	6913	5188	2021_06_03_04_ProtN_Nterm_DSS_Strep_P4
ProtN	ProtN	266	355	0.92	6	TATKAYNVTQAFGR-4	LDDKDPNFKDQVILLNKHIDAYK-17	0	0.6	735.392	6367	4382	2021_06_03_04_ProtN_Nterm_DSS_Strep_P4
ProtN	ProtN	169	388	0.91	4	NPANNAAIVLQLPQGTTLPKGFYAEGSR-20	KQQTVTLLPAADLDDFSK-1	1	0	1264.67	7832	6536	2021_06_03_04_ProtN_Nterm_DSS_Strep_P4
ProtN	ProtN	249	342	0.91	6	KSAAEASK-1	IGMEVTPSGTWLTYTGAIKLDDKDPNFKDQVILLNK-23	0	4.3	825.777	7135	5513	2021_06_03_04_ProtN_Nterm_DSS_Strep_P4
ProtN	ProtN	355	355	0.91	7	LDDKDPNFKDQVILLNKHIDAYK-17	LDDKDPNFKDQVILLNKHIDAYK-17	2	-0.4	804.289	6564	4672	2021_06_03_04_ProtN_Nterm_DSS_Strep_P4
ProtN	ProtN	374	387	0.91	5	KKADETQALPQR-1	QKKQQTVTLLPAADLDDFSK-2	0	1.9	754.413	5578	3210	2021_06_03_04_ProtN_Nterm_DSS_Strep_P4
ProtN	ProtN	102	266	0.9	4	MKDLSPR-2	TATKAYNVTQAFGR-4	0	0.7	628.584	5636	3295	2021_06_03_04_ProtN_Nterm_DSS_Strep_P4
ProtN	ProtN	233	256	0.9	4	LNQLESKMSGK-7	SAAEASKKPR-7	0	1.5	604.83	4236	1285	2021_06_03_04_ProtN_Nterm_DSS_Strep_P4
ProtN	ProtN	248	266	0.89	5	GQQQQGQTVTKK-11	RTATKAYNVTQAFGR-5	0	0.8	631.141	4644	1844	2021_06_03_04_ProtN_Nterm_DSS_Strep_P4
ProtN	ProtN	256	388	0.89	4	SAAEASKKPR-7	KQQTVTLLPAADLDDFSK-1	0	0.6	793.681	5636	3296	2021_06_03_04_ProtN_Nterm_DSS_Strep_P4
ProtN	ProtN	169	355	0.88	6	NPANNAAIVLQLPQGTTLPKGFYAEGSR-20	LDDKDPNFKDQVILLNKHIDAYK-17	1	-1.5	968.849	7188	5591	2021_06_03_04_ProtN_Nterm_DSS_Strep_P4
ProtN	ProtN	237	256	0.88	5	MSGKGQQQQGQTVTK-4	SAAEASKKPR-7	0	-3.2	558.294	3485	313	2021_06_03_04_ProtN_Nterm_DSS_Strep_P4
ProtN	ProtN	266	375	0.88	4	TATKAYNVTQAFGR-4	KADETQALPQR-1	0	1.7	731.137	5369	2898	2021_06_03_04_ProtN_Nterm_DSS_Strep_P4
ProtN	ProtN	347	355	0.88	6	LDDKDPNFKDQVILLNK-9	LDDKDPNFKDQVILLNKHIDAYK-17	2	2	816.943	6725	4909	2021_06_03_04_ProtN_Nterm_DSS_Strep_P4
ProtN	ProtN	355	375	0.88	5	LDDKDPNFKDQVILLNKHIDAYK-17	KADETQALPQR-1	0	0.8	828.042	5879	3654	2021_06_03_04_ProtN_Nterm_DSS_Strep_P4
ProtN	ProtN	369	373	0.88	5	TFPPTEPKUDK-8	KKKADETQALPQR-1	0	1.8	619.546	4727	1966	2021_06_03_04_ProtN_Nterm_DSS_Strep_P4
ProtN	ProtN	237	355	0.87	6	MSGKGQQQQGQTVTK-4	LDDKDPNFKDQVILLNKHIDAYK-17	0	3.5	748.396	5603	3246	2021_06_03_04_ProtN_Nterm_DSS_Strep_P4
ProtN	ProtN	65	249	0.86	6	RPQGLPNNTASWFTALTQHGKEDLKFPR-25	KSAAEASK-1	1	0.8	690.701	6178	4099	2021_06_03_04_ProtN_Nterm_DSS_Strep_P4
ProtN	ProtN	355	374	0.86	6	LDDKDPNFKDQVILLNKHIDAYK-17	KKADETQALPQR-1	0	1.4	711.553	5620	3271	2021_06_03_04_ProtN_Nterm_DSS_Strep_P4
ProtN	ProtN	369	375	0.86	4	TFPPTEPKKDK-8	KADETQALPQR-1	0	1.4	671.112	4587	1760	2021_06_03_04_ProtN_Nterm_DSS_Strep_P4
ProtN	ProtN	248	249	0.85	4	GQQQQGQTVTKK-11	KSAAEASK-1	0	-5.3	565.553	3432	256	2021_06_03_04_ProtN_Nterm_DSS_Strep_P4
ProtN	ProtN	248	266	0.85	4	GQQQQGQTVTKK-11	TATKAYNVTQAFGR-4	0	2.8	749.65	4959	2296	2021_06_03_04_ProtN_Nterm_DSS_Strep_P4
ProtN	ProtN	256	342	0.85	6	SAAEASKKPR-7	IGMEVTPSGTWLTYTGAIKLDDKDPNFKDQVILLNK-23	0	2.4	867.968	6911	5185	2021_06_03_04_ProtN_Nterm_DSS_Strep_P4
ProtN	ProtN	102	374	0.84	4	MKDLSPR-2	KKADETQALPQR-1	0	1.4	592.825	4426	1555	2021_06_03_04_ProtN_Nterm_DSS_Strep_P4
ProtN	ProtN	233	266	0.84	4	LNQLESKMSGK-7	TATKAYNVTQAFGR-4	1	-2.2	725.882	5941	3747	2021_06_03_04_ProtN_Nterm_DSS_Strep_P4
ProtN	ProtN	169	266	0.83	4	NPANNAAIVLQLPQGTTLPKGFYAEGSR-20	TATKAYNVTQAFGR-4	0	-3.4	1148.85	7275	5720	2021_06_03_04_ProtN_Nterm_DSS_Strep_P4
ProtN	ProtN	342	355	0.83	6	IGMEVTPSGTWLTYTGAIKLDDKDPNFK-23	DQVILLNKHIDAYK-8	0	0.2	818.266	7617	6221	2021_06_03_04_ProtN_Nterm_DSS_Strep_P4
ProtN	ProtN	369	374	0.83	5	TFPPTEPKKDKK-8	KKADETQALPQR-1	0	-0.8	588.328	3983	947	2021_06_03_04_ProtN_Nterm_DSS_Strep_P4
ProtN	ProtN	374	375	0.83	4	KKADETQALPQR-1	KADETQALPQR-1	1	-1.2	695.626	4207	1247	2021_06_03_04_ProtN_Nterm_DSS_Strep_P4
ProtN	ProtN	233	347	0.82	5	LNQLESKMSGK-7	LDDKDPNFKDQVILLNK-9	0	1.7	678.167	6433	4479	2021_06_03_04_ProtN_Nterm_DSS_Strep_P4
ProtN	ProtN	249	388	0.82	4	KSAAEASK-1	QUKQQTVTLLPAADLDDFSK-3	1	4.4	833.705	6389	4414	2021_06_03_04_ProtN_Nterm_DSS_Strep_P4
ProtN	ProtN	237	375	0.81	5	MSGKGQQQQGQTVTKK-4	KADETQALPQR-1	0	1.2	626.332	3819	732	2021_06_03_04_ProtN_Nterm_DSS_Strep_P4
ProtN	ProtN	256	375	0.81	4	SAAEASKKPR-7	KADETQALPQR-1	0	-5.9	610.329	3734	620	2021_06_03_04_ProtN_Nterm_DSS_Strep_P4
ProtN	ProtN	233	347	0.8	6	MAGNGGDAALALLLLDRLNQLESKMSGK-24	LDDKDPNFKDQVILLNK-9	1	-0.1	840.786	8786	7903	2021_06_03_04_ProtN_Nterm_DSS_Strep_P4
ProtN	ProtN	256	256	0.8	4	SAAEASKKPR-7	SAAEASKKPR-7	0	-1.6	557.311	3328	139	2021_06_03_04_ProtN_Nterm_DSS_Strep_P4
ProtN	ProtN	61	169	0.79	6	RPQGLPNNTASWFTALTQHGKEDLUFPR-21	NPANNAAIVLQLPQGTTLPKGFYAEGSR-20	2	0.5	1072.9	7973	6744	2021_06_03_04_ProtN_Nterm_DSS_Strep_P4
ProtN	ProtN	102	248	0.79	4	MKDLSPR-2	GQQQQGQTVTKK-11	0	-0.2	579.312	4124	1142	2021_06_03_04_ProtN_Nterm_DSS_Strep_P4
ProtN	ProtN	233	266	0.79	5	MAGNGGDAALALLLLDRLNQLESKMSGK-24	TATKAYNVTQAFGR-4	1	1.9	911.285	8607	7653	2021_06_03_04_ProtN_Nterm_DSS_Strep_P4
ProtN	ProtN	233	249	0.79	4	LNQLESKMSGK-7	KSAAEASK-1	0	0.7	541.541	4383	1492	2021_06_03_04_ProtN_Nterm_DSS_Strep_P4
ProtN	ProtN	256	342	0.79	5	KSAAEASKKPR-8	LDDKDPNFKDQVILLNK-4	0	4.7	665.774	4890	2201	2021_06_03_04_ProtN_Nterm_DSS_Strep_P4
ProtN	ProtN	233	237	0.78	5	LNQLESKMSGK-7	MSGKGQQQQGQTVTKK-4	0	0.8	621.929	4292	1365	2021_06_03_04_ProtN_Nterm_DSS_Strep_P4
ProtN	ProtN	375	405	0.78	5	KADETQALPQR-1	QQTVTLLPAADLDDFSKQLQQSMSSADSTQAGGGSGGGSLPETGSAWSHPQFEK-17	1	-1.3	1386.87	7488	6032	2021_06_03_04_ProtN_Nterm_DSS_Strep_P4
ProtN	ProtN	102	237	0.77	4	MKDLSPR-2	MSGKGQQQQGQTVTK-4	0	0	648.086	4207	1246	2021_06_03_04_ProtN_Nterm_DSS_Strep_P4
ProtN	ProtN	237	355	0.77	7	MSGKGQQQQGQTVTKK-4	LDDKDPNFKDQVILLNKHIDAYK-17	0	2.6	659.925	5363	2890	2021_06_03_04_ProtN_Nterm_DSS_Strep_P4
ProtN	ProtN	61	100	0.76	6	RPQGLPNNTASWFTALTQHGKEDLKFPR-21	IRGGDGKMK-7	0	3.3	718.885	6361	4373	2021_06_03_04_ProtN_Nterm_DSS_Strep_P4
ProtN	ProtN	61	347	0.76	6	RPQGLPNNTASWFTALTQHGKEDLKFPR-21	LDDKDPNFKDQVILLNK-9	2	0.5	894.811	7288	5739	2021_06_03_04_ProtN_Nterm_DSS_Strep_P4
ProtN	ProtN	237	266	0.76	4	MSGKGQQQQGQTVTK-4	TATKAYNVTQAFGR-4	0	0.7	818.422	4996	2350	2021_06_03_04_ProtN_Nterm_DSS_Strep_P4
ProtN	ProtN	248	342	0.76	5	GQQQQGQTVTKK-11	LDDKDPNFKDQVILLNK-4	0	-2.4	697.376	5421	2976	2021_06_03_04_ProtN_Nterm_DSS_Strep_P4
ProtN	ProtN	266	299	0.76	5	RTATKAYNVTQAFGR-5	QGTDYKHWPQIAQFAPSASAFFGMSR-6	1	1.2	950.879	7317	5781	2021_06_03_04_ProtN_Nterm_DSS_Strep_P4
ProtN	ProtN	347	375	0.75	5	LDDKDPNFKDQVILLNK-9	KADETQALPQR-1	0	3.9	682.571	5967	3787	2021_06_03_04_ProtN_Nterm_DSS_Strep_P4
ProtN	ProtN	61	388	0.74	6	RPQGLPNNTASWFTALTQHGKEDLKFPR-21	KQQTVTLLPAADLDDFSK-1	2	0.9	890.639	7445	5969	2021_06_03_04_ProtN_Nterm_DSS_Strep_P4
ProtN	ProtN	65	266	0.74	6	RPQGLPNNTASWFTALTQHGKEDLKFPR-25	TATKAYNVTQAFGR-4	0	-0.6	813.26	6831	5066	2021_06_03_04_ProtN_Nterm_DSS_Strep_P4
ProtN	ProtN	102	127	0.74	4	MKDLSPR-2	WYFYYLGTGPEAGLPYGANKDGIIWVATEGALNTPK-20	1	3.1	1230.13	8501	7508	2021_06_03_04_ProtN_Nterm_DSS_Strep_P4
ProtN	ProtN	237	249	0.74	5	MAGNGGDAALALLLLDRLNQLESUMSGKGQQQQGQTVTK-28	KSAAEASK-1	0	-3.4	1031.74	8439	7418	2021_06_03_04_ProtN_Nterm_DSS_Strep_P4
ProtN	ProtN	233	374	0.74	4	LNQLESKMSGK-7	KKADETQALPQR-1	1	1.3	690.125	4809	2082	2021_06_03_04_ProtN_Nterm_DSS_Strep_P4
ProtN	ProtN	266	387	0.74	4	TATKAYNVTQAFGR-4	QKJQQTVTLLPAADLDDFSK-2	1	3.7	1017.55	7159	5549	2021_06_03_04_ProtN_Nterm_DSS_Strep_P4
ProtN	ProtN	233	233	0.71	5	MAGNGGDAALALLLLDRLNQLESKMSGK-24	MAGNGGDAALALLLLDRLNQLESKMSGK-24	1	-2.6	1183.03	9687	9185	2021_06_03_04_ProtN_Nterm_DSS_Strep_P4
ProtN	ProtN	248	374	0.71	5	GQQQQGQTVTKK-11	KKADETQALPQR-1	0	-1.3	571.311	3751	640	2021_06_03_04_ProtN_Nterm_DSS_Strep_P4
ProtN	ProtN	233	249	0.7	5	LNQLESKMSGKGQQQQGQTVTK-7	KSAAEASK-1	0	1.6	670.155	4188	1222	2021_06_03_04_ProtN_Nterm_DSS_Strep_P4

## Sheet: N protein, C-term tag, rep1
In-situ DSS cross-links identified from N protein-expressing cells. N protein has a Strep-tag on its C term. This is replicate 1.
Protein 1	Protein 2	Residue Number 1	Residue Number 2	XL Fragmentation Score	Charge	Peptide 1	Peptide 2	Monoisotopic Err	ΔM [ppm]	M/Z	Spectrum ID	Retention time [Sec]	Raw File
ProtN	ProtN	256	374	1.32	4	SAAEASKKPR-7	KKADETQALPQR-1	0	-4.5	642.353	3571	393	2021_06_03_02_ProtN_Cterm_DSS_Strep_P4
ProtN	ProtN	61	102	1.23	4	RPQGLPNNTASWFTALTQHGKEDLKFPR-21	MKDLSPR-2	0	-2.8	1049.05	6808	4990	2021_06_03_02_ProtN_Cterm_DSS_Strep_P4
ProtN	ProtN	237	237	1.13	6	MSGKGQQQQGQTVTKK-4	MSGKGQQQQGQTVTKK-4	0	-5.9	601.647	3446	239	2021_06_03_02_ProtN_Cterm_DSS_Strep_P4
ProtN	ProtN	248	256	1.12	5	MSGKGQQQQGQTVTKK-15	SAAEASKKPR-7	0	-5.3	583.912	3400	185	2021_06_03_02_ProtN_Cterm_DSS_Strep_P4
ProtN	ProtN	256	256	1.1	4	SAAEASKKPR-7	SAAEASKKPR-7	0	-3	557.311	3350	131	2021_06_03_02_ProtN_Cterm_DSS_Strep_P4
ProtN	ProtN	237	249	1.09	4	MSGKGQQQQGQTVTK-4	KSAAEASK-1	0	-4.8	634.326	3494	297	2021_06_03_02_ProtN_Cterm_DSS_Strep_P4
ProtN	ProtN	375	388	1.07	4	KADETQALPQR-1	KQQTVTLLPAADLDDFSK-1	0	0.1	846.701	6332	4281	2021_06_03_02_ProtN_Cterm_DSS_Strep_P4
ProtN	ProtN	61	102	1.06	5	RPQGLPNNTASWFTALTQHGKEDLK-21	MKDLSPR-2	0	1	759.399	6549	4606	2021_06_03_02_ProtN_Cterm_DSS_Strep_P4
ProtN	ProtN	102	375	1.06	4	MKDLSPR-2	KADETQALPQR-1	0	1.1	560.8	4691	1872	2021_06_03_02_ProtN_Cterm_DSS_Strep_P4
ProtN	ProtN	249	266	1.05	4	KSAAEASK-1	TATKAYNVTQAFGR-4	0	1.7	614.828	4820	2054	2021_06_03_02_ProtN_Cterm_DSS_Strep_P4
ProtN	ProtN	249	266	1.04	4	KSAAEASK-1	RTATKAYNVTQAFGR-5	0	-2.9	653.851	4516	1618	2021_06_03_02_ProtN_Cterm_DSS_Strep_P4
ProtN	ProtN	266	374	1.04	5	TATKAYNVTQAFGR-4	KKADETQALPQR-1	0	2	610.73	5094	2450	2021_06_03_02_ProtN_Cterm_DSS_Strep_P4
ProtN	ProtN	233	249	1.03	5	MAGNGGDAALALLLLDRLNQLESKMSGK-24	KSAAEASK-1	1	-2.1	764.008	8276	7151	2021_06_03_02_ProtN_Cterm_DSS_Strep_P4
ProtN	ProtN	249	355	1.03	5	KSAAEASK-1	LDDKDPNFKDQVILLNKHIDAYK-17	0	1.1	734.996	5598	3189	2021_06_03_02_ProtN_Cterm_DSS_Strep_P4
ProtN	ProtN	102	355	1	5	MKDLSPR-2	LDDKDPNFKDQVILLNKHIDAYK-17	0	3.2	746.002	6085	3914	2021_06_03_02_ProtN_Cterm_DSS_Strep_P4
ProtN	ProtN	248	256	1	4	GQQQQGQTVTKK-11	SAAEASKKPR-7	0	-4.8	628.841	3436	226	2021_06_03_02_ProtN_Cterm_DSS_Strep_P4
ProtN	ProtN	249	266	1	5	KSAAEASUKPR-1	TATKAYNVTQAFGR-4	0	1.3	599.53	5157	2542	2021_06_03_02_ProtN_Cterm_DSS_Strep_P4
ProtN	ProtN	249	374	1	4	KSAAEASK-1	KKADETQALPQR-1	0	-2	579.066	3590	417	2021_06_03_02_ProtN_Cterm_DSS_Strep_P4
ProtN	ProtN	256	342	1	5	SAAEASKKPR-7	LDDKDPNFKDQVILLNK-4	0	1.5	640.153	5156	2541	2021_06_03_02_ProtN_Cterm_DSS_Strep_P4
ProtN	ProtN	256	375	1	4	SAAEASKKPR-7	KADETQALPQR-1	0	-4.1	610.33	3749	597	2021_06_03_02_ProtN_Cterm_DSS_Strep_P4
ProtN	ProtN	338	347	1	4	IGOEVTPSGTWLTYTGAIKLDDK-19	DPNFKDQVILLNK-5	0	-1.1	1049.05	7782	6423	2021_06_03_02_ProtN_Cterm_DSS_Strep_P4
ProtN	ProtN	347	355	0.97	6	LDDKDPNFKDQVILLNK-9	LDDKDPNFKDQVILLNKHIDAYK-17	0	-2.5	816.605	6729	4872	2021_06_03_02_ProtN_Cterm_DSS_Strep_P4
ProtN	ProtN	375	388	0.97	4	KADETQALPQR-1	QUKQQTVTLLPAADLDDFSK-3	0	-1.2	949.758	6672	4787	2021_06_03_02_ProtN_Cterm_DSS_Strep_P4
ProtN	ProtN	102	388	0.96	4	MKDLSPR-2	KQQTVTLLPAADLDDFSK-1	0	1.1	744.149	6575	4644	2021_06_03_02_ProtN_Cterm_DSS_Strep_P4
ProtN	ProtN	249	388	0.96	4	KSAAEASK-1	KQQTVTLLPAADLDDFSK-1	0	-2.5	730.39	5972	3744	2021_06_03_02_ProtN_Cterm_DSS_Strep_P4
ProtN	ProtN	102	374	0.95	4	MKDLSPR-2	KKADETQALPQR-1	0	-1.4	592.823	4369	1427	2021_06_03_02_ProtN_Cterm_DSS_Strep_P4
ProtN	ProtN	102	266	0.95	4	MKDLSPR-2	TATKAYNVTQAFGR-4	0	0.2	628.583	5658	3277	2021_06_03_02_ProtN_Cterm_DSS_Strep_P4
ProtN	ProtN	266	299	0.95	5	TATKAYNVTQAFGR-4	QGTDYKHWPQIAQFAPSASAFFGMSR-6	0	1.3	919.458	7663	6248	2021_06_03_02_ProtN_Cterm_DSS_Strep_P4
ProtN	ProtN	355	388	0.95	5	LDDKDPNFKDQVILLNKHIDAYK-17	KQQTVTLLPAADLDDFSK-1	0	0.7	974.721	6981	5245	2021_06_03_02_ProtN_Cterm_DSS_Strep_P4
ProtN	ProtN	237	248	0.93	5	MSGKGQQQQGQTVTKK-4	GQQQQGQTVTKK-11	1	-3.1	641.34	3483	283	2021_06_03_02_ProtN_Cterm_DSS_Strep_P4
ProtN	ProtN	102	233	0.91	5	MKDLSPR-2	MAGNGGDAALALLLLDRLNQLESKMSGK-24	0	-3.6	774.811	8583	7595	2021_06_03_02_ProtN_Cterm_DSS_Strep_P4
ProtN	ProtN	347	388	0.91	4	LDDKDPNFKDQVILLNK-9	KQQTVTLLPAADLDDFSK-1	0	-1.2	1036.31	7316	5736	2021_06_03_02_ProtN_Cterm_DSS_Strep_P4
ProtN	ProtN	374	388	0.91	5	KKADETQALPQR-1	QUKQQTVTLLPAADLDDFSK-3	0	2.6	785.63	6356	4318	2021_06_03_02_ProtN_Cterm_DSS_Strep_P4
ProtN	ProtN	374	388	0.9	4	KKADETQALPQR-1	KQQTVTLLPAADLDDFSK-1	0	1.6	878.726	5942	3699	2021_06_03_02_ProtN_Cterm_DSS_Strep_P4
ProtN	ProtN	61	169	0.89	5	RPQGLPNNTASWFTALTQHGKEDLK-21	NPANNAAIVLQLPQGTTLPKGFYAEGSR-20	2	-1.9	1176.02	7570	6111	2021_06_03_02_ProtN_Cterm_DSS_Strep_P4
ProtN	ProtN	256	388	0.89	4	SAAEASKKPR-7	KQQTVTLLPAADLDDFSK-1	0	5.5	793.685	5661	3282	2021_06_03_02_ProtN_Cterm_DSS_Strep_P4
ProtN	ProtN	266	375	0.88	4	TATKAYNVTQAFGR-4	KADETQALPQR-1	0	-1.5	731.135	5391	2883	2021_06_03_02_ProtN_Cterm_DSS_Strep_P4
ProtN	ProtN	299	355	0.88	6	QGTDYKHWPQIAQFAPSASAFFGMSR-6	LDDKDPNFKDQVILLNKHIDAYK-17	0	2.7	968.828	7603	6159	2021_06_03_02_ProtN_Cterm_DSS_Strep_P4
ProtN	ProtN	355	375	0.88	6	LDDKDPNFKDQVILLNKHIDAYK-17	KADETQALPQR-1	0	0.8	690.203	5893	3626	2021_06_03_02_ProtN_Cterm_DSS_Strep_P4
ProtN	ProtN	369	374	0.88	5	TFPPTEPKKDK-8	UKKADETQALPQR-2	0	1.4	619.545	4865	2119	2021_06_03_02_ProtN_Cterm_DSS_Strep_P4
ProtN	ProtN	100	266	0.87	4	IRGGDGKMK-7	TATKAYNVTQAFGR-4	0	-3.4	657.35	4925	2205	2021_06_03_02_ProtN_Cterm_DSS_Strep_P4
ProtN	ProtN	237	249	0.87	5	MAGNGGDAALALLLLDRLNQLESUMSGKGQQQQGQTVTK-28	KSAAEASK-1	1	1.6	1031.95	8465	7425	2021_06_03_02_ProtN_Cterm_DSS_Strep_P4
ProtN	ProtN	237	266	0.87	5	MSGKGQQQQGQTVTKK-4	TATKAYNVTQAFGR-4	0	1	680.558	4661	1828	2021_06_03_02_ProtN_Cterm_DSS_Strep_P4
ProtN	ProtN	169	266	0.86	4	NPANNAAIVLQLPQGTTLPKGFYAEGSR-20	TATKAYNVTQAFGR-4	0	4.9	1148.86	7294	5704	2021_06_03_02_ProtN_Cterm_DSS_Strep_P4
ProtN	ProtN	233	237	0.86	5	MAGNGGDAALALLLLDRLNQLESKMSGK-24	MSGKGQQQQGQTVTKK-4	0	1	952.305	7907	6609	2021_06_03_02_ProtN_Cterm_DSS_Strep_P4
ProtN	ProtN	233	249	0.86	5	LNQLESKMSGK-7	KSAAEASUKPR-1	0	0.2	540.9	4886	2149	2021_06_03_02_ProtN_Cterm_DSS_Strep_P4
ProtN	ProtN	347	375	0.86	5	LDDKDPNFKDQVILLNK-9	KADETQALPQR-1	0	3.9	682.571	5980	3757	2021_06_03_02_ProtN_Cterm_DSS_Strep_P4
ProtN	ProtN	369	375	0.86	4	TFPPTEPKKDK-8	KADETQALPQR-1	0	0.9	671.112	4576	1703	2021_06_03_02_ProtN_Cterm_DSS_Strep_P4
ProtN	ProtN	100	256	0.84	4	IRGGDGKMK-7	SAAEASKKPR-7	0	-5.7	536.545	3429	217	2021_06_03_02_ProtN_Cterm_DSS_Strep_P4
ProtN	ProtN	169	347	0.84	5	NPANNAAIVLQLPQGTTLPKGFYAEGSR-20	LDDKDPNFKDQVILLNK-9	0	-4.9	1016.74	7565	6104	2021_06_03_02_ProtN_Cterm_DSS_Strep_P4
ProtN	ProtN	266	355	0.84	6	TATKAYNVTQAFGR-4	LDDKDPNFKDQVILLNKHIDAYK-17	0	0.7	735.392	6397	4379	2021_06_03_02_ProtN_Cterm_DSS_Strep_P4
ProtN	ProtN	355	374	0.83	6	LDDKDPNFKDQVILLNKHIDAYK-17	KKADETQALPQR-1	1	2.8	711.721	5701	3341	2021_06_03_02_ProtN_Cterm_DSS_Strep_P4
ProtN	ProtN	388	388	0.83	4	KQQTVTLLPAADLDDFSK-1	KQQTVTLLPAADLDDFSK-1	0	-2.8	1030.05	7652	6233	2021_06_03_02_ProtN_Cterm_DSS_Strep_P4
ProtN	ProtN	102	237	0.82	4	MKDLSPR-2	MSGKGQQQQGQTVTK-4	0	1.2	648.086	4230	1232	2021_06_03_02_ProtN_Cterm_DSS_Strep_P4
ProtN	ProtN	256	342	0.82	6	KSAAEASKKPR-8	LDDKDPNFKDQVILLNK-4	0	0.8	554.978	4900	2169	2021_06_03_02_ProtN_Cterm_DSS_Strep_P4
ProtN	ProtN	61	102	0.81	6	QRRPQGLPNNTASWFTALTQHGKEDLKFPR-23	MKDLSPR-2	0	1.4	747.065	6551	4609	2021_06_03_02_ProtN_Cterm_DSS_Strep_P4
ProtN	ProtN	233	266	0.81	5	OAGNGGDAALALLLLDRLNQLESKMSGK-24	TATKAYNVTQAFGR-4	2	0.3	914.683	8571	7578	2021_06_03_02_ProtN_Cterm_DSS_Strep_P4
ProtN	ProtN	102	169	0.8	4	MKDLSPR-2	NPANNAAIVLQLPQGTTLPKGFYAEGSR-20	1	0.2	978.772	7037	5329	2021_06_03_02_ProtN_Cterm_DSS_Strep_P4
ProtN	ProtN	233	248	0.8	4	MAGNGGDAALALLLLDRLNQLESKMSGK-24	GQQQQGQTVTKK-11	1	-5	1089.58	8216	7062	2021_06_03_02_ProtN_Cterm_DSS_Strep_P4
ProtN	ProtN	237	256	0.8	5	MSGKGQQQQGQTVTK-4	SAAEASKKPR-7	0	-4.4	558.294	3486	287	2021_06_03_02_ProtN_Cterm_DSS_Strep_P4
ProtN	ProtN	256	338	0.8	6	SAAEASKKPR-7	IGMEVTPSGTWLTYTGAIKLDDKDPNFKDQVILLNK-19	1	-0.1	868.133	6851	5053	2021_06_03_02_ProtN_Cterm_DSS_Strep_P4
ProtN	ProtN	61	102	0.79	7	RPQGLPNNTASWFTALTQHGKEDLKFPR-21	IRGGDGUMKDLSPR-9	1	1.6	719.956	6918	5152	2021_06_03_02_ProtN_Cterm_DSS_Strep_P4
ProtN	ProtN	102	248	0.79	4	MKDLSPR-2	GQQQQGQTVTKK-11	0	-1.1	579.311	4125	1101	2021_06_03_02_ProtN_Cterm_DSS_Strep_P4
ProtN	ProtN	256	266	0.79	5	SAAEASKKPR-7	TATKAYNVTQAFGR-4	0	1.1	542.695	4651	1812	2021_06_03_02_ProtN_Cterm_DSS_Strep_P4
ProtN	ProtN	266	388	0.79	5	TATKAYNVTQAFGR-4	QKKQQTVTLLPAADLDDFSK-3	0	-1.2	783.018	6518	4557	2021_06_03_02_ProtN_Cterm_DSS_Strep_P4
ProtN	ProtN	61	347	0.78	6	RPQGLPNNTASWFTALTQHGKEDLKFPR-21	LDDKDPNFKDQVILLNK-9	2	0.6	894.811	7328	5753	2021_06_03_02_ProtN_Cterm_DSS_Strep_P4
ProtN	ProtN	169	388	0.78	4	NPANNAAIVLQLPQGTTLPKGFYAEGSR-20	KQQTVTLLPAADLDDFSK-1	2	-2.3	1264.92	7875	6560	2021_06_03_02_ProtN_Cterm_DSS_Strep_P4
ProtN	ProtN	233	374	0.78	4	LNQLESKMSGK-7	KKADETQALPQR-1	0	0.9	689.874	4740	1943	2021_06_03_02_ProtN_Cterm_DSS_Strep_P4
ProtN	ProtN	233	237	0.78	5	LNQLESKMSGK-7	OSGKGQQQQGQTVTKK-4	0	-0.4	625.127	4132	1111	2021_06_03_02_ProtN_Cterm_DSS_Strep_P4
ProtN	ProtN	248	266	0.78	5	GQQQQGQTVTKK-11	RTATKAYNVTQAFGR-5	0	3.1	631.142	4652	1815	2021_06_03_02_ProtN_Cterm_DSS_Strep_P4
ProtN	ProtN	266	374	0.78	5	RTATKAYNVTQAFGR-5	KKADETQALPQR-1	1	3.2	642.152	4836	2077	2021_06_03_02_ProtN_Cterm_DSS_Strep_P4
ProtN	ProtN	233	375	0.77	4	LNQLESKMSGK-7	KADETQALPQR-1	0	2.4	657.851	5068	2411	2021_06_03_02_ProtN_Cterm_DSS_Strep_P4
ProtN	ProtN	248	388	0.77	4	GQQQQGQTVTKK-11	KQQTVTLLPAADLDDFSK-1	0	-2.7	865.21	6005	3795	2021_06_03_02_ProtN_Cterm_DSS_Strep_P4
ProtN	ProtN	361	374	0.77	5	HIDAYKTFPPTEPK-6	KKADETQALPQR-1	2	-5.2	634.338	4921	2203	2021_06_03_02_ProtN_Cterm_DSS_Strep_P4
ProtN	ProtN	100	374	0.76	4	IRGGDGKMK-7	KKADETQALPQR-1	0	-2.6	621.591	3746	594	2021_06_03_02_ProtN_Cterm_DSS_Strep_P4
ProtN	ProtN	233	256	0.76	5	MAGNGGDAALALLLLDRLNQLESKMSGK-24	SAAEASKKPR-7	1	-2.7	814.639	7967	6697	2021_06_03_02_ProtN_Cterm_DSS_Strep_P4
ProtN	ProtN	233	256	0.76	4	LNQLESKMSGK-7	SAAEASKKPR-7	0	3.4	604.831	4264	1276	2021_06_03_02_ProtN_Cterm_DSS_Strep_P4
ProtN	ProtN	233	266	0.76	4	LNQLESKMSGK-7	TATKAYNVTQAFGR-4	0	0.5	725.633	5964	3732	2021_06_03_02_ProtN_Cterm_DSS_Strep_P4
ProtN	ProtN	237	266	0.76	4	MSGKGQQQQGQTVTK-4	TATKAYNVTQAFGR-4	0	1.1	818.422	5002	2314	2021_06_03_02_ProtN_Cterm_DSS_Strep_P4
ProtN	ProtN	248	347	0.76	5	GQQQQGQTVTKK-11	LDDKDPNFKDQVILLNK-9	0	0.6	697.378	5620	3221	2021_06_03_02_ProtN_Cterm_DSS_Strep_P4
ProtN	ProtN	347	374	0.76	5	LDDKDPNFKDQVILLNK-9	KKADETQALPQR-1	0	2.4	708.189	5635	3243	2021_06_03_02_ProtN_Cterm_DSS_Strep_P4
ProtN	ProtN	61	169	0.75	7	RPQGLPNNTASWFTALTQHGKEDLKFPR-21	NPANNAAIVLQLPQGTTLPKGFYAEGSR-20	0	3.3	897.192	7644	6220	2021_06_03_02_ProtN_Cterm_DSS_Strep_P4
ProtN	ProtN	65	249	0.75	6	RPQGLPNNTASWFTALTQHGKEDLKFPR-25	KSAAEASK-1	1	1.5	690.701	6214	4106	2021_06_03_02_ProtN_Cterm_DSS_Strep_P4
ProtN	ProtN	237	249	0.75	4	OSGKGQQQQGQTVTKK-4	KSAAEASK-1	0	-5.1	670.349	3344	122	2021_06_03_02_ProtN_Cterm_DSS_Strep_P4
ProtN	ProtN	61	266	0.74	6	RPQGLPNNTASWFTALTQHGKEDLKFPR-21	TATKAYNVTQAFGR-4	1	1.8	813.429	7029	5317	2021_06_03_02_ProtN_Cterm_DSS_Strep_P4
ProtN	ProtN	61	388	0.74	6	RPQGLPNNTASWFTALTQHGKEDLKFPR-21	KQQTVTLLPAADLDDFSK-1	1	-0.3	890.471	7477	5973	2021_06_03_02_ProtN_Cterm_DSS_Strep_P4
ProtN	ProtN	237	375	0.74	5	MSGKGQQQQGQTVTKK-4	KADETQALPQR-1	0	-2.3	626.33	3824	697	2021_06_03_02_ProtN_Cterm_DSS_Strep_P4
ProtN	ProtN	342	355	0.74	5	IGMEVTPSGTWLTYTGAIULDDKDPNFK-23	DQVILLNKHIDAYK-8	1	-4.9	1013.13	8204	7044	2021_06_03_02_ProtN_Cterm_DSS_Strep_P4
ProtN	ProtN	248	266	0.73	4	GQQQQGQTVTKUSAAEASK-11	TATKAYNVTQAFGR-4	0	-1.5	949.745	5723	3373	2021_06_03_02_ProtN_Cterm_DSS_Strep_P4
ProtN	ProtN	237	355	0.72	7	MSGKGQQQQGQTVTKK-4	LDDKDPNFKDQVILLNKHIDAYK-17	1	-4.1	660.064	5409	2910	2021_06_03_02_ProtN_Cterm_DSS_Strep_P4
ProtN	ProtN	61	102	0.71	6	QRRPQGLPNNTASWFTALTQHGKEDLK-23	MKDLSPR-2	0	-1.9	680.358	6331	4280	2021_06_03_02_ProtN_Cterm_DSS_Strep_P4
ProtN	ProtN	249	387	0.71	5	KSAAEASK-1	QKKQQTVTLLPAADLDDFSK-2	0	0.7	635.746	5545	3110	2021_06_03_02_ProtN_Cterm_DSS_Strep_P4
ProtN	ProtN	233	248	0.7	4	LNQLESKMSGK-7	GQQQQGQTVTKK-11	0	1.6	676.362	4577	1705	2021_06_03_02_ProtN_Cterm_DSS_Strep_P4

## Sheet: N protein, C-term tag, rep2
In-situ DSS cross-links identified from N protein-expressing cells. N protein has a Strep-tag on its C term. This is replicate 2.
Protein 1	Protein 2	Residue Number 1	Residue Number 2	XL Fragmentation Score	Charge	Peptide 1	Peptide 2	Monoisotopic Err	ΔM [ppm]	M/Z	Spectrum ID	Retention time [Sec]	Raw File
ProtN	ProtN	256	374	1.23	4	SAAEASKKPR-7	KKADETQALPQR-1	0	-5.6	642.353	3548	371	2021_06_03_05_ProtN_Cterm_DSS_Strep_P4
ProtN	ProtN	237	249	1.17	4	MSGKGQQQQGQTVTK-4	KSAAEASK-1	0	-4.9	634.326	3493	303	2021_06_03_05_ProtN_Cterm_DSS_Strep_P4
ProtN	ProtN	61	102	1.09	4	RPQGLPNNTASWFTALTQHGKEDLKFPR-21	MKDLSPR-2	2	2.6	1049.56	6771	4946	2021_06_03_05_ProtN_Cterm_DSS_Strep_P4
ProtN	ProtN	249	266	1.09	4	KSAAEASK-1	TATKAYNVTQAFGR-4	0	2.4	614.828	4800	2042	2021_06_03_05_ProtN_Cterm_DSS_Strep_P4
ProtN	ProtN	233	249	1.06	5	MAGNGGDAALALLLLDRLNQLESKMSGK-24	KSAAEASK-1	0	-2.2	763.808	8229	7092	2021_06_03_05_ProtN_Cterm_DSS_Strep_P4
ProtN	ProtN	102	374	1.05	4	MKDLSPR-2	KKADETQALPQR-1	0	0.2	592.824	4362	1434	2021_06_03_05_ProtN_Cterm_DSS_Strep_P4
ProtN	ProtN	249	374	1.05	4	KSAAEASK-1	KKADETQALPQR-1	0	-2.8	579.066	3570	396	2021_06_03_05_ProtN_Cterm_DSS_Strep_P4
ProtN	ProtN	102	347	1.04	4	MKDLSPR-2	LDDKDPNFKDQVILLNK-9	0	2.7	750.408	6213	4118	2021_06_03_05_ProtN_Cterm_DSS_Strep_P4
ProtN	ProtN	248	266	1.04	5	GQQQQGQTVTKK-11	RTATKAYNVTQAFGR-5	0	0.5	631.14	4638	1811	2021_06_03_05_ProtN_Cterm_DSS_Strep_P4
ProtN	ProtN	266	374	1.04	5	TATKAYNVTQAFGR-4	KKADETQALPQR-1	0	1.4	610.73	5077	2438	2021_06_03_05_ProtN_Cterm_DSS_Strep_P4
ProtN	ProtN	347	388	1.03	4	LDDKDPNFKDQVILLNK-9	KQQTVTLLPAADLDDFSK-1	0	-1	1036.31	7280	5697	2021_06_03_05_ProtN_Cterm_DSS_Strep_P4
ProtN	ProtN	61	102	1	5	RPQGLPNNTASWFTALTQHGKEDLK-21	MKDLSPR-2	0	1.9	759.4	6545	4612	2021_06_03_05_ProtN_Cterm_DSS_Strep_P4
ProtN	ProtN	233	237	1	5	MAGNGGDAALALLLLDRLNQLESKMSGK-24	MSGKGQQQQGQTVTK-4	1	3.8	926.889	8174	7012	2021_06_03_05_ProtN_Cterm_DSS_Strep_P4
ProtN	ProtN	249	266	1	4	KSAAEASK-1	RTATKAYNVTQAFGR-5	0	-1.3	653.852	4504	1616	2021_06_03_05_ProtN_Cterm_DSS_Strep_P4
ProtN	ProtN	249	342	1	5	KSAAEASK-1	LDDKDPNFKDQVILLNK-4	0	1.7	589.522	5334	2816	2021_06_03_05_ProtN_Cterm_DSS_Strep_P4
ProtN	ProtN	256	256	1	4	SAAEASKKPR-7	SAAEASKKPR-7	0	-3.8	557.31	3335	135	2021_06_03_05_ProtN_Cterm_DSS_Strep_P4
ProtN	ProtN	266	388	0.97	4	TATKAYNVTQAFGR-4	KQQTVTLLPAADLDDFSK-1	0	3.7	914.487	6884	5112	2021_06_03_05_ProtN_Cterm_DSS_Strep_P4
ProtN	ProtN	256	266	0.96	4	SAAEASKKPR-7	TATKAYNVTQAFGR-4	0	0.4	678.116	4622	1787	2021_06_03_05_ProtN_Cterm_DSS_Strep_P4
ProtN	ProtN	65	169	0.95	5	RPQGLPNNTASWFTALTQHGKEDLKFPR-25	NPANNAAIVLQLPQGTTLPKGFYAEGSR-20	1	-2.8	1255.86	7494	6012	2021_06_03_05_ProtN_Cterm_DSS_Strep_P4
ProtN	ProtN	375	388	0.94	4	KADETQALPQR-1	QUKQQTVTLLPAADLDDFSK-3	0	-0.2	949.759	6668	4793	2021_06_03_05_ProtN_Cterm_DSS_Strep_P4
ProtN	ProtN	256	342	0.93	5	KSAAEASKKPR-8	LDDKDPNFKDQVILLNK-4	0	1.1	665.772	4887	2164	2021_06_03_05_ProtN_Cterm_DSS_Strep_P4
ProtN	ProtN	256	342	0.93	6	SAAEASKKPR-7	LDDKDPNFKDQVILLNK-4	0	-0.2	533.628	5146	2539	2021_06_03_05_ProtN_Cterm_DSS_Strep_P4
ProtN	ProtN	266	374	0.93	5	RTATKAYNVTQAFGR-5	KKADETQALPQR-1	0	-4	641.947	4763	1992	2021_06_03_05_ProtN_Cterm_DSS_Strep_P4
ProtN	ProtN	266	299	0.93	5	TATKAYNVTQAFGR-4	QGTDYKHWPQIAQFAPSASAFFGMSR-6	0	1.7	919.459	7626	6207	2021_06_03_05_ProtN_Cterm_DSS_Strep_P4
ProtN	ProtN	374	388	0.93	4	KKADETQALPQR-1	KQQTVTLLPAADLDDFSK-1	0	-1.5	878.723	5916	3676	2021_06_03_05_ProtN_Cterm_DSS_Strep_P4
ProtN	ProtN	249	266	0.92	5	KSAAEASUKPR-1	TATKAYNVTQAFGR-4	1	-0.3	599.729	5144	2536	2021_06_03_05_ProtN_Cterm_DSS_Strep_P4
ProtN	ProtN	249	388	0.92	4	KSAAEASK-1	KQQTVTLLPAADLDDFSK-1	1	2.6	730.645	5935	3705	2021_06_03_05_ProtN_Cterm_DSS_Strep_P4
ProtN	ProtN	338	347	0.92	4	IGOEVTPSGTWLTYTGAIKLDDK-19	DPNFKDQVILLNK-5	0	0.2	1049.05	7742	6376	2021_06_03_05_ProtN_Cterm_DSS_Strep_P4
ProtN	ProtN	369	374	0.92	5	TFPPTEPKKDUK-8	KKADETQALPQR-1	0	-1.7	619.543	4753	1981	2021_06_03_05_ProtN_Cterm_DSS_Strep_P4
ProtN	ProtN	102	237	0.91	4	MKDLSPR-2	MSGKGQQQQGQTVTK-4	0	1.3	648.087	4207	1220	2021_06_03_05_ProtN_Cterm_DSS_Strep_P4
ProtN	ProtN	374	388	0.91	5	KKADETQALPQR-1	QUKQQTVTLLPAADLDDFSK-3	0	3.7	785.631	6326	4287	2021_06_03_05_ProtN_Cterm_DSS_Strep_P4
ProtN	ProtN	256	375	0.9	4	SAAEASKKPR-7	KADETQALPQR-1	0	-4	610.33	3736	583	2021_06_03_05_ProtN_Cterm_DSS_Strep_P4
ProtN	ProtN	299	355	0.9	6	QGTDYKHWPQIAQFAPSASAFFGMSR-6	LDDKDPNFKDQVILLNKHIDAYK-17	0	3.2	968.828	7563	6114	2021_06_03_05_ProtN_Cterm_DSS_Strep_P4
ProtN	ProtN	375	388	0.9	4	KADETQALPQR-1	KQQTVTLLPAADLDDFSK-1	0	-2.2	846.699	6301	4249	2021_06_03_05_ProtN_Cterm_DSS_Strep_P4
ProtN	ProtN	61	102	0.89	6	QRRPQGLPNNTASWFTALTQHGKEDLKFPR-23	MKDLSPR-2	0	2.2	747.065	6551	4620	2021_06_03_05_ProtN_Cterm_DSS_Strep_P4
ProtN	ProtN	237	256	0.88	5	MSGKGQQQQGQTVTK-4	SAAEASKKPR-7	0	0.4	558.296	3483	291	2021_06_03_05_ProtN_Cterm_DSS_Strep_P4
ProtN	ProtN	237	249	0.88	5	MSGKGQQQQGQTVTKK-4	KSAAEASK-1	0	-5	533.281	3391	195	2021_06_03_05_ProtN_Cterm_DSS_Strep_P4
ProtN	ProtN	61	169	0.87	6	RPQGLPNNTASWFTALTQHGKEDLK-21	NPANNAAIVLQLPQGTTLPKGFYAEGSR-20	1	1.4	980.017	7540	6080	2021_06_03_05_ProtN_Cterm_DSS_Strep_P4
ProtN	ProtN	256	388	0.86	5	SAAEASKKPR-7	KQQTVTLLPAADLDDFSK-1	0	2.4	635.147	5630	3253	2021_06_03_05_ProtN_Cterm_DSS_Strep_P4
ProtN	ProtN	347	374	0.86	5	LDDKDPNFKDQVILLNK-9	KKADETQALPQR-1	0	0.3	708.188	5604	3214	2021_06_03_05_ProtN_Cterm_DSS_Strep_P4
ProtN	ProtN	61	102	0.85	6	QRRPQGLPNNTASWFTALTQHGKEDLK-23	MKDLSPR-2	1	0.4	680.527	6255	4180	2021_06_03_05_ProtN_Cterm_DSS_Strep_P4
ProtN	ProtN	233	237	0.85	5	LNQLESKMSGK-7	OSGKGQQQQGQTVTKK-4	0	-0.9	625.127	4126	1114	2021_06_03_05_ProtN_Cterm_DSS_Strep_P4
ProtN	ProtN	355	388	0.85	6	LDDKDPNFKDQVILLNKHIDAYK-17	KQQTVTLLPAADLDDFSK-1	0	-0.5	812.434	6949	5209	2021_06_03_05_ProtN_Cterm_DSS_Strep_P4
ProtN	ProtN	233	249	0.84	4	LNQLESKMSGK-7	KSAAEASK-1	0	0.7	541.541	4392	1478	2021_06_03_05_ProtN_Cterm_DSS_Strep_P4
ProtN	ProtN	266	347	0.84	5	TATKAYNVTQAFGR-4	LDDKDPNFKDQVILLNK-9	0	-2.7	736.793	6620	4722	2021_06_03_05_ProtN_Cterm_DSS_Strep_P4
ProtN	ProtN	102	375	0.83	4	MKDLSPR-2	KADETQALPQR-1	0	3.8	560.802	4673	1863	2021_06_03_05_ProtN_Cterm_DSS_Strep_P4
ProtN	ProtN	102	169	0.83	4	MKDLSPR-2	NPANNAAIVLQLPQGTTLPKGFYAEGSR-20	1	-1.2	978.77	7007	5295	2021_06_03_05_ProtN_Cterm_DSS_Strep_P4
ProtN	ProtN	169	388	0.83	4	NPANNAAIVLQLPQGTTLPKGFYAEGSR-20	KQQTVTLLPAADLDDFSK-1	1	2.5	1264.68	7824	6497	2021_06_03_05_ProtN_Cterm_DSS_Strep_P4
ProtN	ProtN	369	375	0.83	5	TFPPTEPKKDK-8	UKKADETQALPQR-3	0	1.4	619.545	4703	1906	2021_06_03_05_ProtN_Cterm_DSS_Strep_P4
ProtN	ProtN	388	388	0.83	4	KQQTVTLLPAADLDDFSK-1	KQQTVTLLPAADLDDFSK-1	1	-0.3	1030.3	7617	6194	2021_06_03_05_ProtN_Cterm_DSS_Strep_P4
ProtN	ProtN	369	375	0.82	4	TFPPTEPKKDK-8	KADETQALPQR-1	0	1.1	671.112	4599	1754	2021_06_03_05_ProtN_Cterm_DSS_Strep_P4
ProtN	ProtN	102	266	0.81	4	OKDLSPR-2	TATKAYNVTQAFGR-4	0	1.3	632.583	5402	2916	2021_06_03_05_ProtN_Cterm_DSS_Strep_P4
ProtN	ProtN	361	374	0.81	5	HIDAYKTFPPTEPK-6	KKADETQALPQR-1	2	1.7	634.342	4873	2143	2021_06_03_05_ProtN_Cterm_DSS_Strep_P4
ProtN	ProtN	237	266	0.8	5	MSGKGQQQQGQTVTKK-4	TATKAYNVTQAFGR-4	0	0.6	680.558	4641	1816	2021_06_03_05_ProtN_Cterm_DSS_Strep_P4
ProtN	ProtN	248	342	0.79	5	GQQQQGQTVTKK-11	LDDKDPNFKDQVILLNK-4	0	-5.2	697.374	5398	2910	2021_06_03_05_ProtN_Cterm_DSS_Strep_P4
ProtN	ProtN	256	338	0.78	6	SAAEASKKPR-7	IGMEVTPSGTWLTYTGAIKLDDKDPNFKDQVILLNK-19	0	3.5	867.969	6822	5021	2021_06_03_05_ProtN_Cterm_DSS_Strep_P4
ProtN	ProtN	100	374	0.76	4	IRGGDGKMK-7	KKADETQALPQR-1	0	-5.6	621.589	3732	579	2021_06_03_05_ProtN_Cterm_DSS_Strep_P4
ProtN	ProtN	169	266	0.76	4	NPANNAAIVLQLPQGTTLPKGFYAEGSR-20	TATKAYNVTQAFGR-4	0	-4.5	1148.85	7270	5681	2021_06_03_05_ProtN_Cterm_DSS_Strep_P4
ProtN	ProtN	233	355	0.76	6	LNQLESKMSGK-7	LDDKDPNFKDQVILLNKHIDAYK-17	0	1.6	686.535	6215	4122	2021_06_03_05_ProtN_Cterm_DSS_Strep_P4
ProtN	ProtN	233	266	0.76	4	LNQLESKMSGK-7	TATKAYNVTQAFGR-4	0	-0.5	725.632	5932	3701	2021_06_03_05_ProtN_Cterm_DSS_Strep_P4
ProtN	ProtN	65	249	0.75	6	RPQGLPNNTASWFTALTQHGKEDLKFPR-25	KSAAEASK-1	0	0.5	690.533	6185	4077	2021_06_03_05_ProtN_Cterm_DSS_Strep_P4
ProtN	ProtN	248	374	0.75	5	GQQQQGQTVTKK-11	KKADETQALPQR-1	0	-1	571.312	3745	595	2021_06_03_05_ProtN_Cterm_DSS_Strep_P4
ProtN	ProtN	61	100	0.74	7	RPQGLPNNTASWFTALTQHGKEDLKFPR-21	IRGGDGKMUDLSPR-7	1	4.8	719.958	6885	5115	2021_06_03_05_ProtN_Cterm_DSS_Strep_P4
ProtN	ProtN	102	233	0.74	5	MKDLSPR-2	MAGNGGDAALALLLLDRLNQLESKMSGK-24	2	-0.4	775.215	8547	7543	2021_06_03_05_ProtN_Cterm_DSS_Strep_P4
ProtN	ProtN	169	375	0.74	4	NPANNAAIVLQLPQGTTLPKGFYAEGSR-20	KADETQALPQR-1	2	2.6	1081.58	6809	5003	2021_06_03_05_ProtN_Cterm_DSS_Strep_P4
ProtN	ProtN	233	374	0.74	4	LNQLESKMSGK-7	KKADETQALPQR-1	0	-1.3	689.872	4727	1943	2021_06_03_05_ProtN_Cterm_DSS_Strep_P4
ProtN	ProtN	237	355	0.74	7	MSGKGQQQQGQTVTKK-4	LDDKDPNFKDQVILLNKHIDAYK-17	1	3.1	660.069	5352	2842	2021_06_03_05_ProtN_Cterm_DSS_Strep_P4
ProtN	ProtN	266	388	0.74	4	TATKAYNVTQAFGR-4	QUKQQTVTLLPAADLDDFSK-3	1	-3.1	1017.79	7146	5500	2021_06_03_05_ProtN_Cterm_DSS_Strep_P4
ProtN	ProtN	342	355	0.74	5	IGMEVTPSGTWLTYTGAIKLDDKDPNFK-23	DQVILLNKHIDAYK-8	1	0.2	981.919	7617	6193	2021_06_03_05_ProtN_Cterm_DSS_Strep_P4
ProtN	ProtN	355	375	0.74	6	LDDKDPNFKDQVILLNKHIDAYK-17	KADETQALPQR-1	1	-2.4	690.368	5861	3595	2021_06_03_05_ProtN_Cterm_DSS_Strep_P4
ProtN	ProtN	61	347	0.73	6	RPQGLPNNTASWFTALTQHGKEDLKFPR-21	LDDKDPNFKDQVILLNK-9	1	-0.4	894.643	7283	5701	2021_06_03_05_ProtN_Cterm_DSS_Strep_P4
ProtN	ProtN	233	249	0.73	5	LNQLESKMSGKGQQQQGQTVTK-7	KSAAEASK-1	1	-0.4	670.354	4183	1188	2021_06_03_05_ProtN_Cterm_DSS_Strep_P4
ProtN	ProtN	233	375	0.73	4	LNQLESKMSGK-7	KADETQALPQR-1	0	5.8	657.853	5050	2399	2021_06_03_05_ProtN_Cterm_DSS_Strep_P4
ProtN	ProtN	102	233	0.72	4	MKDLSPR-2	LNQLESKMSGK-7	1	1.7	555.548	5319	2793	2021_06_03_05_ProtN_Cterm_DSS_Strep_P4
ProtN	ProtN	237	266	0.72	4	MSGKGQQQQGQTVTK-4	TATKAYNVTQAFGR-4	1	1.9	818.674	4978	2294	2021_06_03_05_ProtN_Cterm_DSS_Strep_P4
ProtN	ProtN	266	375	0.72	4	TATKAYNVTQAFGR-4	KADETQALPQR-1	0	1.3	731.137	5345	2831	2021_06_03_05_ProtN_Cterm_DSS_Strep_P4
ProtN	ProtN	65	266	0.71	6	RPQGLPNNTASWFTALTQHGKEDLKFPR-25	TATKAYNVTQAFGR-4	2	0.5	813.596	6816	5013	2021_06_03_05_ProtN_Cterm_DSS_Strep_P4
ProtN	ProtN	169	347	0.71	5	NPANNAAIVLQLPQGTTLPKGFYAEGSR-20	LDDKDPNFKDQVILLNK-9	0	2.7	1016.75	7543	6085	2021_06_03_05_ProtN_Cterm_DSS_Strep_P4
ProtN	ProtN	233	256	0.71	4	LNQLESKMSGK-7	SAAEASKKPR-7	0	0.6	604.829	4237	1261	2021_06_03_05_ProtN_Cterm_DSS_Strep_P4
ProtN	ProtN	249	388	0.71	5	KSAAEASK-1	QKKQQTVTLLPAADLDDFSK-3	0	2.1	635.747	5507	3071	2021_06_03_05_ProtN_Cterm_DSS_Strep_P4
ProtN	ProtN	347	375	0.71	5	LDDKDPNFKDQVILLNK-9	KADETQALPQR-1	0	3	682.57	5951	3729	2021_06_03_05_ProtN_Cterm_DSS_Strep_P4
ProtN	ProtN	248	266	0.7	5	GQQQQGQTVTKK-11	TATKAYNVTQAFGRR-4	0	-0.1	631.14	4688	1884	2021_06_03_05_ProtN_Cterm_DSS_Strep_P4
ProtN	ProtN	248	266	0.7	4	GQQQQGQTVTKUSAAEASK-11	TATKAYNVTQAFGR-4	0	-0.2	949.746	5685	3334	2021_06_03_05_ProtN_Cterm_DSS_Strep_P4
ProtN	ProtN	347	355	0.7	6	LDDKDPNFKDQVILLNK-9	LDDKDPNFKDQVILLNKHIDAYK-17	0	2.5	816.609	6728	4881	2021_06_03_05_ProtN_Cterm_DSS_Strep_P4
ProtN	ProtN	237	355	0.68	6	MSGKGQQQQGQTVTK-4	LDDKDPNFKDQVILLNKHIDAYK-17	0	2	748.395	5603	3213	2021_06_03_05_ProtN_Cterm_DSS_Strep_P4
ProtN	ProtN	248	256	0.68	4	GQQQQGQTVTKK-11	SAAEASKUPR-7	0	3.3	667.866	4273	1311	2021_06_03_05_ProtN_Cterm_DSS_Strep_P4
ProtN	ProtN	233	248	0.65	4	LNQLESKMSGK-7	GQQQQGQTVTKK-11	0	1.4	676.362	4557	1693	2021_06_03_05_ProtN_Cterm_DSS_Strep_P4
ProtN	ProtN	248	375	0.65	4	GQQQQGQTVTKK-11	KADETQALPQR-1	0	0.4	681.865	4003	943	2021_06_03_05_ProtN_Cterm_DSS_Strep_P4
ProtN	ProtN	233	249	0.64	5	MAGNGGDAALALLLLDRLNQLESKMSGUGQQQQGQTVTK-24	KSAAEASK-1	1	-1	1031.94	8393	7321	2021_06_03_05_ProtN_Cterm_DSS_Strep_P4
ProtN	ProtN	233	347	0.64	6	OAGNGGDAALALLLLDRLNQLESKMSGK-24	LDDKDPNFKDQVILLNK-9	1	4.7	843.456	8708	7759	2021_06_03_05_ProtN_Cterm_DSS_Strep_P4
ProtN	ProtN	61	388	0.63	6	RPQGLPNNTASWFTALTQHGKEDLKFPR-21	KQQTVTLLPAADLDDFSK-1	1	-2.1	890.469	7440	5933	2021_06_03_05_ProtN_Cterm_DSS_Strep_P4
ProtN	ProtN	102	248	0.63	4	OKDLSPR-2	GQQQQGQTVTKK-11	0	0	583.311	3988	921	2021_06_03_05_ProtN_Cterm_DSS_Strep_P4
ProtN	ProtN	355	374	0.63	6	LDDKDPNFKDQVILLNKHIDAYK-17	KKADETQALPQR-1	1	1.2	711.72	5667	3308	2021_06_03_05_ProtN_Cterm_DSS_Strep_P4
ProtN	ProtN	61	266	0.62	5	RPQGLPNNTASWFTALTQHGKEDLK-21	TATKAYNVTQAFGR-4	2	1.4	896.069	6820	5018	2021_06_03_05_ProtN_Cterm_DSS_Strep_P4
ProtN	ProtN	233	266	0.62	5	OAGNGGDAALALLLLDRLNQLESKMSGK-24	TATKAYNVTQAFGR-4	1	1.2	914.484	8535	7525	2021_06_03_05_ProtN_Cterm_DSS_Strep_P4
ProtN	ProtN	374	375	0.61	4	KKADETQALPQR-1	KADETQALPQR-1	2	0.2	695.878	4199	1210	2021_06_03_05_ProtN_Cterm_DSS_Strep_P4
ProtN	ProtN	237	266	0.6	5	MSGKGQQQQGQTVTK-4	RTATKAYNVTQAFGR-5	0	-0.6	686.159	4680	1872	2021_06_03_05_ProtN_Cterm_DSS_Strep_P4
ProtN	ProtN	299	355	0.6	5	QGTDYKHWPQIAQFAPSASAFFGMSR-6	DQVILLNKHIDAYK-8	1	4.8	948.089	7756	6396	2021_06_03_05_ProtN_Cterm_DSS_Strep_P4
ProtN	ProtN	369	374	0.57	4	TFPPTEPKK-8	KKADETQALPQR-1	0	-1	642.354	4422	1521	2021_06_03_05_ProtN_Cterm_DSS_Strep_P4
ProtN	ProtN	237	237	0.56	6	OSGKGQQQQGQTVTKK-4	OSGKGQQQQGQTVTKK-4	1	-3.5	607.147	3341	142	2021_06_03_05_ProtN_Cterm_DSS_Strep_P4
ProtN	ProtN	248	266	0.56	6	GQQQQGQTVTKUSAAEASKKPR-11	TATKAYNVTQAFGR-4	0	1.6	697.043	5070	2428	2021_06_03_05_ProtN_Cterm_DSS_Strep_P4
ProtN	ProtN	65	169	0.55	7	QRRPQGLPNNTASWFTALTQHGKEDLKFPR-27	NPANNAAIVLQLPQGTTLPKGFYAEGSR-20	2	3.1	938.073	7291	5713	2021_06_03_05_ProtN_Cterm_DSS_Strep_P4
ProtN	ProtN	237	237	0.55	5	MSGKGQQQQGQTVTK-4	MSGKGQQQQGQTVTKK-4	0	-4.9	696.156	3512	324	2021_06_03_05_ProtN_Cterm_DSS_Strep_P4
ProtN	ProtN	266	347	0.55	5	RTATKAYNVTQAFGR-5	LDDKDPNFKDQVILLNKHIDAYK-9	1	3.1	913.692	7143	5496	2021_06_03_05_ProtN_Cterm_DSS_Strep_P4
ProtN	ProtN	237	374	0.48	5	MSGKGQQQQGQTVTK-4	KKADETQALPQR-1	1	0.4	626.532	3889	786	2021_06_03_05_ProtN_Cterm_DSS_Strep_P4
ProtN	ProtN	248	257	0.47	6	GQQQQGQTVTKKSAAEASK-11	KSAAEASUKPR-9	0	1.2	574.314	3853	737	2021_06_03_05_ProtN_Cterm_DSS_Strep_P4
ProtN	ProtN	100	266	0.45	5	IRGGDGKMKDLSPR-7	RTATKAYNVTQAFGR-5	2	0.4	671.365	5981	3774	2021_06_03_05_ProtN_Cterm_DSS_Strep_P4
ProtN	ProtN	361	374	0.44	5	HIDAYKTFPPTEPKK-6	KKADETQALPQR-1	1	2.6	659.761	4576	1721	2021_06_03_05_ProtN_Cterm_DSS_Strep_P4
ProtN	ProtN	102	355	0.43	4	OKDLSPR-2	DQVILLNKHIDAYK-8	1	5.6	668.371	5483	3035	2021_06_03_05_ProtN_Cterm_DSS_Strep_P4
ProtN	ProtN	233	388	0.43	5	OAGNGGDAALALLLLDRLNQLESKMSGK-24	KQQTVTLLPAADLDDFSK-1	1	-0.6	1006.93	8943	8065	2021_06_03_05_ProtN_Cterm_DSS_Strep_P4
ProtN	ProtN	248	388	0.43	4	GQQQQGQTVTKK-11	KQQTVTLLPAADLDDFSK-1	0	-1	865.212	5966	3753	2021_06_03_05_ProtN_Cterm_DSS_Strep_P4
ProtN	ProtN	256	373	0.43	5	SAAEASKKPR-7	KKKADETQALPQR-1	2	2.3	540.108	3613	433	2021_06_03_05_ProtN_Cterm_DSS_Strep_P4
ProtN	ProtN	299	299	0.42	7	QGTDYKHWPQIAQFAPSASAFFGMSR-6	QGTDYKHWPQIAQFAPSASAFFGMSR-6	1	5.3	857.277	7709	6328	2021_06_03_05_ProtN_Cterm_DSS_Strep_P4
ProtN	ProtN	237	369	0.41	6	LNQLESUMSGKGQQQQGQTVTK-11	HIDAYKTFPPTEPKK-14	2	-1.6	748.395	5603	3213	2021_06_03_05_ProtN_Cterm_DSS_Strep_P4
ProtN	ProtN	249	338	0.41	5	KSAAEASK-1	IGMEVTPSGTWLTYTGAIKLDDKDPNFKDQVILLNK-19	2	-0.1	991.127	7134	5482	2021_06_03_05_ProtN_Cterm_DSS_Strep_P4
ProtN	ProtN	102	388	0.4	4	OKDLSPR-2	KQQTVTLLPAADLDDFSK-1	0	-0.2	748.147	6395	4390	2021_06_03_05_ProtN_Cterm_DSS_Strep_P4
ProtN	ProtN	169	347	0.4	6	NPANNAAIVLQLPQGTTLPKGFYAEGSRGGSQASSR-20	LDDKDPNFKDQVILLNK-9	1	5.1	969.351	7192	5566	2021_06_03_05_ProtN_Cterm_DSS_Strep_P4
ProtN	ProtN	248	338	0.4	6	GQQQQGQTVTKK-11	IGMEVTPSGTWLTYTGAIKLDDKDPNFKDQVILLNK-19	0	-4.9	915.649	7079	5401	2021_06_03_05_ProtN_Cterm_DSS_Strep_P4
ProtN	ProtN	100	102	0.39	5	IRGGDGKMKDLSPR-7	IRGGDGJMKDLSPR-9	1	-5.7	671.365	5981	3774	2021_06_03_05_ProtN_Cterm_DSS_Strep_P4
ProtN	ProtN	233	257	0.39	6	LNQLESKMSGKGQQQQGQTVTKK-7	SAAEASUKPR-8	2	-5.9	648.515	5280	2735	2021_06_03_05_ProtN_Cterm_DSS_Strep_P4
ProtN	ProtN	237	374	0.39	6	MSGKGQQQQGQTVTKK-4	KKADETQALPQR-1	0	-5.5	543.457	3662	494	2021_06_03_05_ProtN_Cterm_DSS_Strep_P4
ProtN	ProtN	61	100	0.38	7	RPQGLPNNTASWFTALTQHGKEDLK-21	IRGGDGKOKDLSPR-7	1	3.3	642.77	6448	4469	2021_06_03_05_ProtN_Cterm_DSS_Strep_P4
ProtN	ProtN	233	233	0.36	4	LNQLESKMSGK-7	LNQLESKMSGK-7	2	-3.4	652.845	5522	3093	2021_06_03_05_ProtN_Cterm_DSS_Strep_P4
ProtN	ProtN	256	347	0.34	4	SAAEASKKPRQK-7	LDDKDPNFKDQVILLNK-9	0	-1.3	863.976	8210	7064	2021_06_03_05_ProtN_Cterm_DSS_Strep_P4
ProtN	ProtN	102	369	0.33	4	MKDLSPR-2	HIDAYKTFPPTEPKKDK-14	1	-2.6	750.649	6284	4223	2021_06_03_05_ProtN_Cterm_DSS_Strep_P4
ProtN	ProtN	233	237	0.33	7	LNQLESKMSGKGQQQQGQTVTKK-7	MSGKGQQQQGQTVTKK-4	2	0.5	632.194	3953	874	2021_06_03_05_ProtN_Cterm_DSS_Strep_P4
ProtN	ProtN	237	248	0.32	7	MSGKGQQQQGQTVTKK-4	GQQQQGQTVTKUSAAEASKKPR-11	1	-3.1	627.193	3863	749	2021_06_03_05_ProtN_Cterm_DSS_Strep_P4
ProtN	ProtN	102	369	0.31	5	GGDGUMKDLSPR-7	HIDAYJTFPPTEPKKDK-14	2	5.7	746	6060	3892	2021_06_03_05_ProtN_Cterm_DSS_Strep_P4
ProtN	ProtN	361	374	0.3	6	HIDAYKTFPPTEPKKDK-6	JKKADETQALPQR-2	1	-3.2	637.684	4776	2006	2021_06_03_05_ProtN_Cterm_DSS_Strep_P4
ProtN	ProtN	373	388	0.3	5	KKKADETQALPQR-1	QJKQQTVTLLPAADLDDFSK-3	1	-4.3	811.247	5839	3563	2021_06_03_05_ProtN_Cterm_DSS_Strep_P4
ProtN	ProtN	338	374	0.29	6	IGMEVTPSGTWLTYTGAIKLDDKDPNFKDQVILLNK-19	KKADETQALPQR-1	1	4.5	924.833	6962	5229	2021_06_03_05_ProtN_Cterm_DSS_Strep_P4
ProtN	ProtN	102	347	0.28	6	GGDGUMKDLSPR-7	LDDJDPNFKDQVILLNK-9	2	2.9	621.836	6059	3891	2021_06_03_05_ProtN_Cterm_DSS_Strep_P4
ProtN	ProtN	256	342	0.26	4	GQQQQGQTVTKKSAAEASKKPR-19	LDDKDPNFK-4	2	0.1	897.477	7826	6500	2021_06_03_05_ProtN_Cterm_DSS_Strep_P4
ProtN	ProtN	249	249	0.26	4	GQQQQGQTVTUKSAAEASK-12	GQQQQGQTVTJKSAAEASK-12	2	0.8	1100.83	8593	7609	2021_06_03_05_ProtN_Cterm_DSS_Strep_P4
ProtN	ProtN	233	248	0.93	5	MAGNGGDAALALLLLDRLNQLESKMSGK-24	GQQQQGQTVTKK-11	0	-1.1	871.665	8334	7235	2021_06_03_05_ProtN_Cterm_DSS_Strep_P4
ProtN	ProtN	100	355	0.9	6	GGDGKMK-5	LDDKDPNFKDQVILLNKHIDAYK-17	0	-0.8	596.149	5737	3412	2021_06_03_05_ProtN_Cterm_DSS_Strep_P4
ProtN	ProtN	65	169	0.89	4	EDLKFPR-4	NPANNAAIVLQLPQGTTLPKGFYAEGSR-20	0	-2.3	993.028	7282	5699	2021_06_03_05_ProtN_Cterm_DSS_Strep_P4
ProtN	ProtN	248	256	0.73	5	MSGKGQQQQGQTVTKK-15	SAAEASKKPR-7	0	-5	583.912	3499	311	2021_06_03_05_ProtN_Cterm_DSS_Strep_P4
ProtN	ProtN	100	388	0.63	5	IRGGDGKMK-7	KQQTVTLLPAADLDDFSK-1	0	3.6	618.537	5885	3630	2021_06_03_05_ProtN_Cterm_DSS_Strep_P4
ProtN	ProtN	102	266	0.42	4	GGDGJMKDLSPR-7	TATKAYNVTQAFGR-4	1	-3.4	771.152	6434	4447	2021_06_03_05_ProtN_Cterm_DSS_Strep_P4
ProtN	ProtN	102	257	0.41	4	MKDLSPR-2	SAAEASUKPR-8	1	-3	547.049	3783	644	2021_06_03_05_ProtN_Cterm_DSS_Strep_P4
ProtN	ProtN	61	248	0.4	6	RPQGLPNNTASWFTALTQHGKEDLKFPR-21	GQQQQGQTVTKK-11	2	-1.8	780.746	6425	4435	2021_06_03_05_ProtN_Cterm_DSS_Strep_P4
ProtN	ProtN	361	369	0.39	5	HIDAYKTFPPTEPK-6	HIDAYJTFPPTEPKKDK-14	1	-4.5	791.217	7413	5893	2021_06_03_05_ProtN_Cterm_DSS_Strep_P4
ProtN	ProtN	266	375	0.38	5	RTATKAYNVTQAFGR-5	KADETQALPQR-1	0	-4.6	616.328	5610	3223	2021_06_03_05_ProtN_Cterm_DSS_Strep_P4
ProtN	ProtN	102	375	0.35	4	OKDLSPR-2	KUKADETQALPQR-3	2	4.1	668.371	5483	3035	2021_06_03_05_ProtN_Cterm_DSS_Strep_P4
ProtN	ProtN	249	375	0.33	4	GQQQQGQTVTUKSAAEASKKPR-12	KADETQALPQR-1	2	-5.6	977.772	6854	5069	2021_06_03_05_ProtN_Cterm_DSS_Strep_P4
ProtN	ProtN	248	355	0.33	6	GQQQQGQTVTKKSAAEASK-11	LDDKDPNFJDQVILLNKHIDAYK-17	0	-2.4	835.777	7500	6022	2021_06_03_05_ProtN_Cterm_DSS_Strep_P4
ProtN	ProtN	249	347	0.33	6	KSAAEASK-1	DPNFKDQVILLNKHIDAYK-5	0	-2.5	534.123	3656	487	2021_06_03_05_ProtN_Cterm_DSS_Strep_P4
ProtN	ProtN	369	369	0.3	5	TFPPTEPKUDK-8	TFPPTEPKKDUK-8	2	2.7	631.751	5547	3130	2021_06_03_05_ProtN_Cterm_DSS_Strep_P4
ProtN	ProtN	61	256	0.26	5	RPQGLPNNTASWFTALTQHGKEDLKFPR-21	SAAEASKKPR-7	2	-2.1	879.468	7549	6093	2021_06_03_05_ProtN_Cterm_DSS_Strep_P4
ProtN	ProtN	237	256	0.26	5	OSGKGQQQQGQTVTKKSAAEASK-4	SAAEASKKPRQK-7	0	4.1	767.211	8151	6978	2021_06_03_05_ProtN_Cterm_DSS_Strep_P4
ProtN	ProtN	38	347	1.38	4	SKQR-2	LDDKDPNFKDQVILLNK-9	0	2	668.371	5483	3035	2021_06_03_05_ProtN_Cterm_DSS_Strep_P4
ProtN	ProtN	233	257	1.13	5	MAGNGGDAALALLLLDRLNQLESKMSGK-24	KPR-1	0	0.1	685.577	8308	7204	2021_06_03_05_ProtN_Cterm_DSS_Strep_P4
ProtN	ProtN	249	257	1.09	4	GQQQQGQTVTUKSAAEASK-12	KPR-1	0	2.1	667.866	4371	1448	2021_06_03_05_ProtN_Cterm_DSS_Strep_P4
ProtN	ProtN	38	266	1	4	SKQR-2	TATKAYNVTQAFGR-4	0	1	546.547	4722	1934	2021_06_03_05_ProtN_Cterm_DSS_Strep_P4
ProtN	ProtN	347	387	1	4	LDDKDPNFKDQVILLNK-9	QKK-2	0	0.4	639.61	5457	2996	2021_06_03_05_ProtN_Cterm_DSS_Strep_P4
ProtN	ProtN	38	65	0.97	6	SKQR-2	RPQGLPNNTASWFTALTQHGKEDLKFPR-25	0	4.4	645.015	6172	4058	2021_06_03_05_ProtN_Cterm_DSS_Strep_P4
ProtN	ProtN	38	127	0.95	4	SKQR-2	WYFYYLGTGPEAGLPYGANKDGIIWVATEGALNTPK-20	0	-4	1147.83	8189	7033	2021_06_03_05_ProtN_Cterm_DSS_Strep_P4
ProtN	ProtN	237	257	0.94	4	MSGKGQQQQGQTVTK-4	KPR-1	0	-3.8	536.537	3465	271	2021_06_03_05_ProtN_Cterm_DSS_Strep_P4
ProtN	ProtN	38	169	0.91	4	SKQR-2	NPANNAAIVLQLPQGTTLPKGFYAEGSR-20	0	2.7	896.487	6596	4686	2021_06_03_05_ProtN_Cterm_DSS_Strep_P4
ProtN	ProtN	61	100	0.89	5	RPQGLPNNTASWFTALTQHGKEDLKFPR-21	GGDGKMK-5	0	3.4	808.623	6554	4625	2021_06_03_05_ProtN_Cterm_DSS_Strep_P4
ProtN	ProtN	237	257	0.89	4	MSGKGQQQQGQTVTUK-4	KPR-1	0	0.8	607.584	4103	1080	2021_06_03_05_ProtN_Cterm_DSS_Strep_P4
ProtN	ProtN	257	355	0.88	6	KPR-1	LDDKDPNFKDQVILLNKHIDAYK-17	1	1.1	547.638	5602	3211	2021_06_03_05_ProtN_Cterm_DSS_Strep_P4
ProtN	ProtN	257	388	0.86	4	KPR-1	KQQTVTLLPAADLDDFSK-1	0	4.1	632.604	5996	3797	2021_06_03_05_ProtN_Cterm_DSS_Strep_P4
ProtN	ProtN	65	257	0.84	6	RPQGLPNNTASWFTALTQHGKEDLKFPR-25	KPR-1	0	5.2	625.343	6224	4135	2021_06_03_05_ProtN_Cterm_DSS_Strep_P4
ProtN	ProtN	266	374	0.82	4	TATKAYNVTQAFGR-4	UKK-2	0	2.8	556.817	5250	2691	2021_06_03_05_ProtN_Cterm_DSS_Strep_P4
ProtN	ProtN	38	233	0.81	5	SKQR-2	MAGNGGDAALALLLLDRLNQLESKMSGK-24	1	0	709.385	8260	7137	2021_06_03_05_ProtN_Cterm_DSS_Strep_P4
ProtN	ProtN	38	375	0.81	4	SKQR-2	UKADETQALPQR-2	0	1.7	549.808	4417	1514	2021_06_03_05_ProtN_Cterm_DSS_Strep_P4
ProtN	ProtN	61	100	0.81	5	RPQGLPNNTASWFTALTQHGKEDLK-21	GGDGKMK-5	0	1.6	728.577	6234	4150	2021_06_03_05_ProtN_Cterm_DSS_Strep_P4
ProtN	ProtN	100	266	0.81	4	GGDGKOK-5	TATKAYNVTQAFGR-4	0	2	594.055	4830	2086	2021_06_03_05_ProtN_Cterm_DSS_Strep_P4
ProtN	ProtN	355	387	0.81	6	LDDKDPNFKDQVILLNKHIDAYK-17	QKK-2	0	1.3	547.971	5523	3094	2021_06_03_05_ProtN_Cterm_DSS_Strep_P4
ProtN	ProtN	373	388	0.81	4	KUK-1	KQQTVTLLPAADLDDFSK-1	1	-0.4	672.631	6290	4233	2021_06_03_05_ProtN_Cterm_DSS_Strep_P4
ProtN	ProtN	38	361	0.78	4	SKQR-2	HIDAYKTFPPTEPK-6	0	2.4	575.561	4587	1737	2021_06_03_05_ProtN_Cterm_DSS_Strep_P4
ProtN	ProtN	237	261	0.78	4	MSGKGQQQQGQTVTK-4	QKR-2	0	-5.4	544.288	3415	215	2021_06_03_05_ProtN_Cterm_DSS_Strep_P4
ProtN	ProtN	38	388	0.77	4	SKQR-2	KQQTVTLLPAADLDDFSK-1	0	0.7	662.112	5924	3688	2021_06_03_05_ProtN_Cterm_DSS_Strep_P4
ProtN	ProtN	169	387	0.77	4	NPANNAAIVLQLPQGTTLPKGFYAEGSR-20	QKK-2	0	0.3	867.725	6588	4675	2021_06_03_05_ProtN_Cterm_DSS_Strep_P4
ProtN	ProtN	233	257	0.77	5	LNQLESKMSGUGQQQQGQTVTKK-7	KPR-1	1	-3.7	648.955	4918	2205	2021_06_03_05_ProtN_Cterm_DSS_Strep_P4
ProtN	ProtN	233	261	0.74	5	OAGNGGDAALALLLLDRLNQLESKMSGK-24	QKR-2	0	-1.4	694.976	8202	7053	2021_06_03_05_ProtN_Cterm_DSS_Strep_P4
ProtN	ProtN	266	387	0.72	4	RTATKAYNVTQAFGR-5	QKK-2	0	-2.6	556.811	4356	1426	2021_06_03_05_ProtN_Cterm_DSS_Strep_P4
ProtN	ProtN	38	388	0.71	5	SKQR-2	QKKQQTVTLLPAADLDDFSK-3	0	-0.5	581.121	5475	3024	2021_06_03_05_ProtN_Cterm_DSS_Strep_P4
ProtN	ProtN	100	375	0.7	4	IRGGDGKMK-7	KADETQALPQR-1	0	-1.2	589.568	3974	903	2021_06_03_05_ProtN_Cterm_DSS_Strep_P4
