# Supplementary material for: Targeted in situ cross-linking mass spectrometry and integrative modeling reveal the architectures of three proteins from SARS-CoV-2
Source: Proc Natl Acad Sci U S A. 2021 Aug 9;118(34):e2103554118. doi: 10.1073/pnas.2103554118 (PMC8403911; doi:10.1073/pnas.2103554118)
Supplement: Supplementary File [file pnas.2103554118.sd06.txt]

ATOM      1  N   ALA A   1      40.649 -23.648  -5.109  1.00 16.23           N
ATOM      2  CA  ALA A   1      39.891 -22.529  -4.504  1.00 16.23           C
ATOM      3  CB  ALA A   1      40.817 -21.322  -4.281  1.00 16.23           C
ATOM      4  C   ALA A   1      38.791 -22.128  -5.427  1.00 16.23           C
ATOM      5  O   ALA A   1      38.756 -22.546  -6.583  1.00 16.23           O
ATOM      6  N   TYR A   2      37.843 -21.316  -4.929  1.00112.73           N
ATOM      7  CA  TYR A   2      36.770 -20.867  -5.764  1.00112.73           C
ATOM      8  CB  TYR A   2      35.370 -21.177  -5.195  1.00112.73           C
ATOM      9  CG  TYR A   2      35.147 -20.374  -3.959  1.00112.73           C
ATOM     10  CD1 TYR A   2      35.669 -20.775  -2.749  1.00112.73           C
ATOM     11  CD2 TYR A   2      34.425 -19.205  -4.013  1.00112.73           C
ATOM     12  CE1 TYR A   2      35.458 -20.025  -1.613  1.00112.73           C
ATOM     13  CE2 TYR A   2      34.210 -18.454  -2.881  1.00112.73           C
ATOM     14  CZ  TYR A   2      34.730 -18.862  -1.676  1.00112.73           C
ATOM     15  OH  TYR A   2      34.512 -18.093  -0.512  1.00112.73           O
ATOM     16  C   TYR A   2      36.944 -19.389  -5.877  1.00112.73           C
ATOM     17  O   TYR A   2      37.391 -18.741  -4.930  1.00112.73           O
ATOM     18  N   THR A   3      36.641 -18.805  -7.055  1.00130.83           N
ATOM     19  CA  THR A   3      36.882 -17.394  -7.150  1.00130.83           C
ATOM     20  CB  THR A   3      37.158 -16.858  -8.527  1.00130.83           C
ATOM     21  OG1 THR A   3      37.612 -15.516  -8.432  1.00130.83           O
ATOM     22  CG2 THR A   3      35.872 -16.910  -9.366  1.00130.83           C
ATOM     23  C   THR A   3      35.713 -16.649  -6.607  1.00130.83           C
ATOM     24  O   THR A   3      34.560 -17.030  -6.801  1.00130.83           O
ATOM     25  N   ARG A   4      36.006 -15.557  -5.874  1.00154.69           N
ATOM     26  CA  ARG A   4      34.956 -14.755  -5.333  1.00154.69           C
ATOM     27  CB  ARG A   4      35.008 -14.595  -3.799  1.00154.69           C
ATOM     28  CG  ARG A   4      33.879 -13.721  -3.246  1.00154.69           C
ATOM     29  CD  ARG A   4      33.214 -14.264  -1.975  1.00154.69           C
ATOM     30  NE  ARG A   4      34.073 -14.011  -0.785  1.00154.69           N
ATOM     31  CZ  ARG A   4      33.581 -14.297   0.457  1.00154.69           C
ATOM     32  NH1 ARG A   4      32.295 -14.736   0.596  1.00154.69           N
ATOM     33  NH2 ARG A   4      34.371 -14.159   1.562  1.00154.69           N
ATOM     34  C   ARG A   4      35.015 -13.421  -6.001  1.00154.69           C
ATOM     35  O   ARG A   4      36.044 -12.745  -6.003  1.00154.69           O
ATOM     36  N   TYR A   5      33.880 -13.023  -6.603  1.00 64.07           N
ATOM     37  CA  TYR A   5      33.792 -11.796  -7.335  1.00 64.07           C
ATOM     38  CB  TYR A   5      32.592 -11.729  -8.292  1.00 64.07           C
ATOM     39  CG  TYR A   5      32.771 -12.785  -9.321  1.00 64.07           C
ATOM     40  CD1 TYR A   5      32.290 -14.060  -9.120  1.00 64.07           C
ATOM     41  CD2 TYR A   5      33.432 -12.496 -10.491  1.00 64.07           C
ATOM     42  CE1 TYR A   5      32.459 -15.031 -10.078  1.00 64.07           C
ATOM     43  CE2 TYR A   5      33.602 -13.462 -11.452  1.00 64.07           C
ATOM     44  CZ  TYR A   5      33.115 -14.728 -11.247  1.00 64.07           C
ATOM     45  OH  TYR A   5      33.292 -15.717 -12.236  1.00 64.07           O
ATOM     46  C   TYR A   5      33.622 -10.671  -6.372  1.00 64.07           C
ATOM     47  O   TYR A   5      32.818 -10.743  -5.444  1.00 64.07           O
ATOM     48  N   VAL A   6      34.405  -9.596  -6.576  1.00 47.97           N
ATOM     49  CA  VAL A   6      34.317  -8.454  -5.717  1.00 47.97           C
ATOM     50  CB  VAL A   6      35.397  -8.402  -4.676  1.00 47.97           C
ATOM     51  CG1 VAL A   6      35.197  -9.583  -3.711  1.00 47.97           C
ATOM     52  CG2 VAL A   6      36.765  -8.410  -5.380  1.00 47.97           C
ATOM     53  C   VAL A   6      34.419  -7.227  -6.566  1.00 47.97           C
ATOM     54  O   VAL A   6      34.686  -7.303  -7.766  1.00 47.97           O
ATOM     55  N   ASP A   7      34.136  -6.055  -5.960  1.00 93.20           N
ATOM     56  CA  ASP A   7      34.267  -4.816  -6.662  1.00 93.20           C
ATOM     57  CB  ASP A   7      33.292  -3.703  -6.192  1.00 93.20           C
ATOM     58  CG  ASP A   7      33.494  -3.302  -4.731  1.00 93.20           C
ATOM     59  OD1 ASP A   7      34.540  -3.660  -4.129  1.00 93.20           O
ATOM     60  OD2 ASP A   7      32.582  -2.613  -4.199  1.00 93.20           O
ATOM     61  C   ASP A   7      35.691  -4.374  -6.522  1.00 93.20           C
ATOM     62  O   ASP A   7      36.520  -5.058  -5.923  1.00 93.20           O
ATOM     63  N   ASN A   8      36.012  -3.210  -7.103  1.00 94.56           N
ATOM     64  CA  ASN A   8      37.328  -2.638  -7.091  1.00 94.56           C
ATOM     65  CB  ASN A   8      37.455  -1.400  -8.003  1.00 94.56           C
ATOM     66  CG  ASN A   8      36.414  -0.364  -7.595  1.00 94.56           C
ATOM     67  OD1 ASN A   8      35.293  -0.703  -7.224  1.00 94.56           O
ATOM     68  ND2 ASN A   8      36.771   0.944  -7.674  1.00 94.56           N
ATOM     69  C   ASN A   8      37.712  -2.280  -5.684  1.00 94.56           C
ATOM     70  O   ASN A   8      38.887  -2.027  -5.412  1.00 94.56           O
ATOM     71  N   ASN A   9      36.729  -2.162  -4.764  1.00131.33           N
ATOM     72  CA  ASN A   9      37.063  -1.840  -3.399  1.00131.33           C
ATOM     73  CB  ASN A   9      36.066  -0.858  -2.779  1.00131.33           C
ATOM     74  CG  ASN A   9      36.143   0.416  -3.600  1.00131.33           C
ATOM     75  OD1 ASN A   9      37.106   1.176  -3.509  1.00131.33           O
ATOM     76  ND2 ASN A   9      35.106   0.645  -4.449  1.00131.33           N
ATOM     77  C   ASN A   9      37.015  -3.084  -2.549  1.00131.33           C
ATOM     78  O   ASN A   9      36.915  -2.992  -1.326  1.00131.33           O
ATOM     79  N   PHE A  10      37.137  -4.274  -3.168  1.00 92.37           N
ATOM     80  CA  PHE A  10      37.157  -5.547  -2.490  1.00 92.37           C
ATOM     81  CB  PHE A  10      38.394  -5.737  -1.589  1.00 92.37           C
ATOM     82  CG  PHE A  10      39.595  -5.910  -2.462  1.00 92.37           C
ATOM     83  CD1 PHE A  10      40.323  -4.824  -2.894  1.00 92.37           C
ATOM     84  CD2 PHE A  10      39.995  -7.171  -2.848  1.00 92.37           C
ATOM     85  CE1 PHE A  10      41.429  -4.996  -3.695  1.00 92.37           C
ATOM     86  CE2 PHE A  10      41.099  -7.350  -3.649  1.00 92.37           C
ATOM     87  CZ  PHE A  10      41.818  -6.260  -4.073  1.00 92.37           C
ATOM     88  C   PHE A  10      35.915  -5.825  -1.681  1.00 92.37           C
ATOM     89  O   PHE A  10      35.986  -6.551  -0.690  1.00 92.37           O
ATOM     90  N   CYS A  11      34.740  -5.292  -2.082  1.00 51.63           N
ATOM     91  CA  CYS A  11      33.504  -5.588  -1.397  1.00 51.63           C
ATOM     92  CB  CYS A  11      32.544  -4.390  -1.346  1.00 51.63           C
ATOM     93  SG  CYS A  11      33.256  -3.003  -0.410  1.00 51.63           S
ATOM     94  C   CYS A  11      32.837  -6.696  -2.165  1.00 51.63           C
ATOM     95  O   CYS A  11      33.115  -6.888  -3.347  1.00 51.63           O
ATOM     96  N   GLY A  12      31.928  -7.456  -1.516  1.00 38.16           N
ATOM     97  CA  GLY A  12      31.301  -8.586  -2.152  1.00 38.16           C
ATOM     98  C   GLY A  12      30.126  -8.133  -2.968  1.00 38.16           C
ATOM     99  O   GLY A  12      29.829  -6.945  -3.086  1.00 38.16           O
ATOM    100  N   PRO A  13      29.448  -9.103  -3.528  1.00 78.25           N
ATOM    101  CA  PRO A  13      28.305  -8.870  -4.376  1.00 78.25           C
ATOM    102  CD  PRO A  13      30.047 -10.409  -3.749  1.00 78.25           C
ATOM    103  CB  PRO A  13      27.920 -10.245  -4.918  1.00 78.25           C
ATOM    104  CG  PRO A  13      29.245 -11.033  -4.902  1.00 78.25           C
ATOM    105  C   PRO A  13      27.194  -8.175  -3.641  1.00 78.25           C
ATOM    106  O   PRO A  13      26.401  -7.478  -4.274  1.00 78.25           O
ATOM    107  N   ASP A  14      27.103  -8.401  -2.317  1.00123.18           N
ATOM    108  CA  ASP A  14      26.133  -7.815  -1.430  1.00123.18           C
ATOM    109  CB  ASP A  14      25.924  -8.579  -0.097  1.00123.18           C
ATOM    110  CG  ASP A  14      27.195  -8.644   0.737  1.00123.18           C
ATOM    111  OD1 ASP A  14      28.263  -8.196   0.245  1.00123.18           O
ATOM    112  OD2 ASP A  14      27.112  -9.152   1.891  1.00123.18           O
ATOM    113  C   ASP A  14      26.464  -6.375  -1.157  1.00123.18           C
ATOM    114  O   ASP A  14      25.669  -5.662  -0.546  1.00123.18           O
ATOM    115  N   GLY A  15      27.684  -5.928  -1.519  1.00 54.16           N
ATOM    116  CA  GLY A  15      28.048  -4.549  -1.332  1.00 54.16           C
ATOM    117  C   GLY A  15      28.686  -4.350   0.017  1.00 54.16           C
ATOM    118  O   GLY A  15      28.906  -3.212   0.430  1.00 54.16           O
ATOM    119  N   TYR A  16      29.028  -5.449   0.724  1.00105.26           N
ATOM    120  CA  TYR A  16      29.631  -5.362   2.037  1.00105.26           C
ATOM    121  CB  TYR A  16      28.931  -6.213   3.113  1.00105.26           C
ATOM    122  CG  TYR A  16      27.638  -5.570   3.477  1.00105.26           C
ATOM    123  CD1 TYR A  16      26.495  -5.768   2.735  1.00105.26           C
ATOM    124  CD2 TYR A  16      27.580  -4.764   4.590  1.00105.26           C
ATOM    125  CE1 TYR A  16      25.314  -5.161   3.098  1.00105.26           C
ATOM    126  CE2 TYR A  16      26.406  -4.156   4.957  1.00105.26           C
ATOM    127  CZ  TYR A  16      25.270  -4.354   4.213  1.00105.26           C
ATOM    128  OH  TYR A  16      24.071  -3.724   4.602  1.00105.26           O
ATOM    129  C   TYR A  16      31.061  -5.847   1.967  1.00105.26           C
ATOM    130  O   TYR A  16      31.446  -6.582   1.061  1.00105.26           O
ATOM    131  N   PRO A  17      31.877  -5.395   2.889  1.00126.93           N
ATOM    132  CA  PRO A  17      33.285  -5.718   2.978  1.00126.93           C
ATOM    133  CD  PRO A  17      31.447  -4.468   3.921  1.00126.93           C
ATOM    134  CB  PRO A  17      33.850  -4.753   4.023  1.00126.93           C
ATOM    135  CG  PRO A  17      32.631  -4.400   4.898  1.00126.93           C
ATOM    136  C   PRO A  17      33.547  -7.153   3.357  1.00126.93           C
ATOM    137  O   PRO A  17      32.793  -7.699   4.160  1.00126.93           O
ATOM    138  N   LEU A  18      34.623  -7.773   2.808  1.00 78.08           N
ATOM    139  CA  LEU A  18      34.989  -9.134   3.136  1.00 78.08           C
ATOM    140  CB  LEU A  18      35.957  -9.812   2.153  1.00 78.08           C
ATOM    141  CG  LEU A  18      35.340 -10.187   0.801  1.00 78.08           C
ATOM    142  CD1 LEU A  18      36.380 -10.862  -0.107  1.00 78.08           C
ATOM    143  CD2 LEU A  18      34.079 -11.045   0.990  1.00 78.08           C
ATOM    144  C   LEU A  18      35.704  -9.168   4.451  1.00 78.08           C
ATOM    145  O   LEU A  18      36.481  -8.275   4.785  1.00 78.08           O
ATOM    146  N   GLU A  19      35.468 -10.253   5.217  1.00 94.54           N
ATOM    147  CA  GLU A  19      36.022 -10.446   6.529  1.00 94.54           C
ATOM    148  CB  GLU A  19      35.446 -11.694   7.220  1.00 94.54           C
ATOM    149  CG  GLU A  19      35.579 -11.663   8.741  1.00 94.54           C
ATOM    150  CD  GLU A  19      34.533 -10.674   9.243  1.00 94.54           C
ATOM    151  OE1 GLU A  19      33.611 -10.348   8.450  1.00 94.54           O
ATOM    152  OE2 GLU A  19      34.643 -10.232  10.416  1.00 94.54           O
ATOM    153  C   GLU A  19      37.508 -10.623   6.436  1.00 94.54           C
ATOM    154  O   GLU A  19      38.255 -10.107   7.266  1.00 94.54           O
ATOM    155  N   CYS A  20      37.974 -11.345   5.400  1.00 87.86           N
ATOM    156  CA  CYS A  20      39.365 -11.670   5.254  1.00 87.86           C
ATOM    157  CB  CYS A  20      39.652 -12.403   3.932  1.00 87.86           C
ATOM    158  SG  CYS A  20      38.546 -13.813   3.660  1.00 87.86           S
ATOM    159  C   CYS A  20      40.133 -10.396   5.164  1.00 87.86           C
ATOM    160  O   CYS A  20      41.216 -10.268   5.731  1.00 87.86           O
ATOM    161  N   ILE A  21      39.600  -9.436   4.394  1.00 75.97           N
ATOM    162  CA  ILE A  21      40.239  -8.171   4.200  1.00 75.97           C
ATOM    163  CB  ILE A  21      39.707  -7.440   3.011  1.00 75.97           C
ATOM    164  CG1 ILE A  21      40.068  -8.287   1.779  1.00 75.97           C
ATOM    165  CG2 ILE A  21      40.300  -6.021   2.964  1.00 75.97           C
ATOM    166  CD1 ILE A  21      39.418  -7.818   0.489  1.00 75.97           C
ATOM    167  C   ILE A  21      40.206  -7.350   5.453  1.00 75.97           C
ATOM    168  O   ILE A  21      41.157  -6.629   5.749  1.00 75.97           O
ATOM    169  N   LYS A  22      39.100  -7.422   6.217  1.00 62.58           N
ATOM    170  CA  LYS A  22      38.970  -6.681   7.443  1.00 62.58           C
ATOM    171  CB  LYS A  22      37.628  -6.984   8.131  1.00 62.58           C
ATOM    172  CG  LYS A  22      36.417  -6.640   7.257  1.00 62.58           C
ATOM    173  CD  LYS A  22      35.131  -7.345   7.692  1.00 62.58           C
ATOM    174  CE  LYS A  22      33.923  -7.085   6.796  1.00 62.58           C
ATOM    175  NZ  LYS A  22      32.819  -7.989   7.188  1.00 62.58           N
ATOM    176  C   LYS A  22      40.065  -7.122   8.374  1.00 62.58           C
ATOM    177  O   LYS A  22      40.723  -6.304   9.014  1.00 62.58           O
ATOM    178  N   ASP A  23      40.294  -8.446   8.452  1.00 42.44           N
ATOM    179  CA  ASP A  23      41.271  -9.034   9.328  1.00 42.44           C
ATOM    180  CB  ASP A  23      41.226 -10.567   9.290  1.00 42.44           C
ATOM    181  CG  ASP A  23      39.922 -10.986   9.950  1.00 42.44           C
ATOM    182  OD1 ASP A  23      39.501 -10.298  10.918  1.00 42.44           O
ATOM    183  OD2 ASP A  23      39.323 -11.992   9.488  1.00 42.44           O
ATOM    184  C   ASP A  23      42.644  -8.594   8.921  1.00 42.44           C
ATOM    185  O   ASP A  23      43.514  -8.394   9.768  1.00 42.44           O
ATOM    186  N   LEU A  24      42.889  -8.464   7.604  1.00 44.14           N
ATOM    187  CA  LEU A  24      44.176  -8.052   7.120  1.00 44.14           C
ATOM    188  CB  LEU A  24      44.237  -8.053   5.582  1.00 44.14           C
ATOM    189  CG  LEU A  24      45.599  -7.626   5.008  1.00 44.14           C
ATOM    190  CD1 LEU A  24      46.689  -8.654   5.348  1.00 44.14           C
ATOM    191  CD2 LEU A  24      45.499  -7.325   3.504  1.00 44.14           C
ATOM    192  C   LEU A  24      44.436  -6.644   7.577  1.00 44.14           C
ATOM    193  O   LEU A  24      45.530  -6.317   8.036  1.00 44.14           O
ATOM    194  N   LEU A  25      43.409  -5.779   7.461  1.00 51.30           N
ATOM    195  CA  LEU A  25      43.482  -4.380   7.784  1.00 51.30           C
ATOM    196  CB  LEU A  25      42.160  -3.647   7.490  1.00 51.30           C
ATOM    197  CG  LEU A  25      41.754  -3.664   6.004  1.00 51.30           C
ATOM    198  CD1 LEU A  25      40.430  -2.915   5.775  1.00 51.30           C
ATOM    199  CD2 LEU A  25      42.896  -3.147   5.109  1.00 51.30           C
ATOM    200  C   LEU A  25      43.736  -4.215   9.247  1.00 51.30           C
ATOM    201  O   LEU A  25      44.511  -3.351   9.655  1.00 51.30           O
ATOM    202  N   ALA A  26      43.064  -5.037  10.076  1.00 29.49           N
ATOM    203  CA  ALA A  26      43.180  -4.945  11.503  1.00 29.49           C
ATOM    204  CB  ALA A  26      42.278  -5.952  12.239  1.00 29.49           C
ATOM    205  C   ALA A  26      44.591  -5.235  11.923  1.00 29.49           C
ATOM    206  O   ALA A  26      45.147  -4.525  12.760  1.00 29.49           O
ATOM    207  N   ARG A  27      45.220  -6.273  11.336  1.00 45.26           N
ATOM    208  CA  ARG A  27      46.550  -6.658  11.727  1.00 45.26           C
ATOM    209  CB  ARG A  27      47.097  -7.869  10.950  1.00 45.26           C
ATOM    210  CG  ARG A  27      46.497  -9.205  11.387  1.00 45.26           C
ATOM    211  CD  ARG A  27      47.143 -10.423  10.722  1.00 45.26           C
ATOM    212  NE  ARG A  27      46.645 -10.489   9.322  1.00 45.26           N
ATOM    213  CZ  ARG A  27      45.366 -10.903   9.101  1.00 45.26           C
ATOM    214  NH1 ARG A  27      44.541 -11.134  10.164  1.00 45.26           N
ATOM    215  NH2 ARG A  27      44.909 -11.068   7.826  1.00 45.26           N
ATOM    216  C   ARG A  27      47.471  -5.518  11.445  1.00 45.26           C
ATOM    217  O   ARG A  27      48.395  -5.238  12.208  1.00 45.26           O
ATOM    218  N   ALA A  28      47.230  -4.851  10.307  1.00 56.19           N
ATOM    219  CA  ALA A  28      47.984  -3.733   9.822  1.00 56.19           C
ATOM    220  CB  ALA A  28      47.555  -3.292   8.411  1.00 56.19           C
ATOM    221  C   ALA A  28      47.833  -2.553  10.749  1.00 56.19           C
ATOM    222  O   ALA A  28      48.726  -1.712  10.820  1.00 56.19           O
ATOM    223  N   GLY A  29      46.678  -2.417  11.438  1.00 40.14           N
ATOM    224  CA  GLY A  29      46.457  -1.301  12.323  1.00 40.14           C
ATOM    225  C   GLY A  29      45.745  -0.239  11.538  1.00 40.14           C
ATOM    226  O   GLY A  29      45.524   0.873  12.016  1.00 40.14           O
ATOM    227  N   LYS A  30      45.415  -0.583  10.280  1.00182.67           N
ATOM    228  CA  LYS A  30      44.754   0.192   9.265  1.00182.67           C
ATOM    229  CB  LYS A  30      45.020  -0.326   7.846  1.00182.67           C
ATOM    230  CG  LYS A  30      46.361   0.170   7.312  1.00182.67           C
ATOM    231  CD  LYS A  30      46.439   1.700   7.347  1.00182.67           C
ATOM    232  CE  LYS A  30      47.572   2.301   6.514  1.00182.67           C
ATOM    233  NZ  LYS A  30      47.259   2.183   5.071  1.00182.67           N
ATOM    234  C   LYS A  30      43.267   0.344   9.437  1.00182.67           C
ATOM    235  O   LYS A  30      42.647   1.093   8.687  1.00182.67           O
ATOM    236  N   ALA A  31      42.629  -0.365  10.383  1.00 67.29           N
ATOM    237  CA  ALA A  31      41.189  -0.453  10.412  1.00 67.29           C
ATOM    238  CB  ALA A  31      40.680  -1.215  11.646  1.00 67.29           C
ATOM    239  C   ALA A  31      40.492   0.888  10.403  1.00 67.29           C
ATOM    240  O   ALA A  31      39.475   1.028   9.725  1.00 67.29           O
ATOM    241  N   SER A  32      40.971   1.892  11.165  1.00 69.04           N
ATOM    242  CA  SER A  32      40.322   3.181  11.275  1.00 69.04           C
ATOM    243  CB  SER A  32      40.691   3.936  12.566  1.00 69.04           C
ATOM    244  OG  SER A  32      42.060   4.311  12.558  1.00 69.04           O
ATOM    245  C   SER A  32      40.599   4.119  10.125  1.00 69.04           C
ATOM    246  O   SER A  32      40.002   5.193  10.072  1.00 69.04           O
ATOM    247  N   CYS A  33      41.510   3.776   9.194  1.00 57.55           N
ATOM    248  CA  CYS A  33      41.899   4.679   8.135  1.00 57.55           C
ATOM    249  CB  CYS A  33      43.160   4.215   7.382  1.00 57.55           C
ATOM    250  SG  CYS A  33      44.648   4.271   8.425  1.00 57.55           S
ATOM    251  C   CYS A  33      40.798   4.845   7.124  1.00 57.55           C
ATOM    252  O   CYS A  33      39.765   4.181   7.185  1.00 57.55           O
ATOM    253  N   THR A  34      40.987   5.789   6.172  1.00 44.82           N
ATOM    254  CA  THR A  34      40.014   6.035   5.142  1.00 44.82           C
ATOM    255  CB  THR A  34      40.222   7.334   4.416  1.00 44.82           C
ATOM    256  OG1 THR A  34      41.505   7.359   3.807  1.00 44.82           O
ATOM    257  CG2 THR A  34      40.087   8.485   5.426  1.00 44.82           C
ATOM    258  C   THR A  34      40.110   4.915   4.150  1.00 44.82           C
ATOM    259  O   THR A  34      41.079   4.158   4.145  1.00 44.82           O
ATOM    260  N   LEU A  35      39.090   4.790   3.276  1.00 57.21           N
ATOM    261  CA  LEU A  35      38.998   3.713   2.332  1.00 57.21           C
ATOM    262  CB  LEU A  35      37.729   3.818   1.468  1.00 57.21           C
ATOM    263  CG  LEU A  35      37.495   2.619   0.529  1.00 57.21           C
ATOM    264  CD1 LEU A  35      37.214   1.338   1.330  1.00 57.21           C
ATOM    265  CD2 LEU A  35      36.395   2.926  -0.501  1.00 57.21           C
ATOM    266  C   LEU A  35      40.185   3.757   1.414  1.00 57.21           C
ATOM    267  O   LEU A  35      40.800   2.731   1.131  1.00 57.21           O
ATOM    268  N   SER A  36      40.553   4.964   0.951  1.00 53.56           N
ATOM    269  CA  SER A  36      41.622   5.163   0.016  1.00 53.56           C
ATOM    270  CB  SER A  36      41.868   6.655  -0.215  1.00 53.56           C
ATOM    271  OG  SER A  36      40.705   7.270  -0.748  1.00 53.56           O
ATOM    272  C   SER A  36      42.904   4.610   0.575  1.00 53.56           C
ATOM    273  O   SER A  36      43.605   3.850  -0.090  1.00 53.56           O
ATOM    274  N   GLU A  37      43.240   4.974   1.825  1.00 70.41           N
ATOM    275  CA  GLU A  37      44.479   4.570   2.430  1.00 70.41           C
ATOM    276  CB  GLU A  37      44.743   5.279   3.768  1.00 70.41           C
ATOM    277  CG  GLU A  37      45.095   6.753   3.549  1.00 70.41           C
ATOM    278  CD  GLU A  37      45.322   7.436   4.887  1.00 70.41           C
ATOM    279  OE1 GLU A  37      44.963   6.841   5.939  1.00 70.41           O
ATOM    280  OE2 GLU A  37      45.857   8.577   4.870  1.00 70.41           O
ATOM    281  C   GLU A  37      44.519   3.083   2.618  1.00 70.41           C
ATOM    282  O   GLU A  37      45.578   2.467   2.513  1.00 70.41           O
ATOM    283  N   GLN A  38      43.371   2.465   2.935  1.00 60.19           N
ATOM    284  CA  GLN A  38      43.293   1.047   3.130  1.00 60.19           C
ATOM    285  CB  GLN A  38      41.929   0.647   3.712  1.00 60.19           C
ATOM    286  CG  GLN A  38      41.729   1.238   5.112  1.00 60.19           C
ATOM    287  CD  GLN A  38      40.254   1.158   5.472  1.00 60.19           C
ATOM    288  OE1 GLN A  38      39.401   1.669   4.747  1.00 60.19           O
ATOM    289  NE2 GLN A  38      39.938   0.504   6.622  1.00 60.19           N
ATOM    290  C   GLN A  38      43.530   0.334   1.827  1.00 60.19           C
ATOM    291  O   GLN A  38      44.183  -0.709   1.795  1.00 60.19           O
ATOM    292  N   LEU A  39      42.989   0.881   0.717  1.00 55.12           N
ATOM    293  CA  LEU A  39      43.117   0.319  -0.603  1.00 55.12           C
ATOM    294  CB  LEU A  39      42.260   1.073  -1.635  1.00 55.12           C
ATOM    295  CG  LEU A  39      40.753   0.935  -1.350  1.00 55.12           C
ATOM    296  CD1 LEU A  39      39.907   1.678  -2.395  1.00 55.12           C
ATOM    297  CD2 LEU A  39      40.352  -0.541  -1.193  1.00 55.12           C
ATOM    298  C   LEU A  39      44.553   0.371  -1.031  1.00 55.12           C
ATOM    299  O   LEU A  39      45.068  -0.587  -1.605  1.00 55.12           O
ATOM    300  N   ASP A  40      45.245   1.490  -0.735  1.00 55.95           N
ATOM    301  CA  ASP A  40      46.620   1.659  -1.123  1.00 55.95           C
ATOM    302  CB  ASP A  40      47.244   2.956  -0.569  1.00 55.95           C
ATOM    303  CG  ASP A  40      46.559   4.192  -1.142  1.00 55.95           C
ATOM    304  OD1 ASP A  40      46.001   4.112  -2.269  1.00 55.95           O
ATOM    305  OD2 ASP A  40      46.591   5.244  -0.448  1.00 55.95           O
ATOM    306  C   ASP A  40      47.404   0.551  -0.479  1.00 55.95           C
ATOM    307  O   ASP A  40      48.266  -0.056  -1.112  1.00 55.95           O
ATOM    308  N   PHE A  41      47.110   0.255   0.805  1.00 57.44           N
ATOM    309  CA  PHE A  41      47.814  -0.754   1.550  1.00 57.44           C
ATOM    310  CB  PHE A  41      47.352  -0.851   3.017  1.00 57.44           C
ATOM    311  CG  PHE A  41      48.078  -1.974   3.686  1.00 57.44           C
ATOM    312  CD1 PHE A  41      49.373  -1.833   4.135  1.00 57.44           C
ATOM    313  CD2 PHE A  41      47.445  -3.179   3.879  1.00 57.44           C
ATOM    314  CE1 PHE A  41      50.025  -2.875   4.754  1.00 57.44           C
ATOM    315  CE2 PHE A  41      48.091  -4.223   4.497  1.00 57.44           C
ATOM    316  CZ  PHE A  41      49.384  -4.077   4.938  1.00 57.44           C
ATOM    317  C   PHE A  41      47.589  -2.093   0.918  1.00 57.44           C
ATOM    318  O   PHE A  41      48.514  -2.894   0.792  1.00 57.44           O
ATOM    319  N   ILE A  42      46.339  -2.367   0.504  1.00 49.25           N
ATOM    320  CA  ILE A  42      45.974  -3.624  -0.089  1.00 49.25           C
ATOM    321  CB  ILE A  42      44.509  -3.673  -0.419  1.00 49.25           C
ATOM    322  CG1 ILE A  42      43.691  -3.474   0.869  1.00 49.25           C
ATOM    323  CG2 ILE A  42      44.201  -4.994  -1.144  1.00 49.25           C
ATOM    324  CD1 ILE A  42      42.212  -3.179   0.627  1.00 49.25           C
ATOM    325  C   ILE A  42      46.748  -3.806  -1.363  1.00 49.25           C
ATOM    326  O   ILE A  42      47.244  -4.896  -1.646  1.00 49.25           O
ATOM    327  N   ASP A  43      46.877  -2.734  -2.170  1.00 61.28           N
ATOM    328  CA  ASP A  43      47.563  -2.819  -3.432  1.00 61.28           C
ATOM    329  CB  ASP A  43      47.540  -1.513  -4.245  1.00 61.28           C
ATOM    330  CG  ASP A  43      46.158  -1.371  -4.866  1.00 61.28           C
ATOM    331  OD1 ASP A  43      45.286  -2.225  -4.558  1.00 61.28           O
ATOM    332  OD2 ASP A  43      45.958  -0.411  -5.657  1.00 61.28           O
ATOM    333  C   ASP A  43      49.001  -3.168  -3.213  1.00 61.28           C
ATOM    334  O   ASP A  43      49.596  -3.896  -4.005  1.00 61.28           O
ATOM    335  N   THR A  44      49.614  -2.656  -2.136  1.00114.64           N
ATOM    336  CA  THR A  44      50.995  -2.964  -1.902  1.00114.64           C
ATOM    337  CB  THR A  44      51.529  -2.319  -0.660  1.00114.64           C
ATOM    338  OG1 THR A  44      51.301  -0.919  -0.694  1.00114.64           O
ATOM    339  CG2 THR A  44      53.040  -2.586  -0.593  1.00114.64           C
ATOM    340  C   THR A  44      51.085  -4.454  -1.699  1.00114.64           C
ATOM    341  O   THR A  44      52.086  -5.084  -2.033  1.00114.64           O
ATOM    342  N   LYS A  45      50.028  -5.031  -1.098  1.00139.03           N
ATOM    343  CA  LYS A  45      49.868  -6.419  -0.756  1.00139.03           C
ATOM    344  CB  LYS A  45      48.667  -6.686   0.168  1.00139.03           C
ATOM    345  CG  LYS A  45      48.908  -6.260   1.611  1.00139.03           C
ATOM    346  CD  LYS A  45      50.121  -6.954   2.228  1.00139.03           C
ATOM    347  CE  LYS A  45      50.279  -6.676   3.721  1.00139.03           C
ATOM    348  NZ  LYS A  45      51.404  -7.465   4.266  1.00139.03           N
ATOM    349  C   LYS A  45      49.692  -7.332  -1.933  1.00139.03           C
ATOM    350  O   LYS A  45      49.923  -8.528  -1.760  1.00139.03           O
ATOM    351  N   ARG A  46      49.230  -6.831  -3.110  1.00 83.64           N
ATOM    352  CA  ARG A  46      48.919  -7.680  -4.242  1.00 83.64           C
ATOM    353  CB  ARG A  46      48.746  -6.942  -5.589  1.00 83.64           C
ATOM    354  CG  ARG A  46      47.532  -6.012  -5.711  1.00 83.64           C
ATOM    355  CD  ARG A  46      47.307  -5.512  -7.145  1.00 83.64           C
ATOM    356  NE  ARG A  46      46.299  -4.411  -7.121  1.00 83.64           N
ATOM    357  CZ  ARG A  46      44.977  -4.649  -7.367  1.00 83.64           C
ATOM    358  NH1 ARG A  46      44.512  -5.919  -7.543  1.00 83.64           N
ATOM    359  NH2 ARG A  46      44.111  -3.596  -7.454  1.00 83.64           N
ATOM    360  C   ARG A  46      50.029  -8.662  -4.465  1.00 83.64           C
ATOM    361  O   ARG A  46      51.193  -8.289  -4.595  1.00 83.64           O
ATOM    362  N   GLY A  47      49.662  -9.962  -4.511  1.00 26.51           N
ATOM    363  CA  GLY A  47      50.598 -11.039  -4.677  1.00 26.51           C
ATOM    364  C   GLY A  47      50.757 -11.748  -3.363  1.00 26.51           C
ATOM    365  O   GLY A  47      51.057 -12.940  -3.322  1.00 26.51           O
ATOM    366  N   VAL A  48      50.546 -11.025  -2.245  1.00 54.81           N
ATOM    367  CA  VAL A  48      50.637 -11.623  -0.944  1.00 54.81           C
ATOM    368  CB  VAL A  48      51.140 -10.662   0.095  1.00 54.81           C
ATOM    369  CG1 VAL A  48      51.190 -11.377   1.454  1.00 54.81           C
ATOM    370  CG2 VAL A  48      52.502 -10.121  -0.378  1.00 54.81           C
ATOM    371  C   VAL A  48      49.230 -12.018  -0.614  1.00 54.81           C
ATOM    372  O   VAL A  48      48.355 -11.169  -0.458  1.00 54.81           O
ATOM    373  N   TYR A  49      48.988 -13.337  -0.471  1.00 70.73           N
ATOM    374  CA  TYR A  49      47.644 -13.840  -0.373  1.00 70.73           C
ATOM    375  CB  TYR A  49      47.567 -15.380  -0.290  1.00 70.73           C
ATOM    376  CG  TYR A  49      48.012 -15.964  -1.588  1.00 70.73           C
ATOM    377  CD1 TYR A  49      49.351 -16.042  -1.897  1.00 70.73           C
ATOM    378  CD2 TYR A  49      47.092 -16.453  -2.489  1.00 70.73           C
ATOM    379  CE1 TYR A  49      49.766 -16.578  -3.093  1.00 70.73           C
ATOM    380  CE2 TYR A  49      47.502 -16.992  -3.686  1.00 70.73           C
ATOM    381  CZ  TYR A  49      48.841 -17.052  -3.991  1.00 70.73           C
ATOM    382  OH  TYR A  49      49.265 -17.601  -5.219  1.00 70.73           O
ATOM    383  C   TYR A  49      46.938 -13.311   0.835  1.00 70.73           C
ATOM    384  O   TYR A  49      47.294 -13.612   1.974  1.00 70.73           O
ATOM    385  N   CYS A  50      45.898 -12.490   0.585  1.00 61.26           N
ATOM    386  CA  CYS A  50      45.037 -11.968   1.605  1.00 61.26           C
ATOM    387  CB  CYS A  50      44.199 -10.769   1.127  1.00 61.26           C
ATOM    388  SG  CYS A  50      43.299 -11.116  -0.407  1.00 61.26           S
ATOM    389  C   CYS A  50      44.140 -13.063   2.120  1.00 61.26           C
ATOM    390  O   CYS A  50      43.834 -13.099   3.311  1.00 61.26           O
ATOM    391  N   CYS A  51      43.672 -13.978   1.234  1.00 49.73           N
ATOM    392  CA  CYS A  51      42.825 -15.057   1.684  1.00 49.73           C
ATOM    393  CB  CYS A  51      41.350 -14.904   1.276  1.00 49.73           C
ATOM    394  SG  CYS A  51      40.317 -16.279   1.868  1.00 49.73           S
ATOM    395  C   CYS A  51      43.313 -16.349   1.095  1.00 49.73           C
ATOM    396  O   CYS A  51      43.595 -16.437  -0.099  1.00 49.73           O
ATOM    397  N   ARG A  52      43.465 -17.377   1.958  1.00132.55           N
ATOM    398  CA  ARG A  52      43.914 -18.688   1.574  1.00132.55           C
ATOM    399  CB  ARG A  52      44.173 -19.621   2.766  1.00132.55           C
ATOM    400  CG  ARG A  52      45.120 -19.102   3.842  1.00132.55           C
ATOM    401  CD  ARG A  52      45.656 -20.242   4.706  1.00132.55           C
ATOM    402  NE  ARG A  52      47.128 -20.272   4.500  1.00132.55           N
ATOM    403  CZ  ARG A  52      47.917 -19.608   5.393  1.00132.55           C
ATOM    404  NH1 ARG A  52      47.370 -19.131   6.548  1.00132.55           N
ATOM    405  NH2 ARG A  52      49.246 -19.423   5.144  1.00132.55           N
ATOM    406  C   ARG A  52      42.857 -19.411   0.801  1.00132.55           C
ATOM    407  O   ARG A  52      43.145 -20.105  -0.174  1.00132.55           O
ATOM    408  N   GLU A  53      41.600 -19.292   1.271  1.00 98.82           N
ATOM    409  CA  GLU A  53      40.515 -20.083   0.762  1.00 98.82           C
ATOM    410  CB  GLU A  53      39.277 -20.073   1.675  1.00 98.82           C
ATOM    411  CG  GLU A  53      38.235 -21.115   1.258  1.00 98.82           C
ATOM    412  CD  GLU A  53      37.306 -21.371   2.440  1.00 98.82           C
ATOM    413  OE1 GLU A  53      37.616 -20.860   3.548  1.00 98.82           O
ATOM    414  OE2 GLU A  53      36.285 -22.085   2.257  1.00 98.82           O
ATOM    415  C   GLU A  53      40.098 -19.725  -0.630  1.00 98.82           C
ATOM    416  O   GLU A  53      39.795 -20.619  -1.420  1.00 98.82           O
ATOM    417  N   HIS A  54      40.056 -18.427  -0.987  1.00 74.58           N
ATOM    418  CA  HIS A  54      39.549 -18.125  -2.295  1.00 74.58           C
ATOM    419  ND1 HIS A  54      38.124 -15.343  -1.239  1.00 74.58           N
ATOM    420  CG  HIS A  54      37.836 -16.685  -1.154  1.00 74.58           C
ATOM    421  CB  HIS A  54      38.084 -17.676  -2.258  1.00 74.58           C
ATOM    422  NE2 HIS A  54      37.288 -15.692   0.793  1.00 74.58           N
ATOM    423  CD2 HIS A  54      37.328 -16.886   0.088  1.00 74.58           C
ATOM    424  CE1 HIS A  54      37.775 -14.798  -0.043  1.00 74.58           C
ATOM    425  C   HIS A  54      40.329 -17.010  -2.915  1.00 74.58           C
ATOM    426  O   HIS A  54      40.973 -16.220  -2.228  1.00 74.58           O
ATOM    427  N   GLU A  55      40.306 -16.960  -4.265  1.00 99.67           N
ATOM    428  CA  GLU A  55      40.945 -15.915  -5.008  1.00 99.67           C
ATOM    429  CB  GLU A  55      41.641 -16.414  -6.285  1.00 99.67           C
ATOM    430  CG  GLU A  55      40.780 -17.324  -7.154  1.00 99.67           C
ATOM    431  CD  GLU A  55      41.723 -17.973  -8.156  1.00 99.67           C
ATOM    432  OE1 GLU A  55      42.686 -18.647  -7.701  1.00 99.67           O
ATOM    433  OE2 GLU A  55      41.505 -17.793  -9.382  1.00 99.67           O
ATOM    434  C   GLU A  55      39.922 -14.862  -5.315  1.00 99.67           C
ATOM    435  O   GLU A  55      38.723 -15.134  -5.344  1.00 99.67           O
ATOM    436  N   HIS A  56      40.381 -13.612  -5.535  1.00 69.12           N
ATOM    437  CA  HIS A  56      39.463 -12.528  -5.728  1.00 69.12           C
ATOM    438  ND1 HIS A  56      40.924 -11.942  -2.628  1.00 69.12           N
ATOM    439  CG  HIS A  56      39.767 -11.728  -3.352  1.00 69.12           C
ATOM    440  CB  HIS A  56      39.743 -11.336  -4.797  1.00 69.12           C
ATOM    441  NE2 HIS A  56      39.232 -12.331  -1.240  1.00 69.12           N
ATOM    442  CD2 HIS A  56      38.745 -11.970  -2.480  1.00 69.12           C
ATOM    443  CE1 HIS A  56      40.547 -12.299  -1.377  1.00 69.12           C
ATOM    444  C   HIS A  56      39.593 -12.028  -7.135  1.00 69.12           C
ATOM    445  O   HIS A  56      40.697 -11.778  -7.618  1.00 69.12           O
ATOM    446  N   GLU A  57      38.440 -11.881  -7.825  1.00 64.93           N
ATOM    447  CA  GLU A  57      38.399 -11.353  -9.161  1.00 64.93           C
ATOM    448  CB  GLU A  57      37.771 -12.334 -10.176  1.00 64.93           C
ATOM    449  CG  GLU A  57      37.934 -11.922 -11.643  1.00 64.93           C
ATOM    450  CD  GLU A  57      37.532 -13.106 -12.520  1.00 64.93           C
ATOM    451  OE1 GLU A  57      37.130 -14.155 -11.950  1.00 64.93           O
ATOM    452  OE2 GLU A  57      37.627 -12.978 -13.769  1.00 64.93           O
ATOM    453  C   GLU A  57      37.557 -10.108  -9.101  1.00 64.93           C
ATOM    454  O   GLU A  57      36.523 -10.083  -8.435  1.00 64.93           O
ATOM    455  N   ILE A  58      37.973  -9.035  -9.810  1.00127.58           N
ATOM    456  CA  ILE A  58      37.290  -7.767  -9.731  1.00127.58           C
ATOM    457  CB  ILE A  58      38.225  -6.609  -9.954  1.00127.58           C
ATOM    458  CG1 ILE A  58      39.354  -6.568  -8.908  1.00127.58           C
ATOM    459  CG2 ILE A  58      37.378  -5.328 -10.006  1.00127.58           C
ATOM    460  CD1 ILE A  58      38.881  -6.300  -7.483  1.00127.58           C
ATOM    461  C   ILE A  58      36.304  -7.688 -10.862  1.00127.58           C
ATOM    462  O   ILE A  58      36.679  -7.428 -12.004  1.00127.58           O
ATOM    463  N   ALA A  59      35.027  -8.016 -10.576  1.00 75.77           N
ATOM    464  CA  ALA A  59      33.915  -7.941 -11.488  1.00 75.77           C
ATOM    465  CB  ALA A  59      32.737  -8.835 -11.067  1.00 75.77           C
ATOM    466  C   ALA A  59      33.378  -6.548 -11.699  1.00 75.77           C
ATOM    467  O   ALA A  59      32.959  -6.213 -12.807  1.00 75.77           O
ATOM    468  N   TRP A  60      33.331  -5.700 -10.644  1.00 94.84           N
ATOM    469  CA  TRP A  60      32.620  -4.454 -10.803  1.00 94.84           C
ATOM    470  CB  TRP A  60      31.342  -4.386  -9.945  1.00 94.84           C
ATOM    471  CG  TRP A  60      30.390  -5.526 -10.194  1.00 94.84           C
ATOM    472  CD2 TRP A  60      30.272  -6.675  -9.342  1.00 94.84           C
ATOM    473  CD1 TRP A  60      29.490  -5.705 -11.206  1.00 94.84           C
ATOM    474  NE1 TRP A  60      28.845  -6.905 -11.050  1.00 94.84           N
ATOM    475  CE2 TRP A  60      29.308  -7.511  -9.903  1.00 94.84           C
ATOM    476  CE3 TRP A  60      30.914  -7.006  -8.181  1.00 94.84           C
ATOM    477  CZ2 TRP A  60      28.978  -8.694  -9.315  1.00 94.84           C
ATOM    478  CZ3 TRP A  60      30.576  -8.202  -7.587  1.00 94.84           C
ATOM    479  CH2 TRP A  60      29.627  -9.030  -8.148  1.00 94.84           C
ATOM    480  C   TRP A  60      33.454  -3.278 -10.378  1.00 94.84           C
ATOM    481  O   TRP A  60      34.351  -3.391  -9.545  1.00 94.84           O
ATOM    482  N   TYR A  61      33.150  -2.097 -10.964  1.00104.04           N
ATOM    483  CA  TYR A  61      33.764  -0.857 -10.576  1.00104.04           C
ATOM    484  CB  TYR A  61      34.210   0.048 -11.739  1.00104.04           C
ATOM    485  CG  TYR A  61      34.488   1.398 -11.161  1.00104.04           C
ATOM    486  CD1 TYR A  61      35.632   1.649 -10.442  1.00104.04           C
ATOM    487  CD2 TYR A  61      33.590   2.428 -11.342  1.00104.04           C
ATOM    488  CE1 TYR A  61      35.865   2.898  -9.918  1.00104.04           C
ATOM    489  CE2 TYR A  61      33.823   3.680 -10.820  1.00104.04           C
ATOM    490  CZ  TYR A  61      34.966   3.920 -10.097  1.00104.04           C
ATOM    491  OH  TYR A  61      35.222   5.195  -9.551  1.00104.04           O
ATOM    492  C   TYR A  61      32.717  -0.094  -9.829  1.00104.04           C
ATOM    493  O   TYR A  61      31.620   0.134 -10.342  1.00104.04           O
ATOM    494  N   THR A  62      33.026   0.293  -8.574  1.00 72.43           N
ATOM    495  CA  THR A  62      32.077   1.018  -7.779  1.00 72.43           C
ATOM    496  CB  THR A  62      31.542   0.220  -6.625  1.00 72.43           C
ATOM    497  OG1 THR A  62      32.600  -0.164  -5.761  1.00 72.43           O
ATOM    498  CG2 THR A  62      30.818  -1.026  -7.163  1.00 72.43           C
ATOM    499  C   THR A  62      32.736   2.229  -7.189  1.00 72.43           C
ATOM    500  O   THR A  62      33.897   2.195  -6.784  1.00 72.43           O
ATOM    501  N   GLU A  63      31.985   3.348  -7.141  1.00100.34           N
ATOM    502  CA  GLU A  63      32.434   4.562  -6.518  1.00100.34           C
ATOM    503  CB  GLU A  63      31.870   5.829  -7.190  1.00100.34           C
ATOM    504  CG  GLU A  63      32.195   5.999  -8.677  1.00100.34           C
ATOM    505  CD  GLU A  63      31.211   7.032  -9.215  1.00100.34           C
ATOM    506  OE1 GLU A  63      30.337   7.466  -8.419  1.00100.34           O
ATOM    507  OE2 GLU A  63      31.301   7.383 -10.421  1.00100.34           O
ATOM    508  C   GLU A  63      31.810   4.522  -5.153  1.00100.34           C
ATOM    509  O   GLU A  63      30.605   4.297  -5.033  1.00100.34           O
ATOM    510  N   ARG A  64      32.604   4.753  -4.087  1.00179.04           N
ATOM    511  CA  ARG A  64      32.083   4.618  -2.754  1.00179.04           C
ATOM    512  CB  ARG A  64      32.673   3.394  -2.034  1.00179.04           C
ATOM    513  CG  ARG A  64      32.404   2.097  -2.798  1.00179.04           C
ATOM    514  CD  ARG A  64      33.124   0.870  -2.243  1.00179.04           C
ATOM    515  NE  ARG A  64      32.231   0.275  -1.217  1.00179.04           N
ATOM    516  CZ  ARG A  64      31.172  -0.500  -1.594  1.00179.04           C
ATOM    517  NH1 ARG A  64      30.921  -0.719  -2.917  1.00179.04           N
ATOM    518  NH2 ARG A  64      30.364  -1.047  -0.642  1.00179.04           N
ATOM    519  C   ARG A  64      32.438   5.832  -1.951  1.00179.04           C
ATOM    520  O   ARG A  64      33.049   6.778  -2.446  1.00179.04           O
ATOM    521  N   SER A  65      31.976   5.848  -0.686  1.00111.13           N
ATOM    522  CA  SER A  65      32.276   6.886   0.258  1.00111.13           C
ATOM    523  CB  SER A  65      31.217   6.967   1.371  1.00111.13           C
ATOM    524  OG  SER A  65      31.614   7.871   2.387  1.00111.13           O
ATOM    525  C   SER A  65      33.603   6.554   0.893  1.00111.13           C
ATOM    526  O   SER A  65      34.081   5.422   0.837  1.00111.13           O
ATOM    527  N   GLU A  66      34.218   7.566   1.528  1.00179.16           N
ATOM    528  CA  GLU A  66      35.513   7.555   2.157  1.00179.16           C
ATOM    529  CB  GLU A  66      36.018   8.978   2.457  1.00179.16           C
ATOM    530  CG  GLU A  66      37.538   9.069   2.545  1.00179.16           C
ATOM    531  CD  GLU A  66      38.094   8.709   1.173  1.00179.16           C
ATOM    532  OE1 GLU A  66      37.850   7.561   0.714  1.00179.16           O
ATOM    533  OE2 GLU A  66      38.771   9.578   0.562  1.00179.16           O
ATOM    534  C   GLU A  66      35.523   6.759   3.430  1.00179.16           C
ATOM    535  O   GLU A  66      36.587   6.545   4.007  1.00179.16           O
ATOM    536  N   LYS A  67      34.345   6.381   3.967  1.00 75.40           N
ATOM    537  CA  LYS A  67      34.309   5.677   5.223  1.00 75.40           C
ATOM    538  CB  LYS A  67      32.891   5.268   5.639  1.00 75.40           C
ATOM    539  CG  LYS A  67      32.049   6.492   5.994  1.00 75.40           C
ATOM    540  CD  LYS A  67      30.562   6.198   6.169  1.00 75.40           C
ATOM    541  CE  LYS A  67      29.743   7.447   6.496  1.00 75.40           C
ATOM    542  NZ  LYS A  67      28.400   7.058   6.974  1.00 75.40           N
ATOM    543  C   LYS A  67      35.196   4.469   5.175  1.00 75.40           C
ATOM    544  O   LYS A  67      35.481   3.921   4.112  1.00 75.40           O
ATOM    545  N   SER A  68      35.677   4.041   6.364  1.00 57.69           N
ATOM    546  CA  SER A  68      36.593   2.943   6.484  1.00 57.69           C
ATOM    547  CB  SER A  68      37.011   2.637   7.930  1.00 57.69           C
ATOM    548  OG  SER A  68      35.876   2.250   8.691  1.00 57.69           O
ATOM    549  C   SER A  68      35.946   1.722   5.911  1.00 57.69           C
ATOM    550  O   SER A  68      34.725   1.598   5.864  1.00 57.69           O
ATOM    551  N   TYR A  69      36.792   0.764   5.499  1.00 72.07           N
ATOM    552  CA  TYR A  69      36.423  -0.430   4.796  1.00 72.07           C
ATOM    553  CB  TYR A  69      37.672  -1.303   4.580  1.00 72.07           C
ATOM    554  CG  TYR A  69      37.361  -2.557   3.843  1.00 72.07           C
ATOM    555  CD1 TYR A  69      37.273  -2.558   2.471  1.00 72.07           C
ATOM    556  CD2 TYR A  69      37.189  -3.738   4.527  1.00 72.07           C
ATOM    557  CE1 TYR A  69      37.002  -3.721   1.790  1.00 72.07           C
ATOM    558  CE2 TYR A  69      36.918  -4.903   3.852  1.00 72.07           C
ATOM    559  CZ  TYR A  69      36.829  -4.895   2.481  1.00 72.07           C
ATOM    560  OH  TYR A  69      36.553  -6.091   1.787  1.00 72.07           O
ATOM    561  C   TYR A  69      35.433  -1.203   5.617  1.00 72.07           C
ATOM    562  O   TYR A  69      34.461  -1.735   5.087  1.00 72.07           O
ATOM    563  N   GLU A  70      35.645  -1.275   6.941  1.00112.81           N
ATOM    564  CA  GLU A  70      34.798  -2.030   7.820  1.00112.81           C
ATOM    565  CB  GLU A  70      35.212  -1.875   9.286  1.00112.81           C
ATOM    566  CG  GLU A  70      36.677  -2.205   9.552  1.00112.81           C
ATOM    567  CD  GLU A  70      36.908  -2.093  11.054  1.00112.81           C
ATOM    568  OE1 GLU A  70      36.585  -1.021  11.628  1.00112.81           O
ATOM    569  OE2 GLU A  70      37.404  -3.089  11.642  1.00112.81           O
ATOM    570  C   GLU A  70      33.405  -1.475   7.752  1.00112.81           C
ATOM    571  O   GLU A  70      32.426  -2.211   7.842  1.00112.81           O
ATOM    572  N   LEU A  71      33.302  -0.138   7.660  1.00 92.51           N
ATOM    573  CA  LEU A  71      32.094   0.646   7.626  1.00 92.51           C
ATOM    574  CB  LEU A  71      32.348   2.139   7.900  1.00 92.51           C
ATOM    575  CG  LEU A  71      32.865   2.411   9.328  1.00 92.51           C
ATOM    576  CD1 LEU A  71      33.032   3.916   9.589  1.00 92.51           C
ATOM    577  CD2 LEU A  71      31.986   1.722  10.385  1.00 92.51           C
ATOM    578  C   LEU A  71      31.341   0.535   6.323  1.00 92.51           C
ATOM    579  O   LEU A  71      30.162   0.880   6.279  1.00 92.51           O
ATOM    580  N   GLN A  72      31.997   0.135   5.214  1.00 80.60           N
ATOM    581  CA  GLN A  72      31.376   0.153   3.912  1.00 80.60           C
ATOM    582  CB  GLN A  72      32.308  -0.305   2.775  1.00 80.60           C
ATOM    583  CG  GLN A  72      33.523   0.609   2.588  1.00 80.60           C
ATOM    584  CD  GLN A  72      33.041   1.958   2.068  1.00 80.60           C
ATOM    585  OE1 GLN A  72      31.905   2.099   1.619  1.00 80.60           O
ATOM    586  NE2 GLN A  72      33.935   2.981   2.121  1.00 80.60           N
ATOM    587  C   GLN A  72      30.129  -0.683   3.868  1.00 80.60           C
ATOM    588  O   GLN A  72      30.025  -1.726   4.514  1.00 80.60           O
ATOM    589  N   THR A  73      29.130  -0.193   3.091  1.00 80.98           N
ATOM    590  CA  THR A  73      27.838  -0.805   2.944  1.00 80.98           C
ATOM    591  CB  THR A  73      26.865  -0.233   3.911  1.00 80.98           C
ATOM    592  OG1 THR A  73      26.771   1.161   3.662  1.00 80.98           O
ATOM    593  CG2 THR A  73      27.357  -0.485   5.349  1.00 80.98           C
ATOM    594  C   THR A  73      27.298  -0.437   1.584  1.00 80.98           C
ATOM    595  O   THR A  73      27.880   0.363   0.857  1.00 80.98           O
ATOM    596  N   PRO A  74      26.177  -0.999   1.221  1.00 98.95           N
ATOM    597  CA  PRO A  74      25.571  -0.681  -0.048  1.00 98.95           C
ATOM    598  CD  PRO A  74      25.851  -2.338   1.670  1.00 98.95           C
ATOM    599  CB  PRO A  74      24.478  -1.708  -0.232  1.00 98.95           C
ATOM    600  CG  PRO A  74      25.006  -2.933   0.542  1.00 98.95           C
ATOM    601  C   PRO A  74      25.107   0.748  -0.089  1.00 98.95           C
ATOM    602  O   PRO A  74      24.900   1.270  -1.183  1.00 98.95           O
ATOM    603  N   PHE A  75      24.933   1.386   1.086  1.00188.95           N
ATOM    604  CA  PHE A  75      24.470   2.742   1.220  1.00188.95           C
ATOM    605  CB  PHE A  75      24.392   3.262   2.681  1.00188.95           C
ATOM    606  CG  PHE A  75      23.993   2.193   3.639  1.00188.95           C
ATOM    607  CD1 PHE A  75      23.134   1.207   3.260  1.00188.95           C
ATOM    608  CD2 PHE A  75      24.508   2.141   4.916  1.00188.95           C
ATOM    609  CE1 PHE A  75      22.769   0.205   4.117  1.00188.95           C
ATOM    610  CE2 PHE A  75      24.144   1.142   5.789  1.00188.95           C
ATOM    611  CZ  PHE A  75      23.271   0.162   5.389  1.00188.95           C
ATOM    612  C   PHE A  75      25.523   3.647   0.645  1.00188.95           C
ATOM    613  O   PHE A  75      25.228   4.738   0.163  1.00188.95           O
ATOM    614  N   GLU A  76      26.796   3.243   0.805  1.00146.79           N
ATOM    615  CA  GLU A  76      27.977   3.973   0.427  1.00146.79           C
ATOM    616  CB  GLU A  76      29.257   3.406   1.059  1.00146.79           C
ATOM    617  CG  GLU A  76      29.201   3.367   2.590  1.00146.79           C
ATOM    618  CD  GLU A  76      28.961   4.770   3.141  1.00146.79           C
ATOM    619  OE1 GLU A  76      28.818   5.732   2.341  1.00146.79           O
ATOM    620  OE2 GLU A  76      28.916   4.894   4.391  1.00146.79           O
ATOM    621  C   GLU A  76      28.190   4.036  -1.060  1.00146.79           C
ATOM    622  O   GLU A  76      28.915   4.914  -1.531  1.00146.79           O
ATOM    623  N   ILE A  77      27.637   3.080  -1.834  1.00105.51           N
ATOM    624  CA  ILE A  77      27.898   3.048  -3.250  1.00105.51           C
ATOM    625  CB  ILE A  77      27.464   1.762  -3.893  1.00105.51           C
ATOM    626  CG1 ILE A  77      28.174   0.567  -3.248  1.00105.51           C
ATOM    627  CG2 ILE A  77      27.726   1.865  -5.403  1.00105.51           C
ATOM    628  CD1 ILE A  77      27.594  -0.777  -3.689  1.00105.51           C
ATOM    629  C   ILE A  77      27.139   4.139  -3.952  1.00105.51           C
ATOM    630  O   ILE A  77      25.925   4.257  -3.790  1.00105.51           O
ATOM    631  N   LYS A  78      27.870   5.049  -4.642  1.00161.83           N
ATOM    632  CA  LYS A  78      27.283   6.044  -5.503  1.00161.83           C
ATOM    633  CB  LYS A  78      28.033   7.385  -5.546  1.00161.83           C
ATOM    634  CG  LYS A  78      27.851   8.196  -4.262  1.00161.83           C
ATOM    635  CD  LYS A  78      28.702   9.466  -4.217  1.00161.83           C
ATOM    636  CE  LYS A  78      30.174   9.223  -3.874  1.00161.83           C
ATOM    637  NZ  LYS A  78      30.312   8.741  -2.481  1.00161.83           N
ATOM    638  C   LYS A  78      27.073   5.578  -6.919  1.00161.83           C
ATOM    639  O   LYS A  78      26.098   5.981  -7.550  1.00161.83           O
ATOM    640  N   LEU A  79      28.001   4.771  -7.490  1.00 90.27           N
ATOM    641  CA  LEU A  79      27.865   4.375  -8.874  1.00 90.27           C
ATOM    642  CB  LEU A  79      28.709   5.220  -9.839  1.00 90.27           C
ATOM    643  CG  LEU A  79      28.444   4.951 -11.334  1.00 90.27           C
ATOM    644  CD1 LEU A  79      27.073   5.498 -11.770  1.00 90.27           C
ATOM    645  CD2 LEU A  79      29.604   5.466 -12.198  1.00 90.27           C
ATOM    646  C   LEU A  79      28.330   2.956  -9.006  1.00 90.27           C
ATOM    647  O   LEU A  79      29.184   2.513  -8.239  1.00 90.27           O
ATOM    648  N   ALA A  80      27.755   2.196  -9.969  1.00 52.06           N
ATOM    649  CA  ALA A  80      28.185   0.845 -10.205  1.00 52.06           C
ATOM    650  CB  ALA A  80      27.239  -0.211  -9.606  1.00 52.06           C
ATOM    651  C   ALA A  80      28.221   0.618 -11.689  1.00 52.06           C
ATOM    652  O   ALA A  80      27.298   1.005 -12.406  1.00 52.06           O
ATOM    653  N   LYS A  81      29.305  -0.014 -12.189  1.00100.43           N
ATOM    654  CA  LYS A  81      29.425  -0.318 -13.589  1.00100.43           C
ATOM    655  CB  LYS A  81      30.032   0.818 -14.433  1.00100.43           C
ATOM    656  CG  LYS A  81      31.447   1.218 -14.024  1.00100.43           C
ATOM    657  CD  LYS A  81      32.133   2.105 -15.060  1.00100.43           C
ATOM    658  CE  LYS A  81      33.551   2.508 -14.672  1.00100.43           C
ATOM    659  NZ  LYS A  81      34.294   2.835 -15.902  1.00100.43           N
ATOM    660  C   LYS A  81      30.293  -1.534 -13.718  1.00100.43           C
ATOM    661  O   LYS A  81      30.872  -2.007 -12.741  1.00100.43           O
ATOM    662  N   LYS A  82      30.372  -2.098 -14.940  1.00 54.64           N
ATOM    663  CA  LYS A  82      31.171  -3.266 -15.176  1.00 54.64           C
ATOM    664  CB  LYS A  82      30.894  -3.911 -16.548  1.00 54.64           C
ATOM    665  CG  LYS A  82      31.642  -5.224 -16.786  1.00 54.64           C
ATOM    666  CD  LYS A  82      31.081  -6.053 -17.945  1.00 54.64           C
ATOM    667  CE  LYS A  82      31.832  -7.366 -18.184  1.00 54.64           C
ATOM    668  NZ  LYS A  82      31.049  -8.248 -19.079  1.00 54.64           N
ATOM    669  C   LYS A  82      32.611  -2.861 -15.115  1.00 54.64           C
ATOM    670  O   LYS A  82      32.960  -1.727 -15.438  1.00 54.64           O
ATOM    671  N   PHE A  83      33.482  -3.779 -14.648  1.00 98.00           N
ATOM    672  CA  PHE A  83      34.892  -3.505 -14.597  1.00 98.00           C
ATOM    673  CB  PHE A  83      35.662  -4.531 -13.747  1.00 98.00           C
ATOM    674  CG  PHE A  83      36.937  -3.903 -13.311  1.00 98.00           C
ATOM    675  CD1 PHE A  83      36.971  -3.195 -12.130  1.00 98.00           C
ATOM    676  CD2 PHE A  83      38.083  -4.008 -14.065  1.00 98.00           C
ATOM    677  CE1 PHE A  83      38.132  -2.602 -11.698  1.00 98.00           C
ATOM    678  CE2 PHE A  83      39.247  -3.416 -13.638  1.00 98.00           C
ATOM    679  CZ  PHE A  83      39.273  -2.714 -12.457  1.00 98.00           C
ATOM    680  C   PHE A  83      35.356  -3.640 -16.021  1.00 98.00           C
ATOM    681  O   PHE A  83      34.964  -4.575 -16.717  1.00 98.00           O
ATOM    682  N   ASP A  84      36.243  -2.730 -16.475  1.00 97.83           N
ATOM    683  CA  ASP A  84      36.630  -2.631 -17.860  1.00 97.83           C
ATOM    684  CB  ASP A  84      37.709  -1.571 -18.074  1.00 97.83           C
ATOM    685  CG  ASP A  84      37.155  -0.318 -17.451  1.00 97.83           C
ATOM    686  OD1 ASP A  84      36.012   0.085 -17.797  1.00 97.83           O
ATOM    687  OD2 ASP A  84      37.882   0.228 -16.583  1.00 97.83           O
ATOM    688  C   ASP A  84      37.233  -3.919 -18.337  1.00 97.83           C
ATOM    689  O   ASP A  84      36.909  -4.398 -19.423  1.00 97.83           O
ATOM    690  N   THR A  85      38.150  -4.491 -17.533  1.00133.81           N
ATOM    691  CA  THR A  85      38.882  -5.687 -17.855  1.00133.81           C
ATOM    692  CB  THR A  85      40.084  -5.901 -16.980  1.00133.81           C
ATOM    693  OG1 THR A  85      40.879  -6.941 -17.519  1.00133.81           O
ATOM    694  CG2 THR A  85      39.639  -6.286 -15.561  1.00133.81           C
ATOM    695  C   THR A  85      38.035  -6.935 -17.793  1.00133.81           C
ATOM    696  O   THR A  85      38.298  -7.893 -18.514  1.00133.81           O
ATOM    697  N   PHE A  86      37.008  -6.981 -16.922  1.00 91.30           N
ATOM    698  CA  PHE A  86      36.254  -8.191 -16.669  1.00 91.30           C
ATOM    699  CB  PHE A  86      35.157  -7.944 -15.611  1.00 91.30           C
ATOM    700  CG  PHE A  86      34.452  -9.208 -15.251  1.00 91.30           C
ATOM    701  CD1 PHE A  86      35.012 -10.092 -14.355  1.00 91.30           C
ATOM    702  CD2 PHE A  86      33.219  -9.495 -15.786  1.00 91.30           C
ATOM    703  CE1 PHE A  86      34.358 -11.255 -14.015  1.00 91.30           C
ATOM    704  CE2 PHE A  86      32.561 -10.654 -15.450  1.00 91.30           C
ATOM    705  CZ  PHE A  86      33.132 -11.537 -14.564  1.00 91.30           C
ATOM    706  C   PHE A  86      35.597  -8.724 -17.920  1.00 91.30           C
ATOM    707  O   PHE A  86      34.808  -8.042 -18.569  1.00 91.30           O
ATOM    708  N   ASN A  87      35.903  -9.998 -18.275  1.00 62.51           N
ATOM    709  CA  ASN A  87      35.320 -10.658 -19.420  1.00 62.51           C
ATOM    710  CB  ASN A  87      36.302 -11.491 -20.256  1.00 62.51           C
ATOM    711  CG  ASN A  87      37.089 -10.557 -21.156  1.00 62.51           C
ATOM    712  OD1 ASN A  87      36.695  -9.416 -21.390  1.00 62.51           O
ATOM    713  ND2 ASN A  87      38.228 -11.062 -21.699  1.00 62.51           N
ATOM    714  C   ASN A  87      34.295 -11.637 -18.950  1.00 62.51           C
ATOM    715  O   ASN A  87      34.327 -12.089 -17.807  1.00 62.51           O
ATOM    716  N   GLY A  88      33.356 -12.012 -19.844  1.00 21.09           N
ATOM    717  CA  GLY A  88      32.349 -12.972 -19.494  1.00 21.09           C
ATOM    718  C   GLY A  88      31.175 -12.221 -18.962  1.00 21.09           C
ATOM    719  O   GLY A  88      31.190 -10.993 -18.912  1.00 21.09           O
ATOM    720  N   GLU A  89      30.104 -12.941 -18.567  1.00 86.86           N
ATOM    721  CA  GLU A  89      28.964 -12.242 -18.057  1.00 86.86           C
ATOM    722  CB  GLU A  89      27.624 -12.993 -18.176  1.00 86.86           C
ATOM    723  CG  GLU A  89      27.509 -14.260 -17.331  1.00 86.86           C
ATOM    724  CD  GLU A  89      26.122 -14.825 -17.600  1.00 86.86           C
ATOM    725  OE1 GLU A  89      25.827 -15.099 -18.794  1.00 86.86           O
ATOM    726  OE2 GLU A  89      25.333 -14.969 -16.628  1.00 86.86           O
ATOM    727  C   GLU A  89      29.205 -11.898 -16.617  1.00 86.86           C
ATOM    728  O   GLU A  89      29.792 -12.670 -15.860  1.00 86.86           O
ATOM    729  N   CYS A  90      28.732 -10.706 -16.203  1.00 60.65           N
ATOM    730  CA  CYS A  90      28.952 -10.207 -14.876  1.00 60.65           C
ATOM    731  CB  CYS A  90      28.542  -8.732 -14.710  1.00 60.65           C
ATOM    732  SG  CYS A  90      29.507  -7.595 -15.750  1.00 60.65           S
ATOM    733  C   CYS A  90      28.127 -10.986 -13.899  1.00 60.65           C
ATOM    734  O   CYS A  90      26.989 -11.370 -14.171  1.00 60.65           O
ATOM    735  N   PRO A  91      28.702 -11.206 -12.746  1.00 83.55           N
ATOM    736  CA  PRO A  91      28.049 -11.898 -11.668  1.00 83.55           C
ATOM    737  CD  PRO A  91      30.145 -11.166 -12.587  1.00 83.55           C
ATOM    738  CB  PRO A  91      29.163 -12.285 -10.687  1.00 83.55           C
ATOM    739  CG  PRO A  91      30.363 -11.405 -11.084  1.00 83.55           C
ATOM    740  C   PRO A  91      27.024 -10.979 -11.081  1.00 83.55           C
ATOM    741  O   PRO A  91      27.102  -9.772 -11.301  1.00 83.55           O
ATOM    742  N   ASN A  92      26.054 -11.532 -10.332  1.00 61.55           N
ATOM    743  CA  ASN A  92      24.967 -10.765  -9.793  1.00 61.55           C
ATOM    744  CB  ASN A  92      23.928 -11.686  -9.161  1.00 61.55           C
ATOM    745  CG  ASN A  92      23.583 -12.614 -10.312  1.00 61.55           C
ATOM    746  OD1 ASN A  92      23.361 -12.161 -11.435  1.00 61.55           O
ATOM    747  ND2 ASN A  92      23.560 -13.946 -10.045  1.00 61.55           N
ATOM    748  C   ASN A  92      25.481  -9.791  -8.773  1.00 61.55           C
ATOM    749  O   ASN A  92      26.286 -10.135  -7.909  1.00 61.55           O
ATOM    750  N   PHE A  93      25.005  -8.531  -8.862  1.00 85.95           N
ATOM    751  CA  PHE A  93      25.407  -7.470  -7.977  1.00 85.95           C
ATOM    752  CB  PHE A  93      26.188  -6.373  -8.740  1.00 85.95           C
ATOM    753  CG  PHE A  93      26.827  -5.366  -7.836  1.00 85.95           C
ATOM    754  CD1 PHE A  93      27.806  -5.736  -6.942  1.00 85.95           C
ATOM    755  CD2 PHE A  93      26.496  -4.033  -7.930  1.00 85.95           C
ATOM    756  CE1 PHE A  93      28.407  -4.802  -6.128  1.00 85.95           C
ATOM    757  CE2 PHE A  93      27.093  -3.092  -7.122  1.00 85.95           C
ATOM    758  CZ  PHE A  93      28.048  -3.477  -6.215  1.00 85.95           C
ATOM    759  C   PHE A  93      24.155  -6.881  -7.388  1.00 85.95           C
ATOM    760  O   PHE A  93      23.068  -7.010  -7.948  1.00 85.95           O
ATOM    761  N   VAL A  94      24.275  -6.213  -6.223  1.00135.79           N
ATOM    762  CA  VAL A  94      23.132  -5.671  -5.536  1.00135.79           C
ATOM    763  CB  VAL A  94      23.426  -5.068  -4.200  1.00135.79           C
ATOM    764  CG1 VAL A  94      24.437  -3.922  -4.357  1.00135.79           C
ATOM    765  CG2 VAL A  94      22.071  -4.619  -3.630  1.00135.79           C
ATOM    766  C   VAL A  94      22.447  -4.618  -6.361  1.00135.79           C
ATOM    767  O   VAL A  94      21.243  -4.405  -6.217  1.00135.79           O
ATOM    768  N   PHE A  95      23.202  -3.891  -7.208  1.00153.46           N
ATOM    769  CA  PHE A  95      22.623  -2.850  -8.021  1.00153.46           C
ATOM    770  CB  PHE A  95      23.233  -1.453  -7.748  1.00153.46           C
ATOM    771  CG  PHE A  95      22.899  -0.969  -6.379  1.00153.46           C
ATOM    772  CD1 PHE A  95      21.657  -0.447  -6.100  1.00153.46           C
ATOM    773  CD2 PHE A  95      23.833  -1.047  -5.372  1.00153.46           C
ATOM    774  CE1 PHE A  95      21.358   0.000  -4.834  1.00153.46           C
ATOM    775  CE2 PHE A  95      23.539  -0.601  -4.105  1.00153.46           C
ATOM    776  CZ  PHE A  95      22.300  -0.076  -3.835  1.00153.46           C
ATOM    777  C   PHE A  95      22.923  -3.152  -9.471  1.00153.46           C
ATOM    778  O   PHE A  95      23.858  -3.889  -9.767  1.00153.46           O
ATOM    779  N   PRO A  96      22.140  -2.622 -10.395  1.00137.05           N
ATOM    780  CA  PRO A  96      22.382  -2.823 -11.806  1.00137.05           C
ATOM    781  CD  PRO A  96      21.469  -1.348 -10.179  1.00137.05           C
ATOM    782  CB  PRO A  96      21.484  -1.890 -12.550  1.00137.05           C
ATOM    783  CG  PRO A  96      21.343  -0.714 -11.568  1.00137.05           C
ATOM    784  C   PRO A  96      23.674  -2.199 -12.177  1.00137.05           C
ATOM    785  O   PRO A  96      24.109  -1.278 -11.491  1.00137.05           O
ATOM    786  N   LEU A  97      24.256  -2.641 -13.303  1.00105.09           N
ATOM    787  CA  LEU A  97      25.420  -1.990 -13.820  1.00105.09           C
ATOM    788  CB  LEU A  97      26.237  -2.880 -14.774  1.00105.09           C
ATOM    789  CG  LEU A  97      26.975  -4.038 -14.065  1.00105.09           C
ATOM    790  CD1 LEU A  97      28.171  -3.527 -13.250  1.00105.09           C
ATOM    791  CD2 LEU A  97      26.019  -4.882 -13.208  1.00105.09           C
ATOM    792  C   LEU A  97      24.970  -0.756 -14.554  1.00105.09           C
ATOM    793  O   LEU A  97      23.813  -0.640 -14.960  1.00105.09           O
ATOM    794  N   ASN A  98      25.905   0.206 -14.723  1.00 81.67           N
ATOM    795  CA  ASN A  98      25.689   1.461 -15.398  1.00 81.67           C
ATOM    796  CB  ASN A  98      25.384   1.294 -16.900  1.00 81.67           C
ATOM    797  CG  ASN A  98      26.697   0.947 -17.590  1.00 81.67           C
ATOM    798  OD1 ASN A  98      27.747   1.485 -17.242  1.00 81.67           O
ATOM    799  ND2 ASN A  98      26.649   0.024 -18.588  1.00 81.67           N
ATOM    800  C   ASN A  98      24.581   2.221 -14.737  1.00 81.67           C
ATOM    801  O   ASN A  98      23.755   2.831 -15.416  1.00 81.67           O
ATOM    802  N   SER A  99      24.549   2.234 -13.386  1.00 60.04           N
ATOM    803  CA  SER A  99      23.501   2.945 -12.702  1.00 60.04           C
ATOM    804  CB  SER A  99      22.529   2.035 -11.950  1.00 60.04           C
ATOM    805  OG  SER A  99      23.219   1.353 -10.910  1.00 60.04           O
ATOM    806  C   SER A  99      24.071   3.855 -11.656  1.00 60.04           C
ATOM    807  O   SER A  99      25.165   3.635 -11.140  1.00 60.04           O
ATOM    808  N   ILE A 100      23.310   4.923 -11.326  1.00137.04           N
ATOM    809  CA  ILE A 100      23.648   5.844 -10.273  1.00137.04           C
ATOM    810  CB  ILE A 100      23.375   7.289 -10.589  1.00137.04           C
ATOM    811  CG1 ILE A 100      21.902   7.496 -10.978  1.00137.04           C
ATOM    812  CG2 ILE A 100      24.396   7.773 -11.620  1.00137.04           C
ATOM    813  CD1 ILE A 100      21.529   8.960 -11.214  1.00137.04           C
ATOM    814  C   ILE A 100      22.816   5.466  -9.091  1.00137.04           C
ATOM    815  O   ILE A 100      21.599   5.312  -9.194  1.00137.04           O
ATOM    816  N   ILE A 101      23.474   5.292  -7.927  1.00120.63           N
ATOM    817  CA  ILE A 101      22.800   4.871  -6.731  1.00120.63           C
ATOM    818  CB  ILE A 101      23.654   4.004  -5.842  1.00120.63           C
ATOM    819  CG1 ILE A 101      24.002   2.675  -6.532  1.00120.63           C
ATOM    820  CG2 ILE A 101      22.915   3.813  -4.508  1.00120.63           C
ATOM    821  CD1 ILE A 101      24.926   2.818  -7.734  1.00120.63           C
ATOM    822  C   ILE A 101      22.444   6.075  -5.938  1.00120.63           C
ATOM    823  O   ILE A 101      23.300   6.892  -5.604  1.00120.63           O
ATOM    824  N   LYS A 102      21.147   6.232  -5.615  1.00191.42           N
ATOM    825  CA  LYS A 102      20.836   7.346  -4.786  1.00191.42           C
ATOM    826  CB  LYS A 102      19.713   8.253  -5.285  1.00191.42           C
ATOM    827  CG  LYS A 102      20.014   8.965  -6.609  1.00191.42           C
ATOM    828  CD  LYS A 102      21.005  10.114  -6.574  1.00191.42           C
ATOM    829  CE  LYS A 102      21.181  10.726  -7.965  1.00191.42           C
ATOM    830  NZ  LYS A 102      19.875  10.744  -8.670  1.00191.42           N
ATOM    831  C   LYS A 102      20.449   6.800  -3.489  1.00191.42           C
ATOM    832  O   LYS A 102      19.724   5.807  -3.388  1.00191.42           O
ATOM    833  N   THR A 103      20.984   7.387  -2.418  1.00201.75           N
ATOM    834  CA  THR A 103      20.394   6.815  -1.293  1.00201.75           C
ATOM    835  CB  THR A 103      21.288   6.045  -0.393  1.00201.75           C
ATOM    836  OG1 THR A 103      22.091   5.139  -1.129  1.00201.75           O
ATOM    837  CG2 THR A 103      20.303   5.188   0.414  1.00201.75           C
ATOM    838  C   THR A 103      19.653   7.917  -0.614  1.00201.75           C
ATOM    839  O   THR A 103      20.020   9.086  -0.606  1.00201.75           O
ATOM    840  N   ILE A 104      18.632   7.446   0.169  1.00290.62           N
ATOM    841  CA  ILE A 104      17.750   7.929   1.243  1.00290.62           C
ATOM    842  CB  ILE A 104      16.483   7.153   1.450  1.00290.62           C
ATOM    843  CG1 ILE A 104      15.657   7.149   0.157  1.00290.62           C
ATOM    844  CG2 ILE A 104      15.694   7.844   2.581  1.00290.62           C
ATOM    845  CD1 ILE A 104      16.221   6.276  -0.960  1.00290.62           C
ATOM    846  C   ILE A 104      18.603   7.814   2.408  1.00290.62           C
ATOM    847  O   ILE A 104      18.222   7.493   3.534  1.00290.62           O
ATOM    848  N   GLN A 105      19.772   7.578   1.866  1.00271.70           N
ATOM    849  CA  GLN A 105      21.095   7.401   2.193  1.00271.70           C
ATOM    850  CB  GLN A 105      22.011   8.604   1.889  1.00271.70           C
ATOM    851  CG  GLN A 105      22.491   8.610   0.434  1.00271.70           C
ATOM    852  CD  GLN A 105      23.105   9.954   0.083  1.00271.70           C
ATOM    853  OE1 GLN A 105      23.009  10.917   0.841  1.00271.70           O
ATOM    854  NE2 GLN A 105      23.750  10.023  -1.113  1.00271.70           N
ATOM    855  C   GLN A 105      21.004   7.140   3.592  1.00271.70           C
ATOM    856  O   GLN A 105      20.510   7.973   4.344  1.00271.70           O
ATOM    857  N   PRO A 106      21.464   5.983   3.932  1.00143.87           N
ATOM    858  CA  PRO A 106      21.210   5.577   5.248  1.00143.87           C
ATOM    859  CD  PRO A 106      21.632   4.842   3.058  1.00143.87           C
ATOM    860  CB  PRO A 106      21.619   4.118   5.363  1.00143.87           C
ATOM    861  CG  PRO A 106      21.361   3.612   3.937  1.00143.87           C
ATOM    862  C   PRO A 106      21.779   6.543   6.203  1.00143.87           C
ATOM    863  O   PRO A 106      22.902   7.012   6.019  1.00143.87           O
ATOM    864  N   ARG A 107      20.916   6.948   7.141  1.00142.54           N
ATOM    865  CA  ARG A 107      21.297   7.961   8.054  1.00142.54           C
ATOM    866  CB  ARG A 107      20.114   8.693   8.719  1.00142.54           C
ATOM    867  CG  ARG A 107      19.357   9.541   7.688  1.00142.54           C
ATOM    868  CD  ARG A 107      18.382  10.567   8.268  1.00142.54           C
ATOM    869  NE  ARG A 107      17.334   9.828   9.029  1.00142.54           N
ATOM    870  CZ  ARG A 107      16.180  10.464   9.388  1.00142.54           C
ATOM    871  NH1 ARG A 107      15.938  11.729   8.943  1.00142.54           N
ATOM    872  NH2 ARG A 107      15.270   9.850  10.204  1.00142.54           N
ATOM    873  C   ARG A 107      22.208   7.360   9.056  1.00142.54           C
ATOM    874  O   ARG A 107      22.142   6.167   9.348  1.00142.54           O
ATOM    875  N   VAL A 108      23.140   8.186   9.560  1.00 48.84           N
ATOM    876  CA  VAL A 108      24.062   7.704  10.538  1.00 48.84           C
ATOM    877  CB  VAL A 108      25.341   8.485  10.569  1.00 48.84           C
ATOM    878  CG1 VAL A 108      26.239   7.918  11.680  1.00 48.84           C
ATOM    879  CG2 VAL A 108      25.971   8.428   9.170  1.00 48.84           C
ATOM    880  C   VAL A 108      23.401   7.897  11.864  1.00 48.84           C
ATOM    881  O   VAL A 108      23.137   9.023  12.282  1.00 48.84           O
ATOM    882  N   GLU A 109      23.101   6.781  12.554  1.00 95.95           N
ATOM    883  CA  GLU A 109      22.461   6.823  13.839  1.00 95.95           C
ATOM    884  CB  GLU A 109      21.985   5.435  14.297  1.00 95.95           C
ATOM    885  CG  GLU A 109      20.911   4.804  13.414  1.00 95.95           C
ATOM    886  CD  GLU A 109      19.575   5.253  13.965  1.00 95.95           C
ATOM    887  OE1 GLU A 109      19.063   4.556  14.880  1.00 95.95           O
ATOM    888  OE2 GLU A 109      19.057   6.299  13.493  1.00 95.95           O
ATOM    889  C   GLU A 109      23.489   7.231  14.847  1.00 95.95           C
ATOM    890  O   GLU A 109      24.631   6.783  14.774  1.00 95.95           O
ATOM    891  N   LYS A 110      23.095   8.068  15.834  1.00 56.84           N
ATOM    892  CA  LYS A 110      24.025   8.517  16.836  1.00 56.84           C
ATOM    893  CB  LYS A 110      23.382   9.402  17.924  1.00 56.84           C
ATOM    894  CG  LYS A 110      22.701  10.684  17.434  1.00 56.84           C
ATOM    895  CD  LYS A 110      21.752  11.286  18.479  1.00 56.84           C
ATOM    896  CE  LYS A 110      21.070  12.590  18.054  1.00 56.84           C
ATOM    897  NZ  LYS A 110      21.933  13.749  18.375  1.00 56.84           N
ATOM    898  C   LYS A 110      24.503   7.296  17.543  1.00 56.84           C
ATOM    899  O   LYS A 110      25.704   7.094  17.714  1.00 56.84           O
ATOM    900  N   LYS A 111      23.560   6.428  17.960  1.00157.22           N
ATOM    901  CA  LYS A 111      23.969   5.226  18.619  1.00157.22           C
ATOM    902  CB  LYS A 111      23.250   4.951  19.950  1.00157.22           C
ATOM    903  CG  LYS A 111      21.746   4.743  19.794  1.00157.22           C
ATOM    904  CD  LYS A 111      21.012   5.979  19.275  1.00157.22           C
ATOM    905  CE  LYS A 111      19.555   5.707  18.903  1.00157.22           C
ATOM    906  NZ  LYS A 111      18.832   5.149  20.067  1.00157.22           N
ATOM    907  C   LYS A 111      23.648   4.095  17.704  1.00157.22           C
ATOM    908  O   LYS A 111      22.531   3.982  17.200  1.00157.22           O
ATOM    909  N   LYS A 112      24.642   3.223  17.463  1.00 73.68           N
ATOM    910  CA  LYS A 112      24.409   2.119  16.589  1.00 73.68           C
ATOM    911  CB  LYS A 112      25.675   1.295  16.286  1.00 73.68           C
ATOM    912  CG  LYS A 112      26.683   2.013  15.384  1.00 73.68           C
ATOM    913  CD  LYS A 112      28.073   1.369  15.381  1.00 73.68           C
ATOM    914  CE  LYS A 112      29.004   1.895  14.286  1.00 73.68           C
ATOM    915  NZ  LYS A 112      28.605   1.337  12.975  1.00 73.68           N
ATOM    916  C   LYS A 112      23.438   1.209  17.251  1.00 73.68           C
ATOM    917  O   LYS A 112      23.696   0.660  18.321  1.00 73.68           O
ATOM    918  N   LEU A 113      22.269   1.037  16.614  1.00 89.23           N
ATOM    919  CA  LEU A 113      21.309   0.102  17.102  1.00 89.23           C
ATOM    920  CB  LEU A 113      19.858   0.593  16.959  1.00 89.23           C
ATOM    921  CG  LEU A 113      19.571   1.873  17.774  1.00 89.23           C
ATOM    922  CD1 LEU A 113      18.113   2.335  17.617  1.00 89.23           C
ATOM    923  CD2 LEU A 113      19.992   1.715  19.245  1.00 89.23           C
ATOM    924  C   LEU A 113      21.515  -1.072  16.211  1.00 89.23           C
ATOM    925  O   LEU A 113      21.430  -0.950  14.990  1.00 89.23           O
ATOM    926  N   ASP A 114      21.854  -2.233  16.793  1.00 41.51           N
ATOM    927  CA  ASP A 114      22.107  -3.371  15.963  1.00 41.51           C
ATOM    928  CB  ASP A 114      23.074  -4.388  16.592  1.00 41.51           C
ATOM    929  CG  ASP A 114      24.450  -3.736  16.612  1.00 41.51           C
ATOM    930  OD1 ASP A 114      24.590  -2.652  15.989  1.00 41.51           O
ATOM    931  OD2 ASP A 114      25.375  -4.305  17.251  1.00 41.51           O
ATOM    932  C   ASP A 114      20.811  -4.057  15.683  1.00 41.51           C
ATOM    933  O   ASP A 114      19.771  -3.705  16.238  1.00 41.51           O
ATOM    934  N   GLY A 115      20.853  -5.046  14.770  1.00 34.78           N
ATOM    935  CA  GLY A 115      19.698  -5.839  14.471  1.00 34.78           C
ATOM    936  C   GLY A 115      18.803  -5.117  13.521  1.00 34.78           C
ATOM    937  O   GLY A 115      19.184  -4.129  12.897  1.00 34.78           O
ATOM    938  N   PHE A 116      17.558  -5.619  13.417  1.00113.65           N
ATOM    939  CA  PHE A 116      16.558  -5.150  12.506  1.00113.65           C
ATOM    940  CB  PHE A 116      15.272  -5.964  12.591  1.00113.65           C
ATOM    941  CG  PHE A 116      14.212  -5.109  12.004  1.00113.65           C
ATOM    942  CD1 PHE A 116      14.275  -4.677  10.704  1.00113.65           C
ATOM    943  CD2 PHE A 116      13.117  -4.787  12.764  1.00113.65           C
ATOM    944  CE1 PHE A 116      13.275  -3.906  10.173  1.00113.65           C
ATOM    945  CE2 PHE A 116      12.114  -4.013  12.235  1.00113.65           C
ATOM    946  CZ  PHE A 116      12.188  -3.572  10.938  1.00113.65           C
ATOM    947  C   PHE A 116      16.177  -3.722  12.729  1.00113.65           C
ATOM    948  O   PHE A 116      16.114  -2.949  11.773  1.00113.65           O
ATOM    949  N   MET A 117      15.911  -3.320  13.979  1.00 57.81           N
ATOM    950  CA  MET A 117      15.414  -1.990  14.186  1.00 57.81           C
ATOM    951  CB  MET A 117      15.018  -1.703  15.641  1.00 57.81           C
ATOM    952  CG  MET A 117      13.733  -2.432  16.030  1.00 57.81           C
ATOM    953  SD  MET A 117      12.320  -2.011  14.964  1.00 57.81           S
ATOM    954  CE  MET A 117      12.352  -0.227  15.307  1.00 57.81           C
ATOM    955  C   MET A 117      16.423  -0.980  13.748  1.00 57.81           C
ATOM    956  O   MET A 117      16.053   0.075  13.236  1.00 57.81           O
ATOM    957  N   GLY A 118      17.721  -1.256  13.961  1.00 29.67           N
ATOM    958  CA  GLY A 118      18.735  -0.326  13.562  1.00 29.67           C
ATOM    959  C   GLY A 118      18.724  -0.169  12.065  1.00 29.67           C
ATOM    960  O   GLY A 118      18.830   0.949  11.563  1.00 29.67           O
ATOM    961  N   ARG A 119      18.599  -1.279  11.303  1.00215.52           N
ATOM    962  CA  ARG A 119      18.630  -1.197   9.861  1.00215.52           C
ATOM    963  CB  ARG A 119      18.438  -2.520   9.119  1.00215.52           C
ATOM    964  CG  ARG A 119      19.684  -3.363   9.007  1.00215.52           C
ATOM    965  CD  ARG A 119      20.096  -4.023  10.299  1.00215.52           C
ATOM    966  NE  ARG A 119      19.148  -5.144  10.470  1.00215.52           N
ATOM    967  CZ  ARG A 119      19.522  -6.409  10.154  1.00215.52           C
ATOM    968  NH1 ARG A 119      20.745  -6.662   9.607  1.00215.52           N
ATOM    969  NH2 ARG A 119      18.653  -7.413  10.432  1.00215.52           N
ATOM    970  C   ARG A 119      17.488  -0.387   9.342  1.00215.52           C
ATOM    971  O   ARG A 119      17.659   0.433   8.444  1.00215.52           O
ATOM    972  N   ILE A 120      16.274  -0.629   9.863  1.00106.61           N
ATOM    973  CA  ILE A 120      15.111   0.068   9.391  1.00106.61           C
ATOM    974  CB  ILE A 120      13.836  -0.443  10.006  1.00106.61           C
ATOM    975  CG1 ILE A 120      12.617   0.182   9.307  1.00106.61           C
ATOM    976  CG2 ILE A 120      13.902  -0.227  11.526  1.00106.61           C
ATOM    977  CD1 ILE A 120      12.474  -0.270   7.855  1.00106.61           C
ATOM    978  C   ILE A 120      15.228   1.529   9.708  1.00106.61           C
ATOM    979  O   ILE A 120      14.885   2.372   8.882  1.00106.61           O
ATOM    980  N   ARG A 121      15.718   1.859  10.919  1.00 77.62           N
ATOM    981  CA  ARG A 121      15.845   3.208  11.406  1.00 77.62           C
ATOM    982  CB  ARG A 121      16.330   3.283  12.864  1.00 77.62           C
ATOM    983  CG  ARG A 121      15.248   2.912  13.883  1.00 77.62           C
ATOM    984  CD  ARG A 121      15.704   3.053  15.338  1.00 77.62           C
ATOM    985  NE  ARG A 121      14.512   2.873  16.217  1.00 77.62           N
ATOM    986  CZ  ARG A 121      14.296   3.765  17.230  1.00 77.62           C
ATOM    987  NH1 ARG A 121      15.182   4.783  17.429  1.00 77.62           N
ATOM    988  NH2 ARG A 121      13.200   3.649  18.034  1.00 77.62           N
ATOM    989  C   ARG A 121      16.821   3.972  10.565  1.00 77.62           C
ATOM    990  O   ARG A 121      16.692   5.184  10.400  1.00 77.62           O
ATOM    991  N   SER A 122      17.848   3.287  10.036  1.00116.81           N
ATOM    992  CA  SER A 122      18.842   3.931   9.226  1.00116.81           C
ATOM    993  CB  SER A 122      19.842   2.916   8.632  1.00116.81           C
ATOM    994  OG  SER A 122      20.428   2.120   9.649  1.00116.81           O
ATOM    995  C   SER A 122      18.143   4.588   8.056  1.00116.81           C
ATOM    996  O   SER A 122      18.544   5.660   7.606  1.00116.81           O
ATOM    997  N   VAL A 123      17.160   3.890   7.448  1.00 97.00           N
ATOM    998  CA  VAL A 123      16.383   4.403   6.342  1.00 97.00           C
ATOM    999  CB  VAL A 123      15.816   3.299   5.490  1.00 97.00           C
ATOM   1000  CG1 VAL A 123      14.987   3.907   4.343  1.00 97.00           C
ATOM   1001  CG2 VAL A 123      16.989   2.428   5.006  1.00 97.00           C
ATOM   1002  C   VAL A 123      15.242   5.319   6.732  1.00 97.00           C
ATOM   1003  O   VAL A 123      15.125   6.421   6.195  1.00 97.00           O
ATOM   1004  N   TYR A 124      14.360   4.904   7.677  1.00161.42           N
ATOM   1005  CA  TYR A 124      13.189   5.705   7.963  1.00161.42           C
ATOM   1006  CB  TYR A 124      11.849   5.076   7.536  1.00161.42           C
ATOM   1007  CG  TYR A 124      11.824   4.841   6.059  1.00161.42           C
ATOM   1008  CD1 TYR A 124      11.705   5.890   5.172  1.00161.42           C
ATOM   1009  CD2 TYR A 124      11.936   3.565   5.559  1.00161.42           C
ATOM   1010  CE1 TYR A 124      11.688   5.666   3.812  1.00161.42           C
ATOM   1011  CE2 TYR A 124      11.918   3.335   4.201  1.00161.42           C
ATOM   1012  CZ  TYR A 124      11.792   4.387   3.323  1.00161.42           C
ATOM   1013  OH  TYR A 124      11.777   4.147   1.931  1.00161.42           O
ATOM   1014  C   TYR A 124      13.071   5.945   9.437  1.00161.42           C
ATOM   1015  O   TYR A 124      13.374   5.058  10.232  1.00161.42           O
ATOM   1016  N   PRO A 125      12.675   7.130   9.852  1.00130.51           N
ATOM   1017  CA  PRO A 125      12.463   7.375  11.252  1.00130.51           C
ATOM   1018  CD  PRO A 125      12.840   8.353   9.088  1.00130.51           C
ATOM   1019  CB  PRO A 125      12.444   8.890  11.412  1.00130.51           C
ATOM   1020  CG  PRO A 125      12.212   9.430   9.987  1.00130.51           C
ATOM   1021  C   PRO A 125      11.199   6.695  11.674  1.00130.51           C
ATOM   1022  O   PRO A 125      10.135   7.297  11.525  1.00130.51           O
ATOM   1023  N   VAL A 126      11.296   5.492  12.276  1.00 77.32           N
ATOM   1024  CA  VAL A 126      10.123   4.765  12.655  1.00 77.32           C
ATOM   1025  CB  VAL A 126       9.838   3.619  11.745  1.00 77.32           C
ATOM   1026  CG1 VAL A 126       9.552   4.226  10.384  1.00 77.32           C
ATOM   1027  CG2 VAL A 126      11.042   2.663  11.722  1.00 77.32           C
ATOM   1028  C   VAL A 126      10.336   4.181  14.005  1.00 77.32           C
ATOM   1029  O   VAL A 126      11.376   3.588  14.284  1.00 77.32           O
ATOM   1030  N   ALA A 127       9.337   4.361  14.886  1.00 37.85           N
ATOM   1031  CA  ALA A 127       9.392   3.817  16.209  1.00 37.85           C
ATOM   1032  CB  ALA A 127       8.232   4.294  17.100  1.00 37.85           C
ATOM   1033  C   ALA A 127       9.314   2.322  16.133  1.00 37.85           C
ATOM   1034  O   ALA A 127      10.015   1.621  16.862  1.00 37.85           O
ATOM   1035  N   SER A 128       8.447   1.794  15.241  1.00 47.05           N
ATOM   1036  CA  SER A 128       8.260   0.370  15.173  1.00 47.05           C
ATOM   1037  CB  SER A 128       7.013  -0.102  15.937  1.00 47.05           C
ATOM   1038  OG  SER A 128       5.846   0.475  15.370  1.00 47.05           O
ATOM   1039  C   SER A 128       8.090  -0.045  13.737  1.00 47.05           C
ATOM   1040  O   SER A 128       7.945   0.777  12.835  1.00 47.05           O
ATOM   1041  N   PRO A 129       8.139  -1.339  13.528  1.00 79.03           N
ATOM   1042  CA  PRO A 129       7.988  -1.919  12.219  1.00 79.03           C
ATOM   1043  CD  PRO A 129       8.882  -2.205  14.427  1.00 79.03           C
ATOM   1044  CB  PRO A 129       8.348  -3.393  12.376  1.00 79.03           C
ATOM   1045  CG  PRO A 129       9.314  -3.408  13.572  1.00 79.03           C
ATOM   1046  C   PRO A 129       6.593  -1.721  11.708  1.00 79.03           C
ATOM   1047  O   PRO A 129       6.380  -1.863  10.507  1.00 79.03           O
ATOM   1048  N   ASN A 130       5.627  -1.427  12.597  1.00 55.29           N
ATOM   1049  CA  ASN A 130       4.246  -1.252  12.236  1.00 55.29           C
ATOM   1050  CB  ASN A 130       3.313  -1.030  13.439  1.00 55.29           C
ATOM   1051  CG  ASN A 130       3.205  -2.314  14.247  1.00 55.29           C
ATOM   1052  OD1 ASN A 130       3.715  -3.362  13.854  1.00 55.29           O
ATOM   1053  ND2 ASN A 130       2.502  -2.234  15.409  1.00 55.29           N
ATOM   1054  C   ASN A 130       4.089  -0.038  11.372  1.00 55.29           C
ATOM   1055  O   ASN A 130       3.193   0.012  10.532  1.00 55.29           O
ATOM   1056  N   GLU A 131       4.944   0.979  11.581  1.00 81.02           N
ATOM   1057  CA  GLU A 131       4.911   2.227  10.867  1.00 81.02           C
ATOM   1058  CB  GLU A 131       5.947   3.247  11.374  1.00 81.02           C
ATOM   1059  CG  GLU A 131       5.669   3.684  12.815  1.00 81.02           C
ATOM   1060  CD  GLU A 131       6.676   4.752  13.201  1.00 81.02           C
ATOM   1061  OE1 GLU A 131       7.435   5.201  12.305  1.00 81.02           O
ATOM   1062  OE2 GLU A 131       6.695   5.140  14.402  1.00 81.02           O
ATOM   1063  C   GLU A 131       5.183   1.948   9.413  1.00 81.02           C
ATOM   1064  O   GLU A 131       4.918   2.786   8.557  1.00 81.02           O
ATOM   1065  N   CYS A 132       5.781   0.774   9.131  1.00114.46           N
ATOM   1066  CA  CYS A 132       6.219   0.257   7.856  1.00114.46           C
ATOM   1067  CB  CYS A 132       7.199  -0.903   8.100  1.00114.46           C
ATOM   1068  SG  CYS A 132       8.737  -0.292   8.854  1.00114.46           S
ATOM   1069  C   CYS A 132       5.119  -0.245   6.934  1.00114.46           C
ATOM   1070  O   CYS A 132       3.968  -0.360   7.333  1.00114.46           O
ATOM   1071  N   ASN A 133       5.461  -0.538   5.643  1.00 66.47           N
ATOM   1072  CA  ASN A 133       4.554  -1.021   4.616  1.00 66.47           C
ATOM   1073  CB  ASN A 133       4.018   0.084   3.686  1.00 66.47           C
ATOM   1074  CG  ASN A 133       2.949   0.877   4.422  1.00 66.47           C
ATOM   1075  OD1 ASN A 133       1.881   0.354   4.734  1.00 66.47           O
ATOM   1076  ND2 ASN A 133       3.240   2.175   4.704  1.00 66.47           N
ATOM   1077  C   ASN A 133       5.288  -1.998   3.724  1.00 66.47           C
ATOM   1078  O   ASN A 133       6.516  -2.018   3.690  1.00 66.47           O
ATOM   1079  N   GLN A 134       4.530  -2.830   2.965  1.00 52.68           N
ATOM   1080  CA  GLN A 134       5.077  -3.830   2.081  1.00 52.68           C
ATOM   1081  CB  GLN A 134       4.002  -4.803   1.562  1.00 52.68           C
ATOM   1082  CG  GLN A 134       4.551  -5.953   0.718  1.00 52.68           C
ATOM   1083  CD  GLN A 134       4.969  -7.075   1.659  1.00 52.68           C
ATOM   1084  OE1 GLN A 134       5.353  -6.844   2.805  1.00 52.68           O
ATOM   1085  NE2 GLN A 134       4.883  -8.336   1.160  1.00 52.68           N
ATOM   1086  C   GLN A 134       5.679  -3.144   0.887  1.00 52.68           C
ATOM   1087  O   GLN A 134       5.043  -2.311   0.243  1.00 52.68           O
ATOM   1088  N   MET A 135       6.944  -3.487   0.564  1.00 55.83           N
ATOM   1089  CA  MET A 135       7.620  -2.902  -0.561  1.00 55.83           C
ATOM   1090  CB  MET A 135       9.154  -2.953  -0.433  1.00 55.83           C
ATOM   1091  CG  MET A 135       9.905  -2.337  -1.616  1.00 55.83           C
ATOM   1092  SD  MET A 135      11.714  -2.285  -1.410  1.00 55.83           S
ATOM   1093  CE  MET A 135      12.109  -2.087  -3.172  1.00 55.83           C
ATOM   1094  C   MET A 135       7.215  -3.661  -1.785  1.00 55.83           C
ATOM   1095  O   MET A 135       6.947  -4.860  -1.720  1.00 55.83           O
ATOM   1096  N   CYS A 136       7.141  -2.968  -2.941  1.00 42.76           N
ATOM   1097  CA  CYS A 136       6.766  -3.645  -4.151  1.00 42.76           C
ATOM   1098  CB  CYS A 136       5.842  -2.818  -5.060  1.00 42.76           C
ATOM   1099  SG  CYS A 136       4.245  -2.458  -4.266  1.00 42.76           S
ATOM   1100  C   CYS A 136       8.023  -3.953  -4.904  1.00 42.76           C
ATOM   1101  O   CYS A 136       8.850  -3.073  -5.140  1.00 42.76           O
ATOM   1102  N   LEU A 137       8.191  -5.239  -5.282  1.00 60.57           N
ATOM   1103  CA  LEU A 137       9.357  -5.713  -5.981  1.00 60.57           C
ATOM   1104  CB  LEU A 137      10.105  -6.813  -5.207  1.00 60.57           C
ATOM   1105  CG  LEU A 137      10.631  -6.369  -3.831  1.00 60.57           C
ATOM   1106  CD1 LEU A 137      11.367  -7.512  -3.114  1.00 60.57           C
ATOM   1107  CD2 LEU A 137      11.490  -5.104  -3.957  1.00 60.57           C
ATOM   1108  C   LEU A 137       8.916  -6.356  -7.267  1.00 60.57           C
ATOM   1109  O   LEU A 137       7.856  -6.980  -7.326  1.00 60.57           O
ATOM   1110  N   SER A 138       9.731  -6.217  -8.339  1.00 40.57           N
ATOM   1111  CA  SER A 138       9.412  -6.825  -9.604  1.00 40.57           C
ATOM   1112  CB  SER A 138       8.919  -5.813 -10.656  1.00 40.57           C
ATOM   1113  OG  SER A 138       7.728  -5.183 -10.210  1.00 40.57           O
ATOM   1114  C   SER A 138      10.669  -7.427 -10.164  1.00 40.57           C
ATOM   1115  O   SER A 138      11.769  -6.938  -9.903  1.00 40.57           O
ATOM   1116  N   THR A 139      10.524  -8.527 -10.941  1.00108.50           N
ATOM   1117  CA  THR A 139      11.637  -9.187 -11.572  1.00108.50           C
ATOM   1118  CB  THR A 139      12.043 -10.470 -10.891  1.00108.50           C
ATOM   1119  OG1 THR A 139      13.268 -10.951 -11.424  1.00108.50           O
ATOM   1120  CG2 THR A 139      10.930 -11.514 -11.077  1.00108.50           C
ATOM   1121  C   THR A 139      11.244  -9.519 -12.983  1.00108.50           C
ATOM   1122  O   THR A 139      10.081  -9.809 -13.265  1.00108.50           O
ATOM   1123  N   LEU A 140      12.218  -9.482 -13.916  1.00 62.73           N
ATOM   1124  CA  LEU A 140      11.925  -9.771 -15.288  1.00 62.73           C
ATOM   1125  CB  LEU A 140      12.733  -8.885 -16.248  1.00 62.73           C
ATOM   1126  CG  LEU A 140      12.433  -9.144 -17.730  1.00 62.73           C
ATOM   1127  CD1 LEU A 140      10.983  -8.757 -18.062  1.00 62.73           C
ATOM   1128  CD2 LEU A 140      13.465  -8.464 -18.644  1.00 62.73           C
ATOM   1129  C   LEU A 140      12.315 -11.201 -15.527  1.00 62.73           C
ATOM   1130  O   LEU A 140      13.488 -11.550 -15.410  1.00 62.73           O
ATOM   1131  N   MET A 141      11.339 -12.083 -15.840  1.00113.49           N
ATOM   1132  CA  MET A 141      11.709 -13.449 -16.095  1.00113.49           C
ATOM   1133  CB  MET A 141      11.928 -14.293 -14.829  1.00113.49           C
ATOM   1134  CG  MET A 141      10.667 -14.555 -14.009  1.00113.49           C
ATOM   1135  SD  MET A 141      10.970 -15.552 -12.519  1.00113.49           S
ATOM   1136  CE  MET A 141      11.446 -17.051 -13.428  1.00113.49           C
ATOM   1137  C   MET A 141      10.665 -14.116 -16.928  1.00113.49           C
ATOM   1138  O   MET A 141       9.553 -13.613 -17.084  1.00113.49           O
ATOM   1139  N   LYS A 142      11.034 -15.270 -17.525  1.00108.30           N
ATOM   1140  CA  LYS A 142      10.131 -16.038 -18.336  1.00108.30           C
ATOM   1141  CB  LYS A 142      10.853 -16.970 -19.323  1.00108.30           C
ATOM   1142  CG  LYS A 142      11.652 -18.061 -18.609  1.00108.30           C
ATOM   1143  CD  LYS A 142      12.094 -19.202 -19.524  1.00108.30           C
ATOM   1144  CE  LYS A 142      12.736 -20.370 -18.772  1.00108.30           C
ATOM   1145  NZ  LYS A 142      14.035 -19.950 -18.204  1.00108.30           N
ATOM   1146  C   LYS A 142       9.330 -16.916 -17.421  1.00108.30           C
ATOM   1147  O   LYS A 142       9.885 -17.565 -16.535  1.00108.30           O
ATOM   1148  N   CYS A 143       7.993 -16.966 -17.615  1.00 51.06           N
ATOM   1149  CA  CYS A 143       7.159 -17.803 -16.798  1.00 51.06           C
ATOM   1150  CB  CYS A 143       5.651 -17.524 -16.943  1.00 51.06           C
ATOM   1151  SG  CYS A 143       4.633 -18.617 -15.902  1.00 51.06           S
ATOM   1152  C   CYS A 143       7.396 -19.229 -17.182  1.00 51.06           C
ATOM   1153  O   CYS A 143       7.561 -19.557 -18.355  1.00 51.06           O
ATOM   1154  N   ASP A 144       7.434 -20.114 -16.169  1.00 65.53           N
ATOM   1155  CA  ASP A 144       7.664 -21.517 -16.360  1.00 65.53           C
ATOM   1156  CB  ASP A 144       7.718 -22.269 -15.019  1.00 65.53           C
ATOM   1157  CG  ASP A 144       8.913 -21.787 -14.209  1.00 65.53           C
ATOM   1158  OD1 ASP A 144      10.055 -21.855 -14.733  1.00 65.53           O
ATOM   1159  OD2 ASP A 144       8.698 -21.334 -13.053  1.00 65.53           O
ATOM   1160  C   ASP A 144       6.511 -22.101 -17.117  1.00 65.53           C
ATOM   1161  O   ASP A 144       6.703 -22.950 -17.986  1.00 65.53           O
ATOM   1162  N   HIS A 145       5.271 -21.720 -16.739  1.00 81.22           N
ATOM   1163  CA  HIS A 145       4.114 -22.289 -17.370  1.00 81.22           C
ATOM   1164  ND1 HIS A 145       1.029 -23.810 -16.392  1.00 81.22           N
ATOM   1165  CG  HIS A 145       1.670 -22.806 -17.090  1.00 81.22           C
ATOM   1166  CB  HIS A 145       2.833 -22.020 -16.569  1.00 81.22           C
ATOM   1167  NE2 HIS A 145       0.023 -23.664 -18.371  1.00 81.22           N
ATOM   1168  CD2 HIS A 145       1.043 -22.732 -18.291  1.00 81.22           C
ATOM   1169  CE1 HIS A 145       0.055 -24.287 -17.206  1.00 81.22           C
ATOM   1170  C   HIS A 145       3.870 -21.795 -18.772  1.00 81.22           C
ATOM   1171  O   HIS A 145       3.933 -22.564 -19.730  1.00 81.22           O
ATOM   1172  N   CYS A 146       3.568 -20.483 -18.916  1.00 64.99           N
ATOM   1173  CA  CYS A 146       3.206 -19.880 -20.177  1.00 64.99           C
ATOM   1174  CB  CYS A 146       2.450 -18.555 -20.004  1.00 64.99           C
ATOM   1175  SG  CYS A 146       3.396 -17.342 -19.043  1.00 64.99           S
ATOM   1176  C   CYS A 146       4.374 -19.667 -21.093  1.00 64.99           C
ATOM   1177  O   CYS A 146       4.237 -19.792 -22.308  1.00 64.99           O
ATOM   1178  N   GLY A 147       5.556 -19.310 -20.562  1.00 29.78           N
ATOM   1179  CA  GLY A 147       6.672 -19.110 -21.444  1.00 29.78           C
ATOM   1180  C   GLY A 147       6.801 -17.653 -21.780  1.00 29.78           C
ATOM   1181  O   GLY A 147       7.734 -17.261 -22.480  1.00 29.78           O
ATOM   1182  N   GLU A 148       5.871 -16.803 -21.299  1.00 82.85           N
ATOM   1183  CA  GLU A 148       5.974 -15.402 -21.593  1.00 82.85           C
ATOM   1184  CB  GLU A 148       4.685 -14.621 -21.307  1.00 82.85           C
ATOM   1185  CG  GLU A 148       4.822 -13.126 -21.600  1.00 82.85           C
ATOM   1186  CD  GLU A 148       4.939 -12.935 -23.106  1.00 82.85           C
ATOM   1187  OE1 GLU A 148       4.692 -13.917 -23.855  1.00 82.85           O
ATOM   1188  OE2 GLU A 148       5.280 -11.796 -23.525  1.00 82.85           O
ATOM   1189  C   GLU A 148       7.047 -14.797 -20.746  1.00 82.85           C
ATOM   1190  O   GLU A 148       7.238 -15.175 -19.591  1.00 82.85           O
ATOM   1191  N   THR A 149       7.784 -13.822 -21.315  1.00 53.62           N
ATOM   1192  CA  THR A 149       8.809 -13.158 -20.568  1.00 53.62           C
ATOM   1193  CB  THR A 149      10.094 -13.042 -21.337  1.00 53.62           C
ATOM   1194  OG1 THR A 149      10.573 -14.334 -21.685  1.00 53.62           O
ATOM   1195  CG2 THR A 149      11.126 -12.311 -20.465  1.00 53.62           C
ATOM   1196  C   THR A 149       8.287 -11.790 -20.247  1.00 53.62           C
ATOM   1197  O   THR A 149       8.097 -10.964 -21.139  1.00 53.62           O
ATOM   1198  N   SER A 150       8.024 -11.525 -18.948  1.00 53.34           N
ATOM   1199  CA  SER A 150       7.488 -10.243 -18.584  1.00 53.34           C
ATOM   1200  CB  SER A 150       5.950 -10.211 -18.558  1.00 53.34           C
ATOM   1201  OG  SER A 150       5.465 -11.025 -17.499  1.00 53.34           O
ATOM   1202  C   SER A 150       7.946  -9.882 -17.206  1.00 53.34           C
ATOM   1203  O   SER A 150       8.561 -10.680 -16.501  1.00 53.34           O
ATOM   1204  N   TRP A 151       7.682  -8.619 -16.809  1.00 77.33           N
ATOM   1205  CA  TRP A 151       7.971  -8.206 -15.471  1.00 77.33           C
ATOM   1206  CB  TRP A 151       7.880  -6.686 -15.259  1.00 77.33           C
ATOM   1207  CG  TRP A 151       8.998  -5.944 -15.947  1.00 77.33           C
ATOM   1208  CD2 TRP A 151      10.303  -5.748 -15.384  1.00 77.33           C
ATOM   1209  CD1 TRP A 151       9.021  -5.364 -17.184  1.00 77.33           C
ATOM   1210  NE1 TRP A 151      10.258  -4.820 -17.423  1.00 77.33           N
ATOM   1211  CE2 TRP A 151      11.062  -5.049 -16.324  1.00 77.33           C
ATOM   1212  CE3 TRP A 151      10.836  -6.124 -14.178  1.00 77.33           C
ATOM   1213  CZ2 TRP A 151      12.359  -4.714 -16.078  1.00 77.33           C
ATOM   1214  CZ3 TRP A 151      12.146  -5.781 -13.932  1.00 77.33           C
ATOM   1215  CH2 TRP A 151      12.893  -5.089 -14.865  1.00 77.33           C
ATOM   1216  C   TRP A 151       6.931  -8.882 -14.634  1.00 77.33           C
ATOM   1217  O   TRP A 151       5.763  -8.959 -15.017  1.00 77.33           O
ATOM   1218  N   GLN A 152       7.350  -9.436 -13.483  1.00 71.88           N
ATOM   1219  CA  GLN A 152       6.443 -10.135 -12.624  1.00 71.88           C
ATOM   1220  CB  GLN A 152       6.720 -11.650 -12.614  1.00 71.88           C
ATOM   1221  CG  GLN A 152       6.599 -12.253 -14.018  1.00 71.88           C
ATOM   1222  CD  GLN A 152       6.928 -13.738 -13.973  1.00 71.88           C
ATOM   1223  OE1 GLN A 152       7.953 -14.182 -14.486  1.00 71.88           O
ATOM   1224  NE2 GLN A 152       6.023 -14.534 -13.352  1.00 71.88           N
ATOM   1225  C   GLN A 152       6.656  -9.597 -11.246  1.00 71.88           C
ATOM   1226  O   GLN A 152       7.792  -9.393 -10.819  1.00 71.88           O
ATOM   1227  N   THR A 153       5.553  -9.332 -10.516  1.00 34.08           N
ATOM   1228  CA  THR A 153       5.668  -8.800  -9.188  1.00 34.08           C
ATOM   1229  CB  THR A 153       4.422  -8.119  -8.703  1.00 34.08           C
ATOM   1230  OG1 THR A 153       3.345  -9.045  -8.647  1.00 34.08           O
ATOM   1231  CG2 THR A 153       4.080  -6.963  -9.662  1.00 34.08           C
ATOM   1232  C   THR A 153       5.959  -9.944  -8.272  1.00 34.08           C
ATOM   1233  O   THR A 153       5.517 -11.066  -8.519  1.00 34.08           O
ATOM   1234  N   GLY A 154       6.715  -9.693  -7.178  1.00 42.05           N
ATOM   1235  CA  GLY A 154       7.040 -10.800  -6.324  1.00 42.05           C
ATOM   1236  C   GLY A 154       7.934 -10.372  -5.198  1.00 42.05           C
ATOM   1237  O   GLY A 154       7.958  -9.210  -4.793  1.00 42.05           O
ATOM   1238  N   ASP A 155       8.649 -11.367  -4.627  1.00 85.83           N
ATOM   1239  CA  ASP A 155       9.587 -11.199  -3.556  1.00 85.83           C
ATOM   1240  CB  ASP A 155       9.119 -11.791  -2.211  1.00 85.83           C
ATOM   1241  CG  ASP A 155       8.874 -13.284  -2.391  1.00 85.83           C
ATOM   1242  OD1 ASP A 155       7.931 -13.634  -3.148  1.00 85.83           O
ATOM   1243  OD2 ASP A 155       9.627 -14.094  -1.789  1.00 85.83           O
ATOM   1244  C   ASP A 155      10.863 -11.894  -3.942  1.00 85.83           C
ATOM   1245  O   ASP A 155      11.126 -12.139  -5.117  1.00 85.83           O
ATOM   1246  N   PHE A 156      11.716 -12.201  -2.943  1.00192.65           N
ATOM   1247  CA  PHE A 156      12.984 -12.818  -3.212  1.00192.65           C
ATOM   1248  CB  PHE A 156      13.903 -12.913  -1.980  1.00192.65           C
ATOM   1249  CG  PHE A 156      14.032 -11.550  -1.385  1.00192.65           C
ATOM   1250  CD1 PHE A 156      14.659 -10.532  -2.066  1.00192.65           C
ATOM   1251  CD2 PHE A 156      13.479 -11.282  -0.152  1.00192.65           C
ATOM   1252  CE1 PHE A 156      14.759  -9.278  -1.509  1.00192.65           C
ATOM   1253  CE2 PHE A 156      13.577 -10.031   0.412  1.00192.65           C
ATOM   1254  CZ  PHE A 156      14.222  -9.027  -0.269  1.00192.65           C
ATOM   1255  C   PHE A 156      12.785 -14.215  -3.724  1.00192.65           C
ATOM   1256  O   PHE A 156      13.572 -14.697  -4.539  1.00192.65           O
ATOM   1257  N   VAL A 157      11.817 -14.944  -3.132  1.00 87.60           N
ATOM   1258  CA  VAL A 157      11.507 -16.310  -3.463  1.00 87.60           C
ATOM   1259  CB  VAL A 157      10.782 -16.996  -2.339  1.00 87.60           C
ATOM   1260  CG1 VAL A 157      10.476 -18.449  -2.743  1.00 87.60           C
ATOM   1261  CG2 VAL A 157      11.622 -16.846  -1.058  1.00 87.60           C
ATOM   1262  C   VAL A 157      10.669 -16.481  -4.689  1.00 87.60           C
ATOM   1263  O   VAL A 157      11.010 -17.277  -5.561  1.00 87.60           O
ATOM   1264  N   LYS A 158       9.545 -15.744  -4.798  1.00 98.45           N
ATOM   1265  CA  LYS A 158       8.670 -16.057  -5.891  1.00 98.45           C
ATOM   1266  CB  LYS A 158       7.487 -16.961  -5.497  1.00 98.45           C
ATOM   1267  CG  LYS A 158       7.911 -18.396  -5.159  1.00 98.45           C
ATOM   1268  CD  LYS A 158       6.800 -19.256  -4.548  1.00 98.45           C
ATOM   1269  CE  LYS A 158       6.559 -18.993  -3.060  1.00 98.45           C
ATOM   1270  NZ  LYS A 158       5.392 -19.770  -2.586  1.00 98.45           N
ATOM   1271  C   LYS A 158       8.125 -14.821  -6.531  1.00 98.45           C
ATOM   1272  O   LYS A 158       8.154 -13.731  -5.962  1.00 98.45           O
ATOM   1273  N   ALA A 159       7.637 -14.984  -7.780  1.00 38.63           N
ATOM   1274  CA  ALA A 159       7.047 -13.912  -8.527  1.00 38.63           C
ATOM   1275  CB  ALA A 159       7.966 -13.368  -9.635  1.00 38.63           C
ATOM   1276  C   ALA A 159       5.833 -14.482  -9.192  1.00 38.63           C
ATOM   1277  O   ALA A 159       5.829 -15.646  -9.591  1.00 38.63           O
ATOM   1278  N   THR A 160       4.761 -13.675  -9.336  1.00 44.38           N
ATOM   1279  CA  THR A 160       3.577 -14.202  -9.949  1.00 44.38           C
ATOM   1280  CB  THR A 160       2.307 -13.862  -9.226  1.00 44.38           C
ATOM   1281  OG1 THR A 160       2.354 -14.345  -7.890  1.00 44.38           O
ATOM   1282  CG2 THR A 160       1.139 -14.522  -9.978  1.00 44.38           C
ATOM   1283  C   THR A 160       3.474 -13.643 -11.331  1.00 44.38           C
ATOM   1284  O   THR A 160       3.583 -12.436 -11.542  1.00 44.38           O
ATOM   1285  N   CYS A 161       3.272 -14.538 -12.319  1.00 46.69           N
ATOM   1286  CA  CYS A 161       3.156 -14.134 -13.689  1.00 46.69           C
ATOM   1287  CB  CYS A 161       3.094 -15.321 -14.666  1.00 46.69           C
ATOM   1288  SG  CYS A 161       2.974 -14.795 -16.401  1.00 46.69           S
ATOM   1289  C   CYS A 161       1.879 -13.376 -13.823  1.00 46.69           C
ATOM   1290  O   CYS A 161       0.804 -13.861 -13.473  1.00 46.69           O
ATOM   1291  N   GLU A 162       1.973 -12.156 -14.374  1.00 90.96           N
ATOM   1292  CA  GLU A 162       0.830 -11.307 -14.496  1.00 90.96           C
ATOM   1293  CB  GLU A 162       1.175  -9.941 -15.114  1.00 90.96           C
ATOM   1294  CG  GLU A 162       2.185  -9.129 -14.298  1.00 90.96           C
ATOM   1295  CD  GLU A 162       1.512  -8.654 -13.021  1.00 90.96           C
ATOM   1296  OE1 GLU A 162       0.616  -7.775 -13.110  1.00 90.96           O
ATOM   1297  OE2 GLU A 162       1.893  -9.167 -11.936  1.00 90.96           O
ATOM   1298  C   GLU A 162      -0.161 -11.966 -15.407  1.00 90.96           C
ATOM   1299  O   GLU A 162      -1.368 -11.843 -15.205  1.00 90.96           O
ATOM   1300  N   PHE A 163       0.319 -12.625 -16.481  1.00 82.09           N
ATOM   1301  CA  PHE A 163      -0.604 -13.201 -17.419  1.00 82.09           C
ATOM   1302  CB  PHE A 163       0.109 -13.691 -18.690  1.00 82.09           C
ATOM   1303  CG  PHE A 163       0.780 -12.505 -19.295  1.00 82.09           C
ATOM   1304  CD1 PHE A 163       2.066 -12.179 -18.925  1.00 82.09           C
ATOM   1305  CD2 PHE A 163       0.133 -11.713 -20.216  1.00 82.09           C
ATOM   1306  CE1 PHE A 163       2.699 -11.088 -19.472  1.00 82.09           C
ATOM   1307  CE2 PHE A 163       0.762 -10.620 -20.766  1.00 82.09           C
ATOM   1308  CZ  PHE A 163       2.048 -10.306 -20.396  1.00 82.09           C
ATOM   1309  C   PHE A 163      -1.371 -14.377 -16.859  1.00 82.09           C
ATOM   1310  O   PHE A 163      -2.589 -14.318 -16.707  1.00 82.09           O
ATOM   1311  N   CYS A 164      -0.658 -15.485 -16.556  1.00 81.38           N
ATOM   1312  CA  CYS A 164      -1.218 -16.737 -16.098  1.00 81.38           C
ATOM   1313  CB  CYS A 164      -0.339 -17.956 -16.443  1.00 81.38           C
ATOM   1314  SG  CYS A 164       1.374 -17.809 -15.862  1.00 81.38           S
ATOM   1315  C   CYS A 164      -1.555 -16.778 -14.638  1.00 81.38           C
ATOM   1316  O   CYS A 164      -2.464 -17.500 -14.236  1.00 81.38           O
ATOM   1317  N   GLY A 165      -0.805 -16.059 -13.784  1.00 31.14           N
ATOM   1318  CA  GLY A 165      -1.107 -16.105 -12.383  1.00 31.14           C
ATOM   1319  C   GLY A 165      -0.292 -17.189 -11.732  1.00 31.14           C
ATOM   1320  O   GLY A 165      -0.401 -17.393 -10.524  1.00 31.14           O
ATOM   1321  N   THR A 166       0.548 -17.925 -12.495  1.00140.16           N
ATOM   1322  CA  THR A 166       1.326 -18.951 -11.853  1.00140.16           C
ATOM   1323  CB  THR A 166       1.912 -19.997 -12.754  1.00140.16           C
ATOM   1324  OG1 THR A 166       2.668 -19.399 -13.795  1.00140.16           O
ATOM   1325  CG2 THR A 166       0.794 -20.870 -13.311  1.00140.16           C
ATOM   1326  C   THR A 166       2.477 -18.349 -11.133  1.00140.16           C
ATOM   1327  O   THR A 166       3.093 -17.388 -11.595  1.00140.16           O
ATOM   1328  N   GLU A 167       2.781 -18.914  -9.946  1.00 72.08           N
ATOM   1329  CA  GLU A 167       3.908 -18.453  -9.203  1.00 72.08           C
ATOM   1330  CB  GLU A 167       3.853 -18.770  -7.705  1.00 72.08           C
ATOM   1331  CG  GLU A 167       2.814 -17.953  -6.945  1.00 72.08           C
ATOM   1332  CD  GLU A 167       3.104 -18.180  -5.477  1.00 72.08           C
ATOM   1333  OE1 GLU A 167       4.315 -18.241  -5.134  1.00 72.08           O
ATOM   1334  OE2 GLU A 167       2.137 -18.302  -4.680  1.00 72.08           O
ATOM   1335  C   GLU A 167       5.107 -19.152  -9.735  1.00 72.08           C
ATOM   1336  O   GLU A 167       5.092 -20.364  -9.951  1.00 72.08           O
ATOM   1337  N   ASN A 168       6.193 -18.382  -9.935  1.00 70.51           N
ATOM   1338  CA  ASN A 168       7.428 -18.913 -10.427  1.00 70.51           C
ATOM   1339  CB  ASN A 168       7.904 -18.227 -11.721  1.00 70.51           C
ATOM   1340  CG  ASN A 168       6.882 -18.486 -12.823  1.00 70.51           C
ATOM   1341  OD1 ASN A 168       6.549 -19.631 -13.124  1.00 70.51           O
ATOM   1342  ND2 ASN A 168       6.364 -17.391 -13.441  1.00 70.51           N
ATOM   1343  C   ASN A 168       8.465 -18.630  -9.388  1.00 70.51           C
ATOM   1344  O   ASN A 168       8.378 -17.652  -8.646  1.00 70.51           O
ATOM   1345  N   LEU A 169       9.474 -19.513  -9.276  1.00 98.72           N
ATOM   1346  CA  LEU A 169      10.500 -19.260  -8.313  1.00 98.72           C
ATOM   1347  CB  LEU A 169      11.242 -20.536  -7.882  1.00 98.72           C
ATOM   1348  CG  LEU A 169      10.354 -21.503  -7.070  1.00 98.72           C
ATOM   1349  CD1 LEU A 169       9.091 -21.919  -7.845  1.00 98.72           C
ATOM   1350  CD2 LEU A 169      11.168 -22.710  -6.584  1.00 98.72           C
ATOM   1351  C   LEU A 169      11.471 -18.279  -8.896  1.00 98.72           C
ATOM   1352  O   LEU A 169      11.937 -18.427 -10.024  1.00 98.72           O
ATOM   1353  N   THR A 170      11.806 -17.232  -8.115  1.00 45.00           N
ATOM   1354  CA  THR A 170      12.727 -16.232  -8.569  1.00 45.00           C
ATOM   1355  CB  THR A 170      12.704 -14.982  -7.725  1.00 45.00           C
ATOM   1356  OG1 THR A 170      11.393 -14.437  -7.708  1.00 45.00           O
ATOM   1357  CG2 THR A 170      13.687 -13.944  -8.298  1.00 45.00           C
ATOM   1358  C   THR A 170      14.099 -16.829  -8.509  1.00 45.00           C
ATOM   1359  O   THR A 170      14.476 -17.455  -7.518  1.00 45.00           O
ATOM   1360  N   LYS A 171      14.876 -16.662  -9.600  1.00100.09           N
ATOM   1361  CA  LYS A 171      16.215 -17.165  -9.630  1.00100.09           C
ATOM   1362  CB  LYS A 171      16.577 -17.924 -10.919  1.00100.09           C
ATOM   1363  CG  LYS A 171      15.920 -19.305 -10.951  1.00100.09           C
ATOM   1364  CD  LYS A 171      16.316 -20.172  -9.751  1.00100.09           C
ATOM   1365  CE  LYS A 171      15.528 -21.480  -9.645  1.00100.09           C
ATOM   1366  NZ  LYS A 171      15.938 -22.230  -8.436  1.00100.09           N
ATOM   1367  C   LYS A 171      17.130 -16.001  -9.463  1.00100.09           C
ATOM   1368  O   LYS A 171      16.831 -14.883  -9.881  1.00100.09           O
ATOM   1369  N   GLU A 172      18.279 -16.251  -8.811  1.00 53.65           N
ATOM   1370  CA  GLU A 172      19.224 -15.219  -8.513  1.00 53.65           C
ATOM   1371  CB  GLU A 172      20.430 -15.712  -7.681  1.00 53.65           C
ATOM   1372  CG  GLU A 172      20.106 -16.182  -6.258  1.00 53.65           C
ATOM   1373  CD  GLU A 172      21.399 -16.662  -5.595  1.00 53.65           C
ATOM   1374  OE1 GLU A 172      22.199 -15.794  -5.153  1.00 53.65           O
ATOM   1375  OE2 GLU A 172      21.604 -17.904  -5.522  1.00 53.65           O
ATOM   1376  C   GLU A 172      19.794 -14.714  -9.798  1.00 53.65           C
ATOM   1377  O   GLU A 172      19.952 -15.463 -10.760  1.00 53.65           O
ATOM   1378  N   GLY A 173      20.111 -13.404  -9.837  1.00 33.85           N
ATOM   1379  CA  GLY A 173      20.741 -12.823 -10.987  1.00 33.85           C
ATOM   1380  C   GLY A 173      19.752 -12.177 -11.910  1.00 33.85           C
ATOM   1381  O   GLY A 173      20.152 -11.523 -12.872  1.00 33.85           O
ATOM   1382  N   ALA A 174      18.440 -12.314 -11.649  1.00 40.40           N
ATOM   1383  CA  ALA A 174      17.468 -11.774 -12.561  1.00 40.40           C
ATOM   1384  CB  ALA A 174      16.038 -12.282 -12.295  1.00 40.40           C
ATOM   1385  C   ALA A 174      17.455 -10.272 -12.500  1.00 40.40           C
ATOM   1386  O   ALA A 174      17.863  -9.666 -11.510  1.00 40.40           O
ATOM   1387  N   THR A 175      17.009  -9.628 -13.603  1.00133.32           N
ATOM   1388  CA  THR A 175      16.937  -8.195 -13.607  1.00133.32           C
ATOM   1389  CB  THR A 175      16.802  -7.581 -14.976  1.00133.32           C
ATOM   1390  OG1 THR A 175      17.050  -6.188 -14.905  1.00133.32           O
ATOM   1391  CG2 THR A 175      15.395  -7.827 -15.534  1.00133.32           C
ATOM   1392  C   THR A 175      15.770  -7.813 -12.746  1.00133.32           C
ATOM   1393  O   THR A 175      14.658  -8.305 -12.939  1.00133.32           O
ATOM   1394  N   THR A 176      16.000  -6.925 -11.754  1.00 61.31           N
ATOM   1395  CA  THR A 176      14.939  -6.610 -10.835  1.00 61.31           C
ATOM   1396  CB  THR A 176      15.075  -7.308  -9.516  1.00 61.31           C
ATOM   1397  OG1 THR A 176      16.293  -6.932  -8.890  1.00 61.31           O
ATOM   1398  CG2 THR A 176      15.041  -8.827  -9.750  1.00 61.31           C
ATOM   1399  C   THR A 176      14.882  -5.138 -10.541  1.00 61.31           C
ATOM   1400  O   THR A 176      15.825  -4.397 -10.815  1.00 61.31           O
ATOM   1401  N   CYS A 177      13.731  -4.686  -9.981  1.00 57.03           N
ATOM   1402  CA  CYS A 177      13.526  -3.305  -9.616  1.00 57.03           C
ATOM   1403  CB  CYS A 177      13.055  -2.436 -10.798  1.00 57.03           C
ATOM   1404  SG  CYS A 177      11.526  -3.046 -11.570  1.00 57.03           S
ATOM   1405  C   CYS A 177      12.518  -3.223  -8.490  1.00 57.03           C
ATOM   1406  O   CYS A 177      11.940  -4.238  -8.099  1.00 57.03           O
ATOM   1407  N   GLY A 178      12.289  -2.011  -7.916  1.00 34.84           N
ATOM   1408  CA  GLY A 178      11.353  -1.908  -6.820  1.00 34.84           C
ATOM   1409  C   GLY A 178      10.964  -0.478  -6.537  1.00 34.84           C
ATOM   1410  O   GLY A 178      11.521   0.465  -7.095  1.00 34.84           O
ATOM   1411  N   TYR A 179       9.955  -0.305  -5.648  1.00 83.89           N
ATOM   1412  CA  TYR A 179       9.430   0.974  -5.229  1.00 83.89           C
ATOM   1413  CB  TYR A 179       7.985   1.171  -5.741  1.00 83.89           C
ATOM   1414  CG  TYR A 179       7.326   2.374  -5.152  1.00 83.89           C
ATOM   1415  CD1 TYR A 179       7.550   3.636  -5.655  1.00 83.89           C
ATOM   1416  CD2 TYR A 179       6.454   2.225  -4.098  1.00 83.89           C
ATOM   1417  CE1 TYR A 179       6.917   4.726  -5.101  1.00 83.89           C
ATOM   1418  CE2 TYR A 179       5.819   3.309  -3.542  1.00 83.89           C
ATOM   1419  CZ  TYR A 179       6.054   4.564  -4.042  1.00 83.89           C
ATOM   1420  OH  TYR A 179       5.402   5.676  -3.469  1.00 83.89           O
ATOM   1421  C   TYR A 179       9.436   0.971  -3.721  1.00 83.89           C
ATOM   1422  O   TYR A 179       8.993   0.002  -3.105  1.00 83.89           O
ATOM   1423  N   LEU A 180       9.943   2.050  -3.072  1.00139.75           N
ATOM   1424  CA  LEU A 180      10.019   2.018  -1.631  1.00139.75           C
ATOM   1425  CB  LEU A 180      11.417   2.275  -1.057  1.00139.75           C
ATOM   1426  CG  LEU A 180      12.361   1.098  -1.323  1.00139.75           C
ATOM   1427  CD1 LEU A 180      12.536   0.881  -2.828  1.00139.75           C
ATOM   1428  CD2 LEU A 180      13.686   1.254  -0.567  1.00139.75           C
ATOM   1429  C   LEU A 180       9.081   2.985  -0.980  1.00139.75           C
ATOM   1430  O   LEU A 180       9.225   4.204  -1.042  1.00139.75           O
ATOM   1431  N   PRO A 181       8.122   2.406  -0.317  1.00 84.66           N
ATOM   1432  CA  PRO A 181       7.156   3.134   0.461  1.00 84.66           C
ATOM   1433  CD  PRO A 181       7.691   1.050  -0.613  1.00 84.66           C
ATOM   1434  CB  PRO A 181       5.992   2.166   0.689  1.00 84.66           C
ATOM   1435  CG  PRO A 181       6.588   0.772   0.420  1.00 84.66           C
ATOM   1436  C   PRO A 181       7.831   3.525   1.734  1.00 84.66           C
ATOM   1437  O   PRO A 181       8.915   3.014   2.012  1.00 84.66           O
ATOM   1438  N   GLN A 182       7.232   4.437   2.520  1.00107.21           N
ATOM   1439  CA  GLN A 182       7.866   4.764   3.765  1.00107.21           C
ATOM   1440  CB  GLN A 182       7.125   5.805   4.619  1.00107.21           C
ATOM   1441  CG  GLN A 182       7.172   7.229   4.070  1.00107.21           C
ATOM   1442  CD  GLN A 182       6.386   8.115   5.031  1.00107.21           C
ATOM   1443  OE1 GLN A 182       5.269   7.785   5.423  1.00107.21           O
ATOM   1444  NE2 GLN A 182       6.987   9.269   5.429  1.00107.21           N
ATOM   1445  C   GLN A 182       7.876   3.526   4.582  1.00107.21           C
ATOM   1446  O   GLN A 182       6.934   2.736   4.555  1.00107.21           O
ATOM   1447  N   ASN A 183       8.965   3.340   5.344  1.00124.90           N
ATOM   1448  CA  ASN A 183       9.083   2.235   6.237  1.00124.90           C
ATOM   1449  CB  ASN A 183       8.070   2.401   7.353  1.00124.90           C
ATOM   1450  CG  ASN A 183       8.162   3.819   7.863  1.00124.90           C
ATOM   1451  OD1 ASN A 183       9.173   4.493   7.682  1.00124.90           O
ATOM   1452  ND2 ASN A 183       7.099   4.295   8.562  1.00124.90           N
ATOM   1453  C   ASN A 183       8.844   0.980   5.446  1.00124.90           C
ATOM   1454  O   ASN A 183       8.006   0.159   5.780  1.00124.90           O
ATOM   1455  N   ALA A 184       9.575   0.777   4.341  1.00 59.87           N
ATOM   1456  CA  ALA A 184       9.324  -0.380   3.526  1.00 59.87           C
ATOM   1457  CB  ALA A 184       9.917  -0.237   2.115  1.00 59.87           C
ATOM   1458  C   ALA A 184       9.883  -1.643   4.128  1.00 59.87           C
ATOM   1459  O   ALA A 184      10.932  -1.643   4.771  1.00 59.87           O
ATOM   1460  N   VAL A 185       9.166  -2.774   3.928  1.00 64.09           N
ATOM   1461  CA  VAL A 185       9.644  -4.060   4.360  1.00 64.09           C
ATOM   1462  CB  VAL A 185       9.161  -4.479   5.722  1.00 64.09           C
ATOM   1463  CG1 VAL A 185       9.733  -3.521   6.785  1.00 64.09           C
ATOM   1464  CG2 VAL A 185       7.625  -4.538   5.690  1.00 64.09           C
ATOM   1465  C   VAL A 185       9.166  -5.082   3.375  1.00 64.09           C
ATOM   1466  O   VAL A 185       8.165  -4.887   2.686  1.00 64.09           O
ATOM   1467  N   VAL A 186       9.915  -6.195   3.244  1.00 62.22           N
ATOM   1468  CA  VAL A 186       9.449  -7.262   2.409  1.00 62.22           C
ATOM   1469  CB  VAL A 186      10.482  -7.806   1.457  1.00 62.22           C
ATOM   1470  CG1 VAL A 186       9.889  -9.016   0.712  1.00 62.22           C
ATOM   1471  CG2 VAL A 186      10.916  -6.674   0.509  1.00 62.22           C
ATOM   1472  C   VAL A 186       9.047  -8.352   3.352  1.00 62.22           C
ATOM   1473  O   VAL A 186       9.860  -8.844   4.134  1.00 62.22           O
ATOM   1474  N   LYS A 187       7.752  -8.727   3.325  1.00 64.16           N
ATOM   1475  CA  LYS A 187       7.287  -9.800   4.156  1.00 64.16           C
ATOM   1476  CB  LYS A 187       5.864  -9.628   4.703  1.00 64.16           C
ATOM   1477  CG  LYS A 187       5.658  -8.436   5.631  1.00 64.16           C
ATOM   1478  CD  LYS A 187       4.177  -8.211   5.932  1.00 64.16           C
ATOM   1479  CE  LYS A 187       3.881  -6.908   6.668  1.00 64.16           C
ATOM   1480  NZ  LYS A 187       2.420  -6.761   6.847  1.00 64.16           N
ATOM   1481  C   LYS A 187       7.192 -10.989   3.271  1.00 64.16           C
ATOM   1482  O   LYS A 187       6.598 -10.923   2.196  1.00 64.16           O
ATOM   1483  N   ILE A 188       7.788 -12.110   3.712  1.00 69.58           N
ATOM   1484  CA  ILE A 188       7.729 -13.326   2.967  1.00 69.58           C
ATOM   1485  CB  ILE A 188       9.020 -13.681   2.294  1.00 69.58           C
ATOM   1486  CG1 ILE A 188      10.128 -13.918   3.329  1.00 69.58           C
ATOM   1487  CG2 ILE A 188       9.347 -12.572   1.282  1.00 69.58           C
ATOM   1488  CD1 ILE A 188      11.411 -14.454   2.699  1.00 69.58           C
ATOM   1489  C   ILE A 188       7.398 -14.430   3.926  1.00 69.58           C
ATOM   1490  O   ILE A 188       7.472 -14.274   5.143  1.00 69.58           O
ATOM   1491  N   TYR A 189       6.982 -15.571   3.351  1.00 83.77           N
ATOM   1492  CA  TYR A 189       6.627 -16.805   3.994  1.00 83.77           C
ATOM   1493  CB  TYR A 189       6.380 -17.834   2.870  1.00 83.77           C
ATOM   1494  CG  TYR A 189       6.092 -19.226   3.310  1.00 83.77           C
ATOM   1495  CD1 TYR A 189       4.803 -19.618   3.582  1.00 83.77           C
ATOM   1496  CD2 TYR A 189       7.107 -20.148   3.410  1.00 83.77           C
ATOM   1497  CE1 TYR A 189       4.535 -20.909   3.968  1.00 83.77           C
ATOM   1498  CE2 TYR A 189       6.845 -21.442   3.796  1.00 83.77           C
ATOM   1499  CZ  TYR A 189       5.553 -21.823   4.076  1.00 83.77           C
ATOM   1500  OH  TYR A 189       5.273 -23.148   4.470  1.00 83.77           O
ATOM   1501  C   TYR A 189       7.814 -17.242   4.806  1.00 83.77           C
ATOM   1502  O   TYR A 189       8.942 -17.228   4.317  1.00 83.77           O
ATOM   1503  N   CYS A 190       7.599 -17.620   6.088  1.00 55.07           N
ATOM   1504  CA  CYS A 190       8.702 -18.070   6.897  1.00 55.07           C
ATOM   1505  CB  CYS A 190       8.644 -17.558   8.352  1.00 55.07           C
ATOM   1506  SG  CYS A 190      10.046 -18.125   9.366  1.00 55.07           S
ATOM   1507  C   CYS A 190       8.665 -19.576   6.929  1.00 55.07           C
ATOM   1508  O   CYS A 190       7.804 -20.168   7.576  1.00 55.07           O
ATOM   1509  N   PRO A 191       9.559 -20.219   6.223  1.00 75.21           N
ATOM   1510  CA  PRO A 191       9.630 -21.657   6.146  1.00 75.21           C
ATOM   1511  CD  PRO A 191      10.740 -19.574   5.681  1.00 75.21           C
ATOM   1512  CB  PRO A 191      10.768 -21.947   5.169  1.00 75.21           C
ATOM   1513  CG  PRO A 191      11.697 -20.730   5.338  1.00 75.21           C
ATOM   1514  C   PRO A 191       9.863 -22.323   7.475  1.00 75.21           C
ATOM   1515  O   PRO A 191       9.292 -23.386   7.708  1.00 75.21           O
ATOM   1516  N   ALA A 192      10.689 -21.730   8.359  1.00 35.87           N
ATOM   1517  CA  ALA A 192      11.016 -22.353   9.615  1.00 35.87           C
ATOM   1518  CB  ALA A 192      12.015 -21.545  10.461  1.00 35.87           C
ATOM   1519  C   ALA A 192       9.776 -22.505  10.438  1.00 35.87           C
ATOM   1520  O   ALA A 192       9.592 -23.513  11.118  1.00 35.87           O
ATOM   1521  N   CYS A 193       8.891 -21.496  10.396  1.00 51.37           N
ATOM   1522  CA  CYS A 193       7.695 -21.493  11.187  1.00 51.37           C
ATOM   1523  CB  CYS A 193       6.855 -20.226  10.978  1.00 51.37           C
ATOM   1524  SG  CYS A 193       7.719 -18.726  11.510  1.00 51.37           S
ATOM   1525  C   CYS A 193       6.827 -22.638  10.777  1.00 51.37           C
ATOM   1526  O   CYS A 193       6.093 -23.190  11.593  1.00 51.37           O
ATOM   1527  N   HIS A 194       6.818 -22.954   9.473  1.00 84.96           N
ATOM   1528  CA  HIS A 194       6.017 -24.010   8.930  1.00 84.96           C
ATOM   1529  ND1 HIS A 194       5.423 -21.330   7.329  1.00 84.96           N
ATOM   1530  CG  HIS A 194       4.935 -22.613   7.231  1.00 84.96           C
ATOM   1531  CB  HIS A 194       5.777 -23.833   7.430  1.00 84.96           C
ATOM   1532  NE2 HIS A 194       3.246 -21.149   6.925  1.00 84.96           N
ATOM   1533  CD2 HIS A 194       3.603 -22.484   6.984  1.00 84.96           C
ATOM   1534  CE1 HIS A 194       4.374 -20.494   7.138  1.00 84.96           C
ATOM   1535  C   HIS A 194       6.571 -25.365   9.222  1.00 84.96           C
ATOM   1536  O   HIS A 194       5.800 -26.317   9.341  1.00 84.96           O
ATOM   1537  N   ASN A 195       7.912 -25.517   9.306  1.00133.88           N
ATOM   1538  CA  ASN A 195       8.374 -26.844   9.580  1.00133.88           C
ATOM   1539  CB  ASN A 195       9.867 -27.129   9.266  1.00133.88           C
ATOM   1540  CG  ASN A 195      10.871 -26.390  10.144  1.00133.88           C
ATOM   1541  OD1 ASN A 195      10.565 -25.897  11.226  1.00133.88           O
ATOM   1542  ND2 ASN A 195      12.137 -26.334   9.653  1.00133.88           N
ATOM   1543  C   ASN A 195       8.008 -27.175  10.993  1.00133.88           C
ATOM   1544  O   ASN A 195       8.188 -26.385  11.918  1.00133.88           O
ATOM   1545  N   SER A 196       7.422 -28.371  11.176  1.00 76.70           N
ATOM   1546  CA  SER A 196       6.920 -28.776  12.454  1.00 76.70           C
ATOM   1547  CB  SER A 196       6.121 -30.087  12.391  1.00 76.70           C
ATOM   1548  OG  SER A 196       5.659 -30.425  13.691  1.00 76.70           O
ATOM   1549  C   SER A 196       8.048 -28.996  13.400  1.00 76.70           C
ATOM   1550  O   SER A 196       7.879 -28.870  14.612  1.00 76.70           O
ATOM   1551  N   GLU A 197       9.228 -29.368  12.875  1.00 72.66           N
ATOM   1552  CA  GLU A 197      10.315 -29.655  13.757  1.00 72.66           C
ATOM   1553  CB  GLU A 197      11.560 -30.130  12.995  1.00 72.66           C
ATOM   1554  CG  GLU A 197      11.345 -31.384  12.149  1.00 72.66           C
ATOM   1555  CD  GLU A 197      12.731 -31.844  11.731  1.00 72.66           C
ATOM   1556  OE1 GLU A 197      13.668 -31.634  12.546  1.00 72.66           O
ATOM   1557  OE2 GLU A 197      12.877 -32.409  10.615  1.00 72.66           O
ATOM   1558  C   GLU A 197      10.729 -28.408  14.492  1.00 72.66           C
ATOM   1559  O   GLU A 197      10.808 -28.406  15.720  1.00 72.66           O
ATOM   1560  N   VAL A 198      11.036 -27.327  13.738  1.00 75.29           N
ATOM   1561  CA  VAL A 198      11.521 -26.093  14.302  1.00 75.29           C
ATOM   1562  CB  VAL A 198      12.218 -25.220  13.312  1.00 75.29           C
ATOM   1563  CG1 VAL A 198      12.650 -23.954  14.055  1.00 75.29           C
ATOM   1564  CG2 VAL A 198      13.414 -25.990  12.734  1.00 75.29           C
ATOM   1565  C   VAL A 198      10.477 -25.264  15.006  1.00 75.29           C
ATOM   1566  O   VAL A 198      10.677 -24.871  16.152  1.00 75.29           O
ATOM   1567  N   GLY A 199       9.334 -24.960  14.351  1.00 37.72           N
ATOM   1568  CA  GLY A 199       8.295 -24.183  14.984  1.00 37.72           C
ATOM   1569  C   GLY A 199       8.584 -22.702  14.888  1.00 37.72           C
ATOM   1570  O   GLY A 199       9.509 -22.265  14.206  1.00 37.72           O
ATOM   1571  N   PRO A 200       7.750 -21.925  15.548  1.00 91.83           N
ATOM   1572  CA  PRO A 200       7.853 -20.483  15.559  1.00 91.83           C
ATOM   1573  CD  PRO A 200       6.394 -22.363  15.822  1.00 91.83           C
ATOM   1574  CB  PRO A 200       6.487 -19.960  16.008  1.00 91.83           C
ATOM   1575  CG  PRO A 200       5.764 -21.190  16.585  1.00 91.83           C
ATOM   1576  C   PRO A 200       8.996 -19.911  16.347  1.00 91.83           C
ATOM   1577  O   PRO A 200       9.345 -18.751  16.133  1.00 91.83           O
ATOM   1578  N   GLU A 201       9.561 -20.696  17.273  1.00112.68           N
ATOM   1579  CA  GLU A 201      10.606 -20.318  18.181  1.00112.68           C
ATOM   1580  CB  GLU A 201      10.780 -21.359  19.299  1.00112.68           C
ATOM   1581  CG  GLU A 201      11.668 -20.888  20.447  1.00112.68           C
ATOM   1582  CD  GLU A 201      11.400 -21.797  21.639  1.00112.68           C
ATOM   1583  OE1 GLU A 201      10.348 -22.493  21.619  1.00112.68           O
ATOM   1584  OE2 GLU A 201      12.232 -21.811  22.585  1.00112.68           O
ATOM   1585  C   GLU A 201      11.918 -20.135  17.466  1.00112.68           C
ATOM   1586  O   GLU A 201      12.834 -19.518  18.005  1.00112.68           O
ATOM   1587  N   HIS A 202      12.041 -20.679  16.241  1.00 84.04           N
ATOM   1588  CA  HIS A 202      13.266 -20.780  15.488  1.00 84.04           C
ATOM   1589  ND1 HIS A 202      13.370 -18.913  12.654  1.00 84.04           N
ATOM   1590  CG  HIS A 202      12.552 -19.878  13.194  1.00 84.04           C
ATOM   1591  CB  HIS A 202      13.059 -21.049  13.985  1.00 84.04           C
ATOM   1592  NE2 HIS A 202      11.290 -18.378  12.079  1.00 84.04           N
ATOM   1593  CD2 HIS A 202      11.283 -19.538  12.834  1.00 84.04           C
ATOM   1594  CE1 HIS A 202      12.561 -18.040  11.996  1.00 84.04           C
ATOM   1595  C   HIS A 202      14.169 -19.592  15.604  1.00 84.04           C
ATOM   1596  O   HIS A 202      13.749 -18.437  15.679  1.00 84.04           O
ATOM   1597  N   SER A 203      15.482 -19.906  15.629  1.00 44.49           N
ATOM   1598  CA  SER A 203      16.557 -18.965  15.740  1.00 44.49           C
ATOM   1599  CB  SER A 203      17.850 -19.589  16.287  1.00 44.49           C
ATOM   1600  OG  SER A 203      18.343 -20.551  15.368  1.00 44.49           O
ATOM   1601  C   SER A 203      16.870 -18.420  14.382  1.00 44.49           C
ATOM   1602  O   SER A 203      16.216 -18.739  13.391  1.00 44.49           O
ATOM   1603  N   LEU A 204      17.885 -17.538  14.331  1.00 58.52           N
ATOM   1604  CA  LEU A 204      18.338 -16.905  13.126  1.00 58.52           C
ATOM   1605  CB  LEU A 204      19.523 -15.962  13.394  1.00 58.52           C
ATOM   1606  CG  LEU A 204      20.125 -15.314  12.133  1.00 58.52           C
ATOM   1607  CD1 LEU A 204      19.195 -14.239  11.550  1.00 58.52           C
ATOM   1608  CD2 LEU A 204      21.558 -14.820  12.389  1.00 58.52           C
ATOM   1609  C   LEU A 204      18.877 -17.944  12.195  1.00 58.52           C
ATOM   1610  O   LEU A 204      18.601 -17.908  10.998  1.00 58.52           O
ATOM   1611  N   ALA A 205      19.678 -18.889  12.731  1.00 33.09           N
ATOM   1612  CA  ALA A 205      20.339 -19.891  11.941  1.00 33.09           C
ATOM   1613  CB  ALA A 205      21.294 -20.769  12.773  1.00 33.09           C
ATOM   1614  C   ALA A 205      19.352 -20.809  11.283  1.00 33.09           C
ATOM   1615  O   ALA A 205      19.496 -21.145  10.109  1.00 33.09           O
ATOM   1616  N   GLU A 206      18.312 -21.234  12.024  1.00 50.86           N
ATOM   1617  CA  GLU A 206      17.368 -22.190  11.518  1.00 50.86           C
ATOM   1618  CB  GLU A 206      16.366 -22.629  12.600  1.00 50.86           C
ATOM   1619  CG  GLU A 206      17.042 -23.375  13.756  1.00 50.86           C
ATOM   1620  CD  GLU A 206      16.036 -23.538  14.886  1.00 50.86           C
ATOM   1621  OE1 GLU A 206      15.792 -22.534  15.608  1.00 50.86           O
ATOM   1622  OE2 GLU A 206      15.492 -24.665  15.041  1.00 50.86           O
ATOM   1623  C   GLU A 206      16.624 -21.606  10.355  1.00 50.86           C
ATOM   1624  O   GLU A 206      16.397 -22.281   9.351  1.00 50.86           O
ATOM   1625  N   TYR A 207      16.244 -20.319  10.449  1.00 61.28           N
ATOM   1626  CA  TYR A 207      15.502 -19.682   9.398  1.00 61.28           C
ATOM   1627  CB  TYR A 207      15.140 -18.223   9.729  1.00 61.28           C
ATOM   1628  CG  TYR A 207      14.639 -17.583   8.481  1.00 61.28           C
ATOM   1629  CD1 TYR A 207      13.384 -17.865   7.993  1.00 61.28           C
ATOM   1630  CD2 TYR A 207      15.432 -16.680   7.808  1.00 61.28           C
ATOM   1631  CE1 TYR A 207      12.938 -17.264   6.839  1.00 61.28           C
ATOM   1632  CE2 TYR A 207      14.991 -16.076   6.656  1.00 61.28           C
ATOM   1633  CZ  TYR A 207      13.740 -16.368   6.169  1.00 61.28           C
ATOM   1634  OH  TYR A 207      13.288 -15.748   4.985  1.00 61.28           O
ATOM   1635  C   TYR A 207      16.315 -19.678   8.142  1.00 61.28           C
ATOM   1636  O   TYR A 207      15.802 -19.967   7.062  1.00 61.28           O
ATOM   1637  N   HIS A 208      17.616 -19.354   8.247  1.00 60.33           N
ATOM   1638  CA  HIS A 208      18.438 -19.266   7.077  1.00 60.33           C
ATOM   1639  ND1 HIS A 208      19.402 -16.249   6.660  1.00 60.33           N
ATOM   1640  CG  HIS A 208      19.742 -17.182   7.611  1.00 60.33           C
ATOM   1641  CB  HIS A 208      19.824 -18.658   7.345  1.00 60.33           C
ATOM   1642  NE2 HIS A 208      19.764 -15.127   8.543  1.00 60.33           N
ATOM   1643  CD2 HIS A 208      19.962 -16.479   8.759  1.00 60.33           C
ATOM   1644  CE1 HIS A 208      19.428 -15.034   7.270  1.00 60.33           C
ATOM   1645  C   HIS A 208      18.593 -20.610   6.443  1.00 60.33           C
ATOM   1646  O   HIS A 208      18.654 -20.715   5.219  1.00 60.33           O
ATOM   1647  N   ASN A 209      18.681 -21.680   7.253  1.00 41.23           N
ATOM   1648  CA  ASN A 209      18.852 -22.994   6.701  1.00 41.23           C
ATOM   1649  CB  ASN A 209      18.991 -24.071   7.790  1.00 41.23           C
ATOM   1650  CG  ASN A 209      20.217 -23.751   8.634  1.00 41.23           C
ATOM   1651  OD1 ASN A 209      21.202 -23.201   8.145  1.00 41.23           O
ATOM   1652  ND2 ASN A 209      20.150 -24.103   9.946  1.00 41.23           N
ATOM   1653  C   ASN A 209      17.635 -23.346   5.888  1.00 41.23           C
ATOM   1654  O   ASN A 209      17.743 -23.896   4.794  1.00 41.23           O
ATOM   1655  N   GLU A 210      16.440 -23.056   6.436  1.00110.15           N
ATOM   1656  CA  GLU A 210      15.161 -23.366   5.852  1.00110.15           C
ATOM   1657  CB  GLU A 210      14.007 -23.213   6.854  1.00110.15           C
ATOM   1658  CG  GLU A 210      14.073 -24.214   8.008  1.00110.15           C
ATOM   1659  CD  GLU A 210      14.143 -25.609   7.401  1.00110.15           C
ATOM   1660  OE1 GLU A 210      13.063 -26.194   7.124  1.00110.15           O
ATOM   1661  OE2 GLU A 210      15.283 -26.103   7.199  1.00110.15           O
ATOM   1662  C   GLU A 210      14.829 -22.488   4.674  1.00110.15           C
ATOM   1663  O   GLU A 210      14.121 -22.916   3.764  1.00110.15           O
ATOM   1664  N   SER A 211      15.297 -21.224   4.678  1.00 55.21           N
ATOM   1665  CA  SER A 211      14.889 -20.243   3.702  1.00 55.21           C
ATOM   1666  CB  SER A 211      15.445 -18.834   3.990  1.00 55.21           C
ATOM   1667  OG  SER A 211      16.862 -18.821   3.907  1.00 55.21           O
ATOM   1668  C   SER A 211      15.257 -20.593   2.287  1.00 55.21           C
ATOM   1669  O   SER A 211      14.448 -20.408   1.378  1.00 55.21           O
ATOM   1670  N   GLY A 212      16.488 -21.071   2.036  1.00 27.37           N
ATOM   1671  CA  GLY A 212      16.859 -21.411   0.691  1.00 27.37           C
ATOM   1672  C   GLY A 212      17.391 -20.178   0.023  1.00 27.37           C
ATOM   1673  O   GLY A 212      17.922 -20.251  -1.085  1.00 27.37           O
ATOM   1674  N   LEU A 213      17.260 -19.007   0.682  1.00 56.95           N
ATOM   1675  CA  LEU A 213      17.740 -17.773   0.129  1.00 56.95           C
ATOM   1676  CB  LEU A 213      17.179 -16.529   0.847  1.00 56.95           C
ATOM   1677  CG  LEU A 213      15.667 -16.311   0.641  1.00 56.95           C
ATOM   1678  CD1 LEU A 213      15.179 -15.061   1.391  1.00 56.95           C
ATOM   1679  CD2 LEU A 213      15.314 -16.267  -0.856  1.00 56.95           C
ATOM   1680  C   LEU A 213      19.231 -17.742   0.256  1.00 56.95           C
ATOM   1681  O   LEU A 213      19.790 -18.095   1.292  1.00 56.95           O
ATOM   1682  N   LYS A 214      19.915 -17.292  -0.811  1.00149.32           N
ATOM   1683  CA  LYS A 214      21.347 -17.242  -0.804  1.00149.32           C
ATOM   1684  CB  LYS A 214      21.923 -17.294  -2.227  1.00149.32           C
ATOM   1685  CG  LYS A 214      21.806 -18.672  -2.870  1.00149.32           C
ATOM   1686  CD  LYS A 214      22.634 -19.697  -2.107  1.00149.32           C
ATOM   1687  CE  LYS A 214      24.069 -19.217  -1.894  1.00149.32           C
ATOM   1688  NZ  LYS A 214      24.777 -20.127  -0.973  1.00149.32           N
ATOM   1689  C   LYS A 214      21.751 -15.929  -0.223  1.00149.32           C
ATOM   1690  O   LYS A 214      22.027 -14.972  -0.947  1.00149.32           O
ATOM   1691  N   THR A 215      21.813 -15.861   1.119  1.00 39.95           N
ATOM   1692  CA  THR A 215      22.210 -14.653   1.769  1.00 39.95           C
ATOM   1693  CB  THR A 215      21.576 -14.473   3.117  1.00 39.95           C
ATOM   1694  OG1 THR A 215      21.939 -15.544   3.978  1.00 39.95           O
ATOM   1695  CG2 THR A 215      20.048 -14.438   2.937  1.00 39.95           C
ATOM   1696  C   THR A 215      23.689 -14.702   1.954  1.00 39.95           C
ATOM   1697  O   THR A 215      24.289 -15.773   2.023  1.00 39.95           O
ATOM   1698  N   ILE A 216      24.317 -13.515   2.024  1.00 55.83           N
ATOM   1699  CA  ILE A 216      25.734 -13.443   2.227  1.00 55.83           C
ATOM   1700  CB  ILE A 216      26.391 -12.395   1.372  1.00 55.83           C
ATOM   1701  CG1 ILE A 216      26.168 -12.720  -0.113  1.00 55.83           C
ATOM   1702  CG2 ILE A 216      27.873 -12.289   1.775  1.00 55.83           C
ATOM   1703  CD1 ILE A 216      26.516 -11.570  -1.059  1.00 55.83           C
ATOM   1704  C   ILE A 216      25.925 -13.018   3.648  1.00 55.83           C
ATOM   1705  O   ILE A 216      25.394 -11.991   4.066  1.00 55.83           O
ATOM   1706  N   LEU A 217      26.679 -13.806   4.440  1.00 51.74           N
ATOM   1707  CA  LEU A 217      26.903 -13.408   5.801  1.00 51.74           C
ATOM   1708  CB  LEU A 217      27.161 -14.580   6.766  1.00 51.74           C
ATOM   1709  CG  LEU A 217      27.408 -14.133   8.221  1.00 51.74           C
ATOM   1710  CD1 LEU A 217      26.157 -13.476   8.820  1.00 51.74           C
ATOM   1711  CD2 LEU A 217      27.954 -15.286   9.082  1.00 51.74           C
ATOM   1712  C   LEU A 217      28.117 -12.541   5.807  1.00 51.74           C
ATOM   1713  O   LEU A 217      29.195 -12.957   5.383  1.00 51.74           O
ATOM   1714  N   ARG A 218      27.953 -11.289   6.282  1.00119.49           N
ATOM   1715  CA  ARG A 218      29.041 -10.357   6.339  1.00119.49           C
ATOM   1716  CB  ARG A 218      29.032  -9.313   5.200  1.00119.49           C
ATOM   1717  CG  ARG A 218      29.251  -9.862   3.777  1.00119.49           C
ATOM   1718  CD  ARG A 218      30.718 -10.127   3.402  1.00119.49           C
ATOM   1719  NE  ARG A 218      30.839 -10.098   1.908  1.00119.49           N
ATOM   1720  CZ  ARG A 218      31.141 -11.213   1.177  1.00119.49           C
ATOM   1721  NH1 ARG A 218      31.346 -12.409   1.795  1.00119.49           N
ATOM   1722  NH2 ARG A 218      31.261 -11.134  -0.181  1.00119.49           N
ATOM   1723  C   ARG A 218      28.904  -9.611   7.634  1.00119.49           C
ATOM   1724  O   ARG A 218      27.946  -9.821   8.377  1.00119.49           O
ATOM   1725  N   LYS A 219      29.881  -8.741   7.970  1.00 67.92           N
ATOM   1726  CA  LYS A 219      29.716  -7.982   9.180  1.00 67.92           C
ATOM   1727  CB  LYS A 219      30.833  -6.956   9.455  1.00 67.92           C
ATOM   1728  CG  LYS A 219      32.137  -7.559   9.978  1.00 67.92           C
ATOM   1729  CD  LYS A 219      33.324  -6.597   9.909  1.00 67.92           C
ATOM   1730  CE  LYS A 219      34.590  -7.140  10.575  1.00 67.92           C
ATOM   1731  NZ  LYS A 219      35.722  -6.224  10.309  1.00 67.92           N
ATOM   1732  C   LYS A 219      28.449  -7.203   9.005  1.00 67.92           C
ATOM   1733  O   LYS A 219      28.282  -6.511   8.001  1.00 67.92           O
ATOM   1734  N   GLY A 220      27.530  -7.283   9.995  1.00 36.03           N
ATOM   1735  CA  GLY A 220      26.276  -6.581   9.910  1.00 36.03           C
ATOM   1736  C   GLY A 220      25.129  -7.545   9.780  1.00 36.03           C
ATOM   1737  O   GLY A 220      23.977  -7.145   9.944  1.00 36.03           O
ATOM   1738  N   GLY A 221      25.397  -8.836   9.492  1.00 40.74           N
ATOM   1739  CA  GLY A 221      24.320  -9.787   9.407  1.00 40.74           C
ATOM   1740  C   GLY A 221      24.250 -10.346   8.019  1.00 40.74           C
ATOM   1741  O   GLY A 221      25.104 -10.062   7.180  1.00 40.74           O
ATOM   1742  N   ARG A 222      23.233 -11.202   7.765  1.00 86.16           N
ATOM   1743  CA  ARG A 222      23.049 -11.793   6.471  1.00 86.16           C
ATOM   1744  CB  ARG A 222      22.293 -13.131   6.491  1.00 86.16           C
ATOM   1745  CG  ARG A 222      23.164 -14.303   6.955  1.00 86.16           C
ATOM   1746  CD  ARG A 222      22.474 -15.663   6.819  1.00 86.16           C
ATOM   1747  NE  ARG A 222      23.511 -16.723   6.981  1.00 86.16           N
ATOM   1748  CZ  ARG A 222      23.392 -17.899   6.297  1.00 86.16           C
ATOM   1749  NH1 ARG A 222      22.342 -18.088   5.445  1.00 86.16           N
ATOM   1750  NH2 ARG A 222      24.325 -18.884   6.458  1.00 86.16           N
ATOM   1751  C   ARG A 222      22.300 -10.816   5.622  1.00 86.16           C
ATOM   1752  O   ARG A 222      21.335 -10.193   6.067  1.00 86.16           O
ATOM   1753  N   THR A 223      22.732 -10.677   4.353  1.00133.01           N
ATOM   1754  CA  THR A 223      22.176  -9.640   3.543  1.00133.01           C
ATOM   1755  CB  THR A 223      23.218  -8.623   3.205  1.00133.01           C
ATOM   1756  OG1 THR A 223      24.171  -8.503   4.245  1.00133.01           O
ATOM   1757  CG2 THR A 223      22.476  -7.295   3.210  1.00133.01           C
ATOM   1758  C   THR A 223      21.811 -10.258   2.221  1.00133.01           C
ATOM   1759  O   THR A 223      22.351 -11.298   1.847  1.00133.01           O
ATOM   1760  N   ILE A 224      20.858  -9.638   1.490  1.00 65.46           N
ATOM   1761  CA  ILE A 224      20.486 -10.074   0.172  1.00 65.46           C
ATOM   1762  CB  ILE A 224      19.194 -10.840   0.170  1.00 65.46           C
ATOM   1763  CG1 ILE A 224      18.881 -11.381  -1.230  1.00 65.46           C
ATOM   1764  CG2 ILE A 224      18.096  -9.952   0.780  1.00 65.46           C
ATOM   1765  CD1 ILE A 224      17.830 -12.487  -1.215  1.00 65.46           C
ATOM   1766  C   ILE A 224      20.326  -8.845  -0.676  1.00 65.46           C
ATOM   1767  O   ILE A 224      19.809  -7.831  -0.212  1.00 65.46           O
ATOM   1768  N   ALA A 225      20.776  -8.896  -1.949  1.00 49.31           N
ATOM   1769  CA  ALA A 225      20.671  -7.756  -2.820  1.00 49.31           C
ATOM   1770  CB  ALA A 225      21.942  -7.563  -3.644  1.00 49.31           C
ATOM   1771  C   ALA A 225      19.553  -8.038  -3.782  1.00 49.31           C
ATOM   1772  O   ALA A 225      19.501  -9.123  -4.359  1.00 49.31           O
ATOM   1773  N   PHE A 226      18.612  -7.081  -3.966  1.00 94.48           N
ATOM   1774  CA  PHE A 226      17.522  -7.319  -4.876  1.00 94.48           C
ATOM   1775  CB  PHE A 226      16.469  -8.263  -4.257  1.00 94.48           C
ATOM   1776  CG  PHE A 226      15.453  -8.713  -5.258  1.00 94.48           C
ATOM   1777  CD1 PHE A 226      15.691  -9.819  -6.044  1.00 94.48           C
ATOM   1778  CD2 PHE A 226      14.255  -8.050  -5.403  1.00 94.48           C
ATOM   1779  CE1 PHE A 226      14.757 -10.246  -6.959  1.00 94.48           C
ATOM   1780  CE2 PHE A 226      13.317  -8.473  -6.318  1.00 94.48           C
ATOM   1781  CZ  PHE A 226      13.567  -9.574  -7.101  1.00 94.48           C
ATOM   1782  C   PHE A 226      16.841  -6.003  -5.164  1.00 94.48           C
ATOM   1783  O   PHE A 226      16.685  -5.163  -4.280  1.00 94.48           O
ATOM   1784  N   GLY A 227      16.444  -5.779  -6.436  1.00 46.70           N
ATOM   1785  CA  GLY A 227      15.640  -4.647  -6.821  1.00 46.70           C
ATOM   1786  C   GLY A 227      16.279  -3.335  -6.460  1.00 46.70           C
ATOM   1787  O   GLY A 227      15.570  -2.404  -6.078  1.00 46.70           O
ATOM   1788  N   GLY A 228      17.620  -3.215  -6.562  1.00 39.00           N
ATOM   1789  CA  GLY A 228      18.285  -1.962  -6.295  1.00 39.00           C
ATOM   1790  C   GLY A 228      18.408  -1.721  -4.817  1.00 39.00           C
ATOM   1791  O   GLY A 228      18.673  -0.593  -4.398  1.00 39.00           O
ATOM   1792  N   CYS A 229      18.230  -2.768  -3.985  1.00 58.06           N
ATOM   1793  CA  CYS A 229      18.305  -2.589  -2.557  1.00 58.06           C
ATOM   1794  CB  CYS A 229      16.931  -2.700  -1.876  1.00 58.06           C
ATOM   1795  SG  CYS A 229      15.753  -1.440  -2.444  1.00 58.06           S
ATOM   1796  C   CYS A 229      19.132  -3.687  -1.957  1.00 58.06           C
ATOM   1797  O   CYS A 229      19.336  -4.736  -2.564  1.00 58.06           O
ATOM   1798  N   VAL A 230      19.659  -3.440  -0.738  1.00 80.94           N
ATOM   1799  CA  VAL A 230      20.358  -4.433   0.036  1.00 80.94           C
ATOM   1800  CB  VAL A 230      21.717  -3.989   0.437  1.00 80.94           C
ATOM   1801  CG1 VAL A 230      22.323  -4.994   1.410  1.00 80.94           C
ATOM   1802  CG2 VAL A 230      22.517  -3.902  -0.849  1.00 80.94           C
ATOM   1803  C   VAL A 230      19.545  -4.617   1.280  1.00 80.94           C
ATOM   1804  O   VAL A 230      19.465  -3.716   2.114  1.00 80.94           O
ATOM   1805  N   PHE A 231      18.938  -5.810   1.438  1.00 78.31           N
ATOM   1806  CA  PHE A 231      18.038  -6.077   2.525  1.00 78.31           C
ATOM   1807  CB  PHE A 231      16.868  -6.996   2.124  1.00 78.31           C
ATOM   1808  CG  PHE A 231      16.037  -6.359   1.060  1.00 78.31           C
ATOM   1809  CD1 PHE A 231      16.397  -6.447  -0.266  1.00 78.31           C
ATOM   1810  CD2 PHE A 231      14.880  -5.690   1.384  1.00 78.31           C
ATOM   1811  CE1 PHE A 231      15.621  -5.867  -1.243  1.00 78.31           C
ATOM   1812  CE2 PHE A 231      14.101  -5.109   0.409  1.00 78.31           C
ATOM   1813  CZ  PHE A 231      14.470  -5.194  -0.910  1.00 78.31           C
ATOM   1814  C   PHE A 231      18.747  -6.799   3.633  1.00 78.31           C
ATOM   1815  O   PHE A 231      19.750  -7.474   3.410  1.00 78.31           O
ATOM   1816  N   SER A 232      18.232  -6.648   4.876  1.00105.14           N
ATOM   1817  CA  SER A 232      18.737  -7.381   6.009  1.00105.14           C
ATOM   1818  CB  SER A 232      19.498  -6.518   7.032  1.00105.14           C
ATOM   1819  OG  SER A 232      18.618  -5.594   7.652  1.00105.14           O
ATOM   1820  C   SER A 232      17.546  -8.000   6.695  1.00105.14           C
ATOM   1821  O   SER A 232      16.466  -7.412   6.736  1.00105.14           O
ATOM   1822  N   TYR A 233      17.728  -9.210   7.266  1.00103.11           N
ATOM   1823  CA  TYR A 233      16.667  -9.975   7.875  1.00103.11           C
ATOM   1824  CB  TYR A 233      17.032 -11.477   7.867  1.00103.11           C
ATOM   1825  CG  TYR A 233      16.069 -12.336   8.620  1.00103.11           C
ATOM   1826  CD1 TYR A 233      14.847 -12.683   8.091  1.00103.11           C
ATOM   1827  CD2 TYR A 233      16.420 -12.835   9.855  1.00103.11           C
ATOM   1828  CE1 TYR A 233      13.979 -13.491   8.791  1.00103.11           C
ATOM   1829  CE2 TYR A 233      15.558 -13.642  10.559  1.00103.11           C
ATOM   1830  CZ  TYR A 233      14.332 -13.971  10.031  1.00103.11           C
ATOM   1831  OH  TYR A 233      13.445 -14.800  10.751  1.00103.11           O
ATOM   1832  C   TYR A 233      16.459  -9.532   9.294  1.00103.11           C
ATOM   1833  O   TYR A 233      17.333  -9.668  10.144  1.00103.11           O
ATOM   1834  N   VAL A 234      15.259  -8.972   9.538  1.00126.19           N
ATOM   1835  CA  VAL A 234      14.691  -8.434  10.748  1.00126.19           C
ATOM   1836  CB  VAL A 234      13.321  -7.933  10.380  1.00126.19           C
ATOM   1837  CG1 VAL A 234      12.543  -7.465  11.617  1.00126.19           C
ATOM   1838  CG2 VAL A 234      13.429  -6.992   9.170  1.00126.19           C
ATOM   1839  C   VAL A 234      14.398  -9.502  11.761  1.00126.19           C
ATOM   1840  O   VAL A 234      14.865  -9.465  12.900  1.00126.19           O
ATOM   1841  N   GLY A 235      13.588 -10.494  11.344  1.00 39.49           N
ATOM   1842  CA  GLY A 235      13.116 -11.505  12.248  1.00 39.49           C
ATOM   1843  C   GLY A 235      11.799 -12.010  11.729  1.00 39.49           C
ATOM   1844  O   GLY A 235      11.398 -11.691  10.610  1.00 39.49           O
ATOM   1845  N   CYS A 236      11.089 -12.816  12.548  1.00 54.10           N
ATOM   1846  CA  CYS A 236       9.840 -13.418  12.159  1.00 54.10           C
ATOM   1847  CB  CYS A 236       9.859 -14.943  12.317  1.00 54.10           C
ATOM   1848  SG  CYS A 236       8.198 -15.658  12.203  1.00 54.10           S
ATOM   1849  C   CYS A 236       8.731 -12.931  13.047  1.00 54.10           C
ATOM   1850  O   CYS A 236       8.930 -12.724  14.243  1.00 54.10           O
ATOM   1851  N   HIS A 237       7.531 -12.722  12.453  1.00 61.26           N
ATOM   1852  CA  HIS A 237       6.337 -12.361  13.175  1.00 61.26           C
ATOM   1853  ND1 HIS A 237       4.651 -10.665  15.429  1.00 61.26           N
ATOM   1854  CG  HIS A 237       4.843 -10.536  14.065  1.00 61.26           C
ATOM   1855  CB  HIS A 237       6.127 -10.849  13.353  1.00 61.26           C
ATOM   1856  NE2 HIS A 237       2.726  -9.942  14.576  1.00 61.26           N
ATOM   1857  CD2 HIS A 237       3.662 -10.096  13.567  1.00 61.26           C
ATOM   1858  CE1 HIS A 237       3.372 -10.298  15.675  1.00 61.26           C
ATOM   1859  C   HIS A 237       5.153 -12.873  12.403  1.00 61.26           C
ATOM   1860  O   HIS A 237       5.052 -12.660  11.196  1.00 61.26           O
ATOM   1861  N   ASN A 238       4.213 -13.551  13.096  1.00 58.60           N
ATOM   1862  CA  ASN A 238       3.025 -14.076  12.475  1.00 58.60           C
ATOM   1863  CB  ASN A 238       2.041 -13.000  11.982  1.00 58.60           C
ATOM   1864  CG  ASN A 238       1.276 -12.475  13.187  1.00 58.60           C
ATOM   1865  OD1 ASN A 238       1.261 -13.101  14.246  1.00 58.60           O
ATOM   1866  ND2 ASN A 238       0.604 -11.305  13.019  1.00 58.60           N
ATOM   1867  C   ASN A 238       3.375 -14.941  11.306  1.00 58.60           C
ATOM   1868  O   ASN A 238       2.723 -14.869  10.265  1.00 58.60           O
ATOM   1869  N   LYS A 239       4.401 -15.801  11.462  1.00121.24           N
ATOM   1870  CA  LYS A 239       4.768 -16.739  10.438  1.00121.24           C
ATOM   1871  CB  LYS A 239       3.551 -17.517   9.905  1.00121.24           C
ATOM   1872  CG  LYS A 239       2.787 -18.347  10.938  1.00121.24           C
ATOM   1873  CD  LYS A 239       3.545 -19.561  11.472  1.00121.24           C
ATOM   1874  CE  LYS A 239       2.696 -20.435  12.397  1.00121.24           C
ATOM   1875  NZ  LYS A 239       3.425 -21.681  12.715  1.00121.24           N
ATOM   1876  C   LYS A 239       5.312 -16.018   9.243  1.00121.24           C
ATOM   1877  O   LYS A 239       5.451 -16.626   8.182  1.00121.24           O
ATOM   1878  N   CYS A 240       5.666 -14.725   9.369  1.00 38.37           N
ATOM   1879  CA  CYS A 240       6.166 -14.024   8.218  1.00 38.37           C
ATOM   1880  CB  CYS A 240       5.344 -12.773   7.858  1.00 38.37           C
ATOM   1881  SG  CYS A 240       3.630 -13.155   7.383  1.00 38.37           S
ATOM   1882  C   CYS A 240       7.549 -13.543   8.533  1.00 38.37           C
ATOM   1883  O   CYS A 240       7.809 -13.040   9.624  1.00 38.37           O
ATOM   1884  N   ALA A 241       8.477 -13.683   7.564  1.00 44.14           N
ATOM   1885  CA  ALA A 241       9.819 -13.211   7.756  1.00 44.14           C
ATOM   1886  CB  ALA A 241      10.872 -14.024   6.981  1.00 44.14           C
ATOM   1887  C   ALA A 241       9.864 -11.801   7.242  1.00 44.14           C
ATOM   1888  O   ALA A 241       9.369 -11.513   6.152  1.00 44.14           O
ATOM   1889  N   TYR A 242      10.474 -10.880   8.022  1.00 80.55           N
ATOM   1890  CA  TYR A 242      10.525  -9.490   7.651  1.00 80.55           C
ATOM   1891  CB  TYR A 242      10.110  -8.511   8.771  1.00 80.55           C
ATOM   1892  CG  TYR A 242       8.626  -8.490   8.911  1.00 80.55           C
ATOM   1893  CD1 TYR A 242       7.941  -9.561   9.432  1.00 80.55           C
ATOM   1894  CD2 TYR A 242       7.920  -7.365   8.540  1.00 80.55           C
ATOM   1895  CE1 TYR A 242       6.572  -9.516   9.560  1.00 80.55           C
ATOM   1896  CE2 TYR A 242       6.553  -7.314   8.666  1.00 80.55           C
ATOM   1897  CZ  TYR A 242       5.875  -8.392   9.178  1.00 80.55           C
ATOM   1898  OH  TYR A 242       4.472  -8.346   9.312  1.00 80.55           O
ATOM   1899  C   TYR A 242      11.925  -9.109   7.282  1.00 80.55           C
ATOM   1900  O   TYR A 242      12.881  -9.417   7.994  1.00 80.55           O
ATOM   1901  N   TRP A 243      12.063  -8.422   6.125  1.00105.13           N
ATOM   1902  CA  TRP A 243      13.342  -7.981   5.643  1.00105.13           C
ATOM   1903  CB  TRP A 243      13.751  -8.685   4.332  1.00105.13           C
ATOM   1904  CG  TRP A 243      13.869 -10.192   4.479  1.00105.13           C
ATOM   1905  CD2 TRP A 243      15.083 -10.963   4.394  1.00105.13           C
ATOM   1906  CD1 TRP A 243      12.863 -11.089   4.690  1.00105.13           C
ATOM   1907  NE1 TRP A 243      13.373 -12.365   4.759  1.00105.13           N
ATOM   1908  CE2 TRP A 243      14.739 -12.304   4.573  1.00105.13           C
ATOM   1909  CE3 TRP A 243      16.379 -10.594   4.174  1.00105.13           C
ATOM   1910  CZ2 TRP A 243      15.683 -13.292   4.539  1.00105.13           C
ATOM   1911  CZ3 TRP A 243      17.331 -11.594   4.153  1.00105.13           C
ATOM   1912  CH2 TRP A 243      16.995 -12.918   4.331  1.00105.13           C
ATOM   1913  C   TRP A 243      13.220  -6.504   5.376  1.00105.13           C
ATOM   1914  O   TRP A 243      12.200  -6.050   4.857  1.00105.13           O
ATOM   1915  N   VAL A 244      14.254  -5.714   5.754  1.00149.50           N
ATOM   1916  CA  VAL A 244      14.249  -4.286   5.538  1.00149.50           C
ATOM   1917  CB  VAL A 244      14.275  -3.439   6.777  1.00149.50           C
ATOM   1918  CG1 VAL A 244      12.851  -3.343   7.315  1.00149.50           C
ATOM   1919  CG2 VAL A 244      15.219  -4.085   7.802  1.00149.50           C
ATOM   1920  C   VAL A 244      15.402  -3.858   4.685  1.00149.50           C
ATOM   1921  O   VAL A 244      16.514  -4.371   4.806  1.00149.50           O
ATOM   1922  N   PRO A 245      15.133  -2.933   3.790  1.00195.01           N
ATOM   1923  CA  PRO A 245      16.181  -2.405   2.960  1.00195.01           C
ATOM   1924  CD  PRO A 245      13.832  -2.857   3.141  1.00195.01           C
ATOM   1925  CB  PRO A 245      15.490  -1.644   1.832  1.00195.01           C
ATOM   1926  CG  PRO A 245      14.114  -2.328   1.723  1.00195.01           C
ATOM   1927  C   PRO A 245      17.097  -1.566   3.795  1.00195.01           C
ATOM   1928  O   PRO A 245      16.665  -0.537   4.310  1.00195.01           O
ATOM   1929  N   ARG A 246      18.353  -2.005   3.974  1.00207.05           N
ATOM   1930  CA  ARG A 246      19.347  -1.258   4.683  1.00207.05           C
ATOM   1931  CB  ARG A 246      20.538  -2.119   5.085  1.00207.05           C
ATOM   1932  CG  ARG A 246      20.179  -3.269   6.015  1.00207.05           C
ATOM   1933  CD  ARG A 246      21.437  -3.781   6.693  1.00207.05           C
ATOM   1934  NE  ARG A 246      21.959  -2.614   7.458  1.00207.05           N
ATOM   1935  CZ  ARG A 246      22.543  -2.800   8.677  1.00207.05           C
ATOM   1936  NH1 ARG A 246      22.930  -4.047   9.070  1.00207.05           N
ATOM   1937  NH2 ARG A 246      22.664  -1.749   9.532  1.00207.05           N
ATOM   1938  C   ARG A 246      19.884  -0.174   3.804  1.00207.05           C
ATOM   1939  O   ARG A 246      20.138   0.940   4.252  1.00207.05           O
ATOM   1940  N   ALA A 247      20.136  -0.510   2.523  1.00 75.43           N
ATOM   1941  CA  ALA A 247      20.672   0.398   1.549  1.00 75.43           C
ATOM   1942  CB  ALA A 247      21.990  -0.084   0.917  1.00 75.43           C
ATOM   1943  C   ALA A 247      19.720   0.351   0.409  1.00 75.43           C
ATOM   1944  O   ALA A 247      19.290  -0.735   0.021  1.00 75.43           O
ATOM   1945  N   SER A 248      19.373   1.521  -0.168  1.00106.39           N
ATOM   1946  CA  SER A 248      18.450   1.474  -1.259  1.00106.39           C
ATOM   1947  CB  SER A 248      17.000   1.656  -0.795  1.00106.39           C
ATOM   1948  OG  SER A 248      16.123   1.542  -1.898  1.00106.39           O
ATOM   1949  C   SER A 248      18.771   2.586  -2.211  1.00106.39           C
ATOM   1950  O   SER A 248      19.051   3.711  -1.803  1.00106.39           O
ATOM   1951  N   ALA A 249      18.740   2.277  -3.524  1.00 59.47           N
ATOM   1952  CA  ALA A 249      18.997   3.250  -4.548  1.00 59.47           C
ATOM   1953  CB  ALA A 249      19.406   2.640  -5.903  1.00 59.47           C
ATOM   1954  C   ALA A 249      17.744   4.043  -4.761  1.00 59.47           C
ATOM   1955  O   ALA A 249      16.654   3.604  -4.397  1.00 59.47           O
ATOM   1956  N   ASN A 250      17.879   5.268  -5.315  1.00121.16           N
ATOM   1957  CA  ASN A 250      16.725   6.083  -5.571  1.00121.16           C
ATOM   1958  CB  ASN A 250      16.576   7.174  -4.494  1.00121.16           C
ATOM   1959  CG  ASN A 250      15.331   8.024  -4.718  1.00121.16           C
ATOM   1960  OD1 ASN A 250      15.041   8.482  -5.821  1.00121.16           O
ATOM   1961  ND2 ASN A 250      14.575   8.263  -3.615  1.00121.16           N
ATOM   1962  C   ASN A 250      16.924   6.808  -6.875  1.00121.16           C
ATOM   1963  O   ASN A 250      17.575   7.842  -6.906  1.00121.16           O
ATOM   1964  N   ILE A 251      16.382   6.326  -8.007  1.00170.42           N
ATOM   1965  CA  ILE A 251      16.537   7.099  -9.209  1.00170.42           C
ATOM   1966  CB  ILE A 251      16.435   6.380 -10.534  1.00170.42           C
ATOM   1967  CG1 ILE A 251      15.061   5.760 -10.825  1.00170.42           C
ATOM   1968  CG2 ILE A 251      17.581   5.356 -10.560  1.00170.42           C
ATOM   1969  CD1 ILE A 251      14.762   4.498 -10.026  1.00170.42           C
ATOM   1970  C   ILE A 251      15.639   8.300  -9.190  1.00170.42           C
ATOM   1971  O   ILE A 251      15.904   9.269  -9.898  1.00170.42           O
ATOM   1972  N   GLY A 252      14.489   8.223  -8.485  1.00 53.80           N
ATOM   1973  CA  GLY A 252      13.596   9.339  -8.367  1.00 53.80           C
ATOM   1974  C   GLY A 252      12.245   8.794  -8.026  1.00 53.80           C
ATOM   1975  O   GLY A 252      11.932   7.642  -8.316  1.00 53.80           O
ATOM   1976  N   CYS A 253      11.414   9.623  -7.367  1.00 85.00           N
ATOM   1977  CA  CYS A 253      10.067   9.250  -7.031  1.00 85.00           C
ATOM   1978  CB  CYS A 253       9.138   9.170  -8.252  1.00 85.00           C
ATOM   1979  SG  CYS A 253       8.873  10.785  -9.042  1.00 85.00           S
ATOM   1980  C   CYS A 253      10.018   7.920  -6.318  1.00 85.00           C
ATOM   1981  O   CYS A 253       9.104   7.133  -6.557  1.00 85.00           O
ATOM   1982  N   ASN A 254      10.976   7.641  -5.410  1.00 85.15           N
ATOM   1983  CA  ASN A 254      11.016   6.444  -4.594  1.00 85.15           C
ATOM   1984  CB  ASN A 254       9.762   6.268  -3.723  1.00 85.15           C
ATOM   1985  CG  ASN A 254       9.823   7.299  -2.606  1.00 85.15           C
ATOM   1986  OD1 ASN A 254      10.891   7.576  -2.063  1.00 85.15           O
ATOM   1987  ND2 ASN A 254       8.647   7.880  -2.247  1.00 85.15           N
ATOM   1988  C   ASN A 254      11.200   5.189  -5.405  1.00 85.15           C
ATOM   1989  O   ASN A 254      11.011   4.085  -4.891  1.00 85.15           O
ATOM   1990  N   HIS A 255      11.630   5.313  -6.671  1.00 82.17           N
ATOM   1991  CA  HIS A 255      11.874   4.143  -7.466  1.00 82.17           C
ATOM   1992  ND1 HIS A 255       9.408   5.647  -8.803  1.00 82.17           N
ATOM   1993  CG  HIS A 255      10.166   4.602  -9.289  1.00 82.17           C
ATOM   1994  CB  HIS A 255      11.612   4.381  -8.965  1.00 82.17           C
ATOM   1995  NE2 HIS A 255       8.061   4.439 -10.093  1.00 82.17           N
ATOM   1996  CD2 HIS A 255       9.323   3.878 -10.078  1.00 82.17           C
ATOM   1997  CE1 HIS A 255       8.161   5.502  -9.310  1.00 82.17           C
ATOM   1998  C   HIS A 255      13.335   3.833  -7.305  1.00 82.17           C
ATOM   1999  O   HIS A 255      14.171   4.731  -7.362  1.00 82.17           O
ATOM   2000  N   THR A 256      13.670   2.552  -7.039  1.00 62.54           N
ATOM   2001  CA  THR A 256      15.031   2.112  -6.869  1.00 62.54           C
ATOM   2002  CB  THR A 256      15.152   0.719  -6.323  1.00 62.54           C
ATOM   2003  OG1 THR A 256      14.446  -0.203  -7.141  1.00 62.54           O
ATOM   2004  CG2 THR A 256      14.620   0.696  -4.889  1.00 62.54           C
ATOM   2005  C   THR A 256      15.782   2.125  -8.166  1.00 62.54           C
ATOM   2006  O   THR A 256      16.973   2.436  -8.180  1.00 62.54           O
ATOM   2007  N   GLY A 257      15.105   1.790  -9.287  1.00 42.49           N
ATOM   2008  CA  GLY A 257      15.754   1.652 -10.562  1.00 42.49           C
ATOM   2009  C   GLY A 257      15.844   0.182 -10.869  1.00 42.49           C
ATOM   2010  O   GLY A 257      15.367  -0.655 -10.103  1.00 42.49           O
ATOM   2011  N   VAL A 258      16.456  -0.166 -12.021  1.00 74.37           N
ATOM   2012  CA  VAL A 258      16.531  -1.538 -12.443  1.00 74.37           C
ATOM   2013  CB  VAL A 258      16.094  -1.730 -13.864  1.00 74.37           C
ATOM   2014  CG1 VAL A 258      16.281  -3.205 -14.253  1.00 74.37           C
ATOM   2015  CG2 VAL A 258      14.651  -1.211 -13.984  1.00 74.37           C
ATOM   2016  C   VAL A 258      17.949  -1.970 -12.345  1.00 74.37           C
ATOM   2017  O   VAL A 258      18.817  -1.188 -12.711  1.00 74.37           O
ATOM   2018  N   VAL A 259      18.185  -3.220 -11.861  1.00 92.36           N
ATOM   2019  CA  VAL A 259      19.463  -3.851 -11.611  1.00 92.36           C
ATOM   2020  CB  VAL A 259      19.593  -4.326 -10.191  1.00 92.36           C
ATOM   2021  CG1 VAL A 259      19.299  -3.177  -9.218  1.00 92.36           C
ATOM   2022  CG2 VAL A 259      18.626  -5.501  -9.994  1.00 92.36           C
ATOM   2023  C   VAL A 259      19.498  -5.123 -12.411  1.00 92.36           C
ATOM   2024  O   VAL A 259      18.450  -5.673 -12.739  1.00 92.36           O
ATOM   2025  N   GLY A 260      20.712  -5.642 -12.720  1.00 37.47           N
ATOM   2026  CA  GLY A 260      20.820  -6.889 -13.437  1.00 37.47           C
ATOM   2027  C   GLY A 260      21.181  -6.640 -14.870  1.00 37.47           C
ATOM   2028  O   GLY A 260      21.467  -5.513 -15.269  1.00 37.47           O
ATOM   2029  N   GLU A 261      21.189  -7.715 -15.689  1.00 64.71           N
ATOM   2030  CA  GLU A 261      21.640  -7.593 -17.047  1.00 64.71           C
ATOM   2031  CB  GLU A 261      21.941  -8.938 -17.742  1.00 64.71           C
ATOM   2032  CG  GLU A 261      23.233  -9.598 -17.241  1.00 64.71           C
ATOM   2033  CD  GLU A 261      23.527 -10.842 -18.075  1.00 64.71           C
ATOM   2034  OE1 GLU A 261      22.716 -11.161 -18.986  1.00 64.71           O
ATOM   2035  OE2 GLU A 261      24.576 -11.489 -17.813  1.00 64.71           O
ATOM   2036  C   GLU A 261      20.685  -6.799 -17.885  1.00 64.71           C
ATOM   2037  O   GLU A 261      19.468  -6.853 -17.709  1.00 64.71           O
ATOM   2038  N   GLY A 262      21.264  -5.994 -18.807  1.00 32.62           N
ATOM   2039  CA  GLY A 262      20.548  -5.209 -19.776  1.00 32.62           C
ATOM   2040  C   GLY A 262      19.955  -3.989 -19.133  1.00 32.62           C
ATOM   2041  O   GLY A 262      19.149  -3.296 -19.750  1.00 32.62           O
ATOM   2042  N   SER A 263      20.327  -3.706 -17.872  1.00 65.56           N
ATOM   2043  CA  SER A 263      19.759  -2.617 -17.121  1.00 65.56           C
ATOM   2044  CB  SER A 263      19.934  -2.799 -15.605  1.00 65.56           C
ATOM   2045  OG  SER A 263      21.313  -2.731 -15.282  1.00 65.56           O
ATOM   2046  C   SER A 263      20.337  -1.264 -17.455  1.00 65.56           C
ATOM   2047  O   SER A 263      19.726  -0.254 -17.112  1.00 65.56           O
ATOM   2048  N   GLU A 264      21.501  -1.170 -18.131  1.00107.45           N
ATOM   2049  CA  GLU A 264      22.137   0.123 -18.236  1.00107.45           C
ATOM   2050  CB  GLU A 264      23.507   0.086 -18.947  1.00107.45           C
ATOM   2051  CG  GLU A 264      23.468  -0.353 -20.409  1.00107.45           C
ATOM   2052  CD  GLU A 264      24.908  -0.484 -20.893  1.00107.45           C
ATOM   2053  OE1 GLU A 264      25.610   0.556 -20.981  1.00107.45           O
ATOM   2054  OE2 GLU A 264      25.321  -1.638 -21.175  1.00107.45           O
ATOM   2055  C   GLU A 264      21.266   1.152 -18.907  1.00107.45           C
ATOM   2056  O   GLU A 264      21.118   2.257 -18.388  1.00107.45           O
ATOM   2057  N   GLY A 265      20.662   0.826 -20.063  1.00 48.87           N
ATOM   2058  CA  GLY A 265      19.843   1.741 -20.820  1.00 48.87           C
ATOM   2059  C   GLY A 265      18.556   2.072 -20.117  1.00 48.87           C
ATOM   2060  O   GLY A 265      18.003   3.154 -20.308  1.00 48.87           O
ATOM   2061  N   LEU A 266      18.019   1.119 -19.334  1.00149.66           N
ATOM   2062  CA  LEU A 266      16.708   1.224 -18.749  1.00149.66           C
ATOM   2063  CB  LEU A 266      16.280  -0.088 -18.072  1.00149.66           C
ATOM   2064  CG  LEU A 266      14.803  -0.091 -17.660  1.00149.66           C
ATOM   2065  CD1 LEU A 266      13.897   0.097 -18.883  1.00149.66           C
ATOM   2066  CD2 LEU A 266      14.437  -1.367 -16.900  1.00149.66           C
ATOM   2067  C   LEU A 266      16.585   2.345 -17.751  1.00149.66           C
ATOM   2068  O   LEU A 266      15.559   3.022 -17.718  1.00149.66           O
ATOM   2069  N   ASN A 267      17.607   2.581 -16.904  1.00 56.29           N
ATOM   2070  CA  ASN A 267      17.499   3.565 -15.857  1.00 56.29           C
ATOM   2071  CB  ASN A 267      18.696   3.539 -14.895  1.00 56.29           C
ATOM   2072  CG  ASN A 267      18.502   2.328 -13.993  1.00 56.29           C
ATOM   2073  OD1 ASN A 267      17.446   2.160 -13.386  1.00 56.29           O
ATOM   2074  ND2 ASN A 267      19.540   1.453 -13.905  1.00 56.29           N
ATOM   2075  C   ASN A 267      17.357   4.953 -16.405  1.00 56.29           C
ATOM   2076  O   ASN A 267      16.611   5.764 -15.858  1.00 56.29           O
ATOM   2077  N   ASP A 268      18.082   5.277 -17.490  1.00 54.78           N
ATOM   2078  CA  ASP A 268      17.996   6.591 -18.062  1.00 54.78           C
ATOM   2079  CB  ASP A 268      18.902   6.768 -19.290  1.00 54.78           C
ATOM   2080  CG  ASP A 268      20.326   6.917 -18.789  1.00 54.78           C
ATOM   2081  OD1 ASP A 268      20.571   7.871 -18.004  1.00 54.78           O
ATOM   2082  OD2 ASP A 268      21.183   6.077 -19.169  1.00 54.78           O
ATOM   2083  C   ASP A 268      16.593   6.802 -18.529  1.00 54.78           C
ATOM   2084  O   ASP A 268      16.043   7.887 -18.364  1.00 54.78           O
ATOM   2085  N   ASN A 269      15.977   5.769 -19.133  1.00 84.50           N
ATOM   2086  CA  ASN A 269      14.635   5.897 -19.619  1.00 84.50           C
ATOM   2087  CB  ASN A 269      14.144   4.647 -20.369  1.00 84.50           C
ATOM   2088  CG  ASN A 269      12.736   4.917 -20.885  1.00 84.50           C
ATOM   2089  OD1 ASN A 269      12.537   5.704 -21.808  1.00 84.50           O
ATOM   2090  ND2 ASN A 269      11.730   4.230 -20.280  1.00 84.50           N
ATOM   2091  C   ASN A 269      13.716   6.112 -18.454  1.00 84.50           C
ATOM   2092  O   ASN A 269      12.815   6.945 -18.527  1.00 84.50           O
ATOM   2093  N   LEU A 270      13.917   5.370 -17.341  1.00 59.11           N
ATOM   2094  CA  LEU A 270      13.033   5.532 -16.218  1.00 59.11           C
ATOM   2095  CB  LEU A 270      13.288   4.562 -15.048  1.00 59.11           C
ATOM   2096  CG  LEU A 270      12.869   3.110 -15.338  1.00 59.11           C
ATOM   2097  CD1 LEU A 270      13.081   2.217 -14.105  1.00 59.11           C
ATOM   2098  CD2 LEU A 270      11.429   3.047 -15.879  1.00 59.11           C
ATOM   2099  C   LEU A 270      13.180   6.917 -15.689  1.00 59.11           C
ATOM   2100  O   LEU A 270      12.186   7.565 -15.365  1.00 59.11           O
ATOM   2101  N   LEU A 271      14.433   7.402 -15.592  1.00 81.61           N
ATOM   2102  CA  LEU A 271      14.660   8.724 -15.100  1.00 81.61           C
ATOM   2103  CB  LEU A 271      16.147   9.135 -15.036  1.00 81.61           C
ATOM   2104  CG  LEU A 271      16.989   8.447 -13.941  1.00 81.61           C
ATOM   2105  CD1 LEU A 271      18.446   8.943 -13.978  1.00 81.61           C
ATOM   2106  CD2 LEU A 271      16.353   8.612 -12.551  1.00 81.61           C
ATOM   2107  C   LEU A 271      14.002   9.673 -16.037  1.00 81.61           C
ATOM   2108  O   LEU A 271      13.272  10.537 -15.583  1.00 81.61           O
ATOM   2109  N   GLU A 272      14.161   9.508 -17.364  1.00 99.49           N
ATOM   2110  CA  GLU A 272      13.636  10.495 -18.271  1.00 99.49           C
ATOM   2111  CB  GLU A 272      13.930  10.224 -19.763  1.00 99.49           C
ATOM   2112  CG  GLU A 272      13.172   9.050 -20.391  1.00 99.49           C
ATOM   2113  CD  GLU A 272      13.231   9.215 -21.909  1.00 99.49           C
ATOM   2114  OE1 GLU A 272      14.359   9.383 -22.447  1.00 99.49           O
ATOM   2115  OE2 GLU A 272      12.147   9.187 -22.550  1.00 99.49           O
ATOM   2116  C   GLU A 272      12.155  10.589 -18.111  1.00 99.49           C
ATOM   2117  O   GLU A 272      11.590  11.674 -18.244  1.00 99.49           O
ATOM   2118  N   ILE A 273      11.472   9.462 -17.841  1.00103.15           N
ATOM   2119  CA  ILE A 273      10.055   9.559 -17.656  1.00103.15           C
ATOM   2120  CB  ILE A 273       9.420   8.253 -17.264  1.00103.15           C
ATOM   2121  CG1 ILE A 273       9.684   7.167 -18.319  1.00103.15           C
ATOM   2122  CG2 ILE A 273       7.924   8.518 -17.014  1.00103.15           C
ATOM   2123  CD1 ILE A 273       9.074   7.471 -19.685  1.00103.15           C
ATOM   2124  C   ILE A 273       9.873  10.471 -16.485  1.00103.15           C
ATOM   2125  O   ILE A 273       9.057  11.391 -16.495  1.00103.15           O
ATOM   2126  N   LEU A 274      10.678  10.199 -15.447  1.00156.61           N
ATOM   2127  CA  LEU A 274      10.695  10.841 -14.173  1.00156.61           C
ATOM   2128  CB  LEU A 274      11.472   9.980 -13.156  1.00156.61           C
ATOM   2129  CG  LEU A 274      10.815   8.620 -12.826  1.00156.61           C
ATOM   2130  CD1 LEU A 274      11.655   7.828 -11.809  1.00156.61           C
ATOM   2131  CD2 LEU A 274       9.360   8.788 -12.351  1.00156.61           C
ATOM   2132  C   LEU A 274      11.222  12.305 -14.069  1.00156.61           C
ATOM   2133  O   LEU A 274      10.463  13.048 -13.442  1.00156.61           O
ATOM   2134  N   GLN A 275      12.375  12.791 -14.722  1.00345.95           N
ATOM   2135  CA  GLN A 275      13.184  13.897 -14.118  1.00345.95           C
ATOM   2136  CB  GLN A 275      14.197  13.260 -13.177  1.00345.95           C
ATOM   2137  CG  GLN A 275      15.277  12.418 -13.818  1.00345.95           C
ATOM   2138  CD  GLN A 275      16.371  12.370 -12.767  1.00345.95           C
ATOM   2139  OE1 GLN A 275      17.506  12.769 -13.022  1.00345.95           O
ATOM   2140  NE2 GLN A 275      16.023  11.893 -11.544  1.00345.95           N
ATOM   2141  C   GLN A 275      14.153  14.999 -14.791  1.00345.95           C
ATOM   2142  O   GLN A 275      14.038  15.355 -15.966  1.00345.95           O
ATOM   2143  N   LYS A 276      15.070  15.587 -13.855  1.00425.09           N
ATOM   2144  CA  LYS A 276      16.157  16.447 -13.354  1.00425.09           C
ATOM   2145  CB  LYS A 276      16.409  17.790 -14.043  1.00425.09           C
ATOM   2146  CG  LYS A 276      17.634  18.459 -13.409  1.00425.09           C
ATOM   2147  CD  LYS A 276      18.875  17.568 -13.540  1.00425.09           C
ATOM   2148  CE  LYS A 276      20.105  18.013 -12.757  1.00425.09           C
ATOM   2149  NZ  LYS A 276      21.241  17.150 -13.139  1.00425.09           N
ATOM   2150  C   LYS A 276      15.389  16.707 -12.114  1.00425.09           C
ATOM   2151  O   LYS A 276      15.404  17.757 -11.478  1.00425.09           O
ATOM   2152  N   GLU A 277      14.706  15.605 -11.767  1.00204.37           N
ATOM   2153  CA  GLU A 277      13.600  15.473 -10.880  1.00204.37           C
ATOM   2154  CB  GLU A 277      13.212  14.041 -10.514  1.00204.37           C
ATOM   2155  CG  GLU A 277      12.039  13.455 -11.262  1.00204.37           C
ATOM   2156  CD  GLU A 277      12.188  11.960 -11.112  1.00204.37           C
ATOM   2157  OE1 GLU A 277      13.312  11.439 -11.339  1.00204.37           O
ATOM   2158  OE2 GLU A 277      11.169  11.311 -10.766  1.00204.37           O
ATOM   2159  C   GLU A 277      13.861  15.995  -9.547  1.00204.37           C
ATOM   2160  O   GLU A 277      12.999  16.664  -8.987  1.00204.37           O
ATOM   2161  N   LYS A 278      15.017  15.673  -8.966  1.00 93.37           N
ATOM   2162  CA  LYS A 278      15.075  16.112  -7.621  1.00 93.37           C
ATOM   2163  CB  LYS A 278      15.158  14.957  -6.613  1.00 93.37           C
ATOM   2164  CG  LYS A 278      13.886  14.107  -6.605  1.00 93.37           C
ATOM   2165  CD  LYS A 278      14.043  12.756  -5.905  1.00 93.37           C
ATOM   2166  CE  LYS A 278      12.764  11.915  -5.886  1.00 93.37           C
ATOM   2167  NZ  LYS A 278      13.025  10.625  -5.208  1.00 93.37           N
ATOM   2168  C   LYS A 278      16.250  16.987  -7.415  1.00 93.37           C
ATOM   2169  O   LYS A 278      17.338  16.716  -7.921  1.00 93.37           O
ATOM   2170  N   VAL A 279      16.038  18.077  -6.651  1.00 66.61           N
ATOM   2171  CA  VAL A 279      17.121  18.935  -6.305  1.00 66.61           C
ATOM   2172  CB  VAL A 279      16.700  20.359  -6.068  1.00 66.61           C
ATOM   2173  CG1 VAL A 279      17.934  21.195  -5.689  1.00 66.61           C
ATOM   2174  CG2 VAL A 279      15.983  20.860  -7.333  1.00 66.61           C
ATOM   2175  C   VAL A 279      17.659  18.350  -5.041  1.00 66.61           C
ATOM   2176  O   VAL A 279      16.926  18.118  -4.081  1.00 66.61           O
ATOM   2177  N   ASN A 280      18.974  18.068  -5.033  1.00 71.93           N
ATOM   2178  CA  ASN A 280      19.602  17.410  -3.927  1.00 71.93           C
ATOM   2179  CB  ASN A 280      20.910  16.709  -4.338  1.00 71.93           C
ATOM   2180  CG  ASN A 280      20.596  15.713  -5.447  1.00 71.93           C
ATOM   2181  OD1 ASN A 280      19.643  14.939  -5.359  1.00 71.93           O
ATOM   2182  ND2 ASN A 280      21.417  15.741  -6.531  1.00 71.93           N
ATOM   2183  C   ASN A 280      19.980  18.466  -2.934  1.00 71.93           C
ATOM   2184  O   ASN A 280      20.756  19.369  -3.244  1.00 71.93           O
ATOM   2185  N   ILE A 281      19.424  18.386  -1.707  1.00 61.85           N
ATOM   2186  CA  ILE A 281      19.765  19.322  -0.673  1.00 61.85           C
ATOM   2187  CB  ILE A 281      18.575  19.867   0.070  1.00 61.85           C
ATOM   2188  CG1 ILE A 281      17.682  20.679  -0.883  1.00 61.85           C
ATOM   2189  CG2 ILE A 281      19.077  20.675   1.279  1.00 61.85           C
ATOM   2190  CD1 ILE A 281      16.346  21.097  -0.268  1.00 61.85           C
ATOM   2191  C   ILE A 281      20.621  18.580   0.310  1.00 61.85           C
ATOM   2192  O   ILE A 281      20.284  17.471   0.724  1.00 61.85           O
ATOM   2193  N   ASN A 282      21.784  19.160   0.677  1.00 73.07           N
ATOM   2194  CA  ASN A 282      22.663  18.513   1.614  1.00 73.07           C
ATOM   2195  CB  ASN A 282      24.008  18.099   0.981  1.00 73.07           C
ATOM   2196  CG  ASN A 282      24.798  17.266   1.984  1.00 73.07           C
ATOM   2197  OD1 ASN A 282      24.237  16.446   2.708  1.00 73.07           O
ATOM   2198  ND2 ASN A 282      26.140  17.485   2.034  1.00 73.07           N
ATOM   2199  C   ASN A 282      22.961  19.486   2.717  1.00 73.07           C
ATOM   2200  O   ASN A 282      23.348  20.628   2.467  1.00 73.07           O
ATOM   2201  N   ILE A 283      22.808  19.053   3.987  1.00 83.25           N
ATOM   2202  CA  ILE A 283      23.077  19.955   5.069  1.00 83.25           C
ATOM   2203  CB  ILE A 283      22.070  19.895   6.183  1.00 83.25           C
ATOM   2204  CG1 ILE A 283      20.720  20.384   5.630  1.00 83.25           C
ATOM   2205  CG2 ILE A 283      22.577  20.729   7.373  1.00 83.25           C
ATOM   2206  CD1 ILE A 283      19.554  20.253   6.598  1.00 83.25           C
ATOM   2207  C   ILE A 283      24.452  19.660   5.572  1.00 83.25           C
ATOM   2208  O   ILE A 283      24.761  18.553   6.008  1.00 83.25           O
ATOM   2209  N   VAL A 284      25.339  20.672   5.484  1.00122.45           N
ATOM   2210  CA  VAL A 284      26.700  20.474   5.881  1.00122.45           C
ATOM   2211  CB  VAL A 284      27.687  21.166   4.987  1.00122.45           C
ATOM   2212  CG1 VAL A 284      27.753  20.420   3.643  1.00122.45           C
ATOM   2213  CG2 VAL A 284      27.203  22.608   4.806  1.00122.45           C
ATOM   2214  C   VAL A 284      26.874  20.938   7.288  1.00122.45           C
ATOM   2215  O   VAL A 284      26.486  22.048   7.654  1.00122.45           O
ATOM   2216  N   GLY A 285      27.479  20.064   8.116  1.00 30.41           N
ATOM   2217  CA  GLY A 285      27.682  20.366   9.502  1.00 30.41           C
ATOM   2218  C   GLY A 285      26.410  20.056  10.227  1.00 30.41           C
ATOM   2219  O   GLY A 285      25.626  19.215   9.791  1.00 30.41           O
ATOM   2220  N   ASP A 286      26.194  20.713  11.384  1.00 57.62           N
ATOM   2221  CA  ASP A 286      25.013  20.472  12.166  1.00 57.62           C
ATOM   2222  CB  ASP A 286      25.140  20.910  13.634  1.00 57.62           C
ATOM   2223  CG  ASP A 286      26.083  19.926  14.313  1.00 57.62           C
ATOM   2224  OD1 ASP A 286      25.805  18.698  14.258  1.00 57.62           O
ATOM   2225  OD2 ASP A 286      27.094  20.393  14.898  1.00 57.62           O
ATOM   2226  C   ASP A 286      23.848  21.191  11.559  1.00 57.62           C
ATOM   2227  O   ASP A 286      23.991  22.243  10.937  1.00 57.62           O
ATOM   2228  N   PHE A 287      22.643  20.611  11.736  1.00 70.80           N
ATOM   2229  CA  PHE A 287      21.439  21.193  11.223  1.00 70.80           C
ATOM   2230  CB  PHE A 287      20.277  20.183  11.185  1.00 70.80           C
ATOM   2231  CG  PHE A 287      19.027  20.880  10.767  1.00 70.80           C
ATOM   2232  CD1 PHE A 287      18.712  21.042   9.438  1.00 70.80           C
ATOM   2233  CD2 PHE A 287      18.160  21.367  11.718  1.00 70.80           C
ATOM   2234  CE1 PHE A 287      17.554  21.685   9.064  1.00 70.80           C
ATOM   2235  CE2 PHE A 287      17.002  22.010  11.350  1.00 70.80           C
ATOM   2236  CZ  PHE A 287      16.695  22.170  10.020  1.00 70.80           C
ATOM   2237  C   PHE A 287      21.043  22.313  12.126  1.00 70.80           C
ATOM   2238  O   PHE A 287      20.875  22.124  13.329  1.00 70.80           O
ATOM   2239  N   LYS A 288      20.883  23.520  11.552  1.00103.34           N
ATOM   2240  CA  LYS A 288      20.457  24.646  12.326  1.00103.34           C
ATOM   2241  CB  LYS A 288      21.605  25.576  12.738  1.00103.34           C
ATOM   2242  CG  LYS A 288      22.400  26.106  11.545  1.00103.34           C
ATOM   2243  CD  LYS A 288      23.219  27.350  11.873  1.00103.34           C
ATOM   2244  CE  LYS A 288      24.157  27.782  10.750  1.00103.34           C
ATOM   2245  NZ  LYS A 288      24.942  28.950  11.193  1.00103.34           N
ATOM   2246  C   LYS A 288      19.538  25.443  11.458  1.00103.34           C
ATOM   2247  O   LYS A 288      19.711  25.490  10.241  1.00103.34           O
ATOM   2248  N   LEU A 289      18.519  26.079  12.067  1.00 75.72           N
ATOM   2249  CA  LEU A 289      17.623  26.896  11.307  1.00 75.72           C
ATOM   2250  CB  LEU A 289      16.425  27.431  12.119  1.00 75.72           C
ATOM   2251  CG  LEU A 289      15.349  28.131  11.263  1.00 75.72           C
ATOM   2252  CD1 LEU A 289      14.645  27.124  10.339  1.00 75.72           C
ATOM   2253  CD2 LEU A 289      14.353  28.929  12.123  1.00 75.72           C
ATOM   2254  C   LEU A 289      18.428  28.072  10.868  1.00 75.72           C
ATOM   2255  O   LEU A 289      19.039  28.767  11.682  1.00 75.72           O
ATOM   2256  N   ASN A 290      18.437  28.315   9.548  1.00 97.35           N
ATOM   2257  CA  ASN A 290      19.196  29.379   8.976  1.00 97.35           C
ATOM   2258  CB  ASN A 290      20.534  28.853   8.474  1.00 97.35           C
ATOM   2259  CG  ASN A 290      20.315  27.713   7.480  1.00 97.35           C
ATOM   2260  OD1 ASN A 290      19.273  27.608   6.837  1.00 97.35           O
ATOM   2261  ND2 ASN A 290      21.321  26.805   7.372  1.00 97.35           N
ATOM   2262  C   ASN A 290      18.360  29.970   7.873  1.00 97.35           C
ATOM   2263  O   ASN A 290      17.242  29.521   7.634  1.00 97.35           O
ATOM   2264  N   GLU A 291      18.870  31.001   7.171  1.00 67.73           N
ATOM   2265  CA  GLU A 291      18.080  31.690   6.180  1.00 67.73           C
ATOM   2266  CB  GLU A 291      18.805  32.909   5.580  1.00 67.73           C
ATOM   2267  CG  GLU A 291      19.090  33.979   6.639  1.00 67.73           C
ATOM   2268  CD  GLU A 291      19.708  35.197   5.969  1.00 67.73           C
ATOM   2269  OE1 GLU A 291      19.797  35.203   4.712  1.00 67.73           O
ATOM   2270  OE2 GLU A 291      20.093  36.143   6.708  1.00 67.73           O
ATOM   2271  C   GLU A 291      17.649  30.770   5.060  1.00 67.73           C
ATOM   2272  O   GLU A 291      16.507  30.842   4.608  1.00 67.73           O
ATOM   2273  N   GLU A 292      18.534  29.875   4.580  1.00111.66           N
ATOM   2274  CA  GLU A 292      18.218  28.994   3.488  1.00111.66           C
ATOM   2275  CB  GLU A 292      19.305  27.968   3.189  1.00111.66           C
ATOM   2276  CG  GLU A 292      20.680  28.528   2.898  1.00111.66           C
ATOM   2277  CD  GLU A 292      21.581  27.316   2.983  1.00111.66           C
ATOM   2278  OE1 GLU A 292      22.106  27.050   4.093  1.00111.66           O
ATOM   2279  OE2 GLU A 292      21.787  26.669   1.920  1.00111.66           O
ATOM   2280  C   GLU A 292      17.097  28.100   3.890  1.00111.66           C
ATOM   2281  O   GLU A 292      16.152  27.890   3.135  1.00111.66           O
ATOM   2282  N   ILE A 293      17.190  27.523   5.097  1.00 97.77           N
ATOM   2283  CA  ILE A 293      16.185  26.600   5.533  1.00 97.77           C
ATOM   2284  CB  ILE A 293      16.462  26.019   6.892  1.00 97.77           C
ATOM   2285  CG1 ILE A 293      17.692  25.096   6.866  1.00 97.77           C
ATOM   2286  CG2 ILE A 293      15.185  25.312   7.369  1.00 97.77           C
ATOM   2287  CD1 ILE A 293      17.505  23.852   5.997  1.00 97.77           C
ATOM   2288  C   ILE A 293      14.880  27.331   5.632  1.00 97.77           C
ATOM   2289  O   ILE A 293      13.839  26.814   5.233  1.00 97.77           O
ATOM   2290  N   ALA A 294      14.908  28.562   6.174  1.00 38.22           N
ATOM   2291  CA  ALA A 294      13.709  29.326   6.379  1.00 38.22           C
ATOM   2292  CB  ALA A 294      13.996  30.683   7.042  1.00 38.22           C
ATOM   2293  C   ALA A 294      13.035  29.600   5.065  1.00 38.22           C
ATOM   2294  O   ALA A 294      11.820  29.453   4.941  1.00 38.22           O
ATOM   2295  N   ILE A 295      13.812  29.999   4.041  1.00104.04           N
ATOM   2296  CA  ILE A 295      13.250  30.325   2.759  1.00104.04           C
ATOM   2297  CB  ILE A 295      14.235  30.991   1.836  1.00104.04           C
ATOM   2298  CG1 ILE A 295      13.582  31.407   0.513  1.00104.04           C
ATOM   2299  CG2 ILE A 295      15.441  30.081   1.667  1.00104.04           C
ATOM   2300  CD1 ILE A 295      14.501  32.288  -0.334  1.00104.04           C
ATOM   2301  C   ILE A 295      12.655  29.098   2.126  1.00104.04           C
ATOM   2302  O   ILE A 295      11.583  29.170   1.526  1.00104.04           O
ATOM   2303  N   ILE A 296      13.327  27.932   2.243  1.00 55.22           N
ATOM   2304  CA  ILE A 296      12.846  26.721   1.637  1.00 55.22           C
ATOM   2305  CB  ILE A 296      13.800  25.575   1.828  1.00 55.22           C
ATOM   2306  CG1 ILE A 296      15.160  25.917   1.198  1.00 55.22           C
ATOM   2307  CG2 ILE A 296      13.158  24.308   1.238  1.00 55.22           C
ATOM   2308  CD1 ILE A 296      16.275  24.942   1.575  1.00 55.22           C
ATOM   2309  C   ILE A 296      11.522  26.351   2.247  1.00 55.22           C
ATOM   2310  O   ILE A 296      10.575  26.047   1.523  1.00 55.22           O
ATOM   2311  N   LEU A 297      11.412  26.389   3.593  1.00 56.11           N
ATOM   2312  CA  LEU A 297      10.188  26.032   4.264  1.00 56.11           C
ATOM   2313  CB  LEU A 297      10.286  25.998   5.799  1.00 56.11           C
ATOM   2314  CG  LEU A 297      11.076  24.800   6.349  1.00 56.11           C
ATOM   2315  CD1 LEU A 297      11.124  24.826   7.888  1.00 56.11           C
ATOM   2316  CD2 LEU A 297      10.530  23.475   5.788  1.00 56.11           C
ATOM   2317  C   LEU A 297       9.105  27.009   3.934  1.00 56.11           C
ATOM   2318  O   LEU A 297       7.951  26.624   3.760  1.00 56.11           O
ATOM   2319  N   ALA A 298       9.451  28.306   3.848  1.00 27.06           N
ATOM   2320  CA  ALA A 298       8.464  29.314   3.586  1.00 27.06           C
ATOM   2321  CB  ALA A 298       9.049  30.736   3.536  1.00 27.06           C
ATOM   2322  C   ALA A 298       7.836  29.029   2.256  1.00 27.06           C
ATOM   2323  O   ALA A 298       6.630  29.200   2.085  1.00 27.06           O
ATOM   2324  N   SER A 299       8.636  28.578   1.272  1.00 87.14           N
ATOM   2325  CA  SER A 299       8.101  28.312  -0.035  1.00 87.14           C
ATOM   2326  CB  SER A 299       9.179  27.876  -1.037  1.00 87.14           C
ATOM   2327  OG  SER A 299      10.106  28.932  -1.226  1.00 87.14           O
ATOM   2328  C   SER A 299       7.084  27.210   0.047  1.00 87.14           C
ATOM   2329  O   SER A 299       6.100  27.208  -0.690  1.00 87.14           O
ATOM   2330  N   PHE A 300       7.321  26.212   0.916  1.00153.54           N
ATOM   2331  CA  PHE A 300       6.421  25.104   1.078  1.00153.54           C
ATOM   2332  CB  PHE A 300       7.047  23.870   1.752  1.00153.54           C
ATOM   2333  CG  PHE A 300       8.132  23.399   0.849  1.00153.54           C
ATOM   2334  CD1 PHE A 300       7.832  22.987  -0.427  1.00153.54           C
ATOM   2335  CD2 PHE A 300       9.447  23.420   1.252  1.00153.54           C
ATOM   2336  CE1 PHE A 300       8.828  22.562  -1.273  1.00153.54           C
ATOM   2337  CE2 PHE A 300      10.447  22.994   0.411  1.00153.54           C
ATOM   2338  CZ  PHE A 300      10.137  22.560  -0.855  1.00153.54           C
ATOM   2339  C   PHE A 300       5.177  25.453   1.850  1.00153.54           C
ATOM   2340  O   PHE A 300       4.148  24.813   1.650  1.00153.54           O
ATOM   2341  N   SER A 301       5.234  26.425   2.786  1.00 55.19           N
ATOM   2342  CA  SER A 301       4.133  26.675   3.687  1.00 55.19           C
ATOM   2343  CB  SER A 301       4.549  27.490   4.923  1.00 55.19           C
ATOM   2344  OG  SER A 301       5.506  26.764   5.680  1.00 55.19           O
ATOM   2345  C   SER A 301       2.982  27.395   3.043  1.00 55.19           C
ATOM   2346  O   SER A 301       3.150  28.397   2.350  1.00 55.19           O
ATOM   2347  N   ALA A 302       1.756  26.880   3.288  1.00 34.78           N
ATOM   2348  CA  ALA A 302       0.536  27.450   2.786  1.00 34.78           C
ATOM   2349  CB  ALA A 302      -0.701  26.588   3.098  1.00 34.78           C
ATOM   2350  C   ALA A 302       0.314  28.789   3.422  1.00 34.78           C
ATOM   2351  O   ALA A 302      -0.114  29.734   2.757  1.00 34.78           O
ATOM   2352  N   SER A 303       0.593  28.900   4.738  1.00 92.67           N
ATOM   2353  CA  SER A 303       0.339  30.134   5.428  1.00 92.67           C
ATOM   2354  CB  SER A 303      -0.838  30.084   6.413  1.00 92.67           C
ATOM   2355  OG  SER A 303      -2.058  29.827   5.742  1.00 92.67           O
ATOM   2356  C   SER A 303       1.507  30.446   6.298  1.00 92.67           C
ATOM   2357  O   SER A 303       2.408  29.631   6.485  1.00 92.67           O
ATOM   2358  N   THR A 304       1.496  31.676   6.846  1.00 32.74           N
ATOM   2359  CA  THR A 304       2.501  32.160   7.743  1.00 32.74           C
ATOM   2360  CB  THR A 304       2.257  33.586   8.141  1.00 32.74           C
ATOM   2361  OG1 THR A 304       2.212  34.410   6.988  1.00 32.74           O
ATOM   2362  CG2 THR A 304       3.388  34.047   9.078  1.00 32.74           C
ATOM   2363  C   THR A 304       2.401  31.334   8.980  1.00 32.74           C
ATOM   2364  O   THR A 304       3.403  30.985   9.601  1.00 32.74           O
ATOM   2365  N   SER A 305       1.154  31.007   9.366  1.00 34.00           N
ATOM   2366  CA  SER A 305       0.910  30.245  10.551  1.00 34.00           C
ATOM   2367  CB  SER A 305      -0.591  29.983  10.773  1.00 34.00           C
ATOM   2368  OG  SER A 305      -1.296  31.212  10.867  1.00 34.00           O
ATOM   2369  C   SER A 305       1.564  28.911  10.387  1.00 34.00           C
ATOM   2370  O   SER A 305       2.239  28.424  11.294  1.00 34.00           O
ATOM   2371  N   ALA A 306       1.392  28.295   9.204  1.00 24.62           N
ATOM   2372  CA  ALA A 306       1.932  26.994   8.943  1.00 24.62           C
ATOM   2373  CB  ALA A 306       1.566  26.470   7.543  1.00 24.62           C
ATOM   2374  C   ALA A 306       3.423  27.068   9.023  1.00 24.62           C
ATOM   2375  O   ALA A 306       4.070  26.155   9.532  1.00 24.62           O
ATOM   2376  N   PHE A 307       4.013  28.160   8.504  1.00 55.96           N
ATOM   2377  CA  PHE A 307       5.438  28.318   8.503  1.00 55.96           C
ATOM   2378  CB  PHE A 307       5.853  29.602   7.760  1.00 55.96           C
ATOM   2379  CG  PHE A 307       7.307  29.841   7.964  1.00 55.96           C
ATOM   2380  CD1 PHE A 307       8.262  29.094   7.317  1.00 55.96           C
ATOM   2381  CD2 PHE A 307       7.707  30.851   8.806  1.00 55.96           C
ATOM   2382  CE1 PHE A 307       9.600  29.349   7.526  1.00 55.96           C
ATOM   2383  CE2 PHE A 307       9.039  31.108   9.017  1.00 55.96           C
ATOM   2384  CZ  PHE A 307       9.991  30.354   8.376  1.00 55.96           C
ATOM   2385  C   PHE A 307       5.957  28.370   9.911  1.00 55.96           C
ATOM   2386  O   PHE A 307       6.906  27.664  10.252  1.00 55.96           O
ATOM   2387  N   VAL A 308       5.335  29.188  10.783  1.00 34.24           N
ATOM   2388  CA  VAL A 308       5.828  29.334  12.125  1.00 34.24           C
ATOM   2389  CB  VAL A 308       5.100  30.371  12.928  1.00 34.24           C
ATOM   2390  CG1 VAL A 308       5.680  30.354  14.355  1.00 34.24           C
ATOM   2391  CG2 VAL A 308       5.229  31.729  12.216  1.00 34.24           C
ATOM   2392  C   VAL A 308       5.712  28.032  12.851  1.00 34.24           C
ATOM   2393  O   VAL A 308       6.603  27.652  13.608  1.00 34.24           O
ATOM   2394  N   GLU A 309       4.601  27.307  12.643  1.00 67.10           N
ATOM   2395  CA  GLU A 309       4.396  26.061  13.323  1.00 67.10           C
ATOM   2396  CB  GLU A 309       3.028  25.436  13.000  1.00 67.10           C
ATOM   2397  CG  GLU A 309       1.840  26.262  13.499  1.00 67.10           C
ATOM   2398  CD  GLU A 309       1.699  26.010  14.991  1.00 67.10           C
ATOM   2399  OE1 GLU A 309       2.507  25.213  15.531  1.00 67.10           O
ATOM   2400  OE2 GLU A 309       0.780  26.611  15.612  1.00 67.10           O
ATOM   2401  C   GLU A 309       5.452  25.087  12.889  1.00 67.10           C
ATOM   2402  O   GLU A 309       5.971  24.328  13.705  1.00 67.10           O
ATOM   2403  N   THR A 310       5.803  25.090  11.588  1.00 45.10           N
ATOM   2404  CA  THR A 310       6.753  24.151  11.056  1.00 45.10           C
ATOM   2405  CB  THR A 310       6.935  24.269   9.566  1.00 45.10           C
ATOM   2406  OG1 THR A 310       5.700  24.078   8.897  1.00 45.10           O
ATOM   2407  CG2 THR A 310       7.943  23.196   9.112  1.00 45.10           C
ATOM   2408  C   THR A 310       8.095  24.361  11.699  1.00 45.10           C
ATOM   2409  O   THR A 310       8.807  23.397  11.977  1.00 45.10           O
ATOM   2410  N   VAL A 311       8.487  25.634  11.918  1.00132.48           N
ATOM   2411  CA  VAL A 311       9.765  25.997  12.481  1.00132.48           C
ATOM   2412  CB  VAL A 311      10.178  27.422  12.225  1.00132.48           C
ATOM   2413  CG1 VAL A 311      10.453  27.574  10.722  1.00132.48           C
ATOM   2414  CG2 VAL A 311       9.094  28.380  12.730  1.00132.48           C
ATOM   2415  C   VAL A 311       9.907  25.694  13.947  1.00132.48           C
ATOM   2416  O   VAL A 311      11.024  25.459  14.408  1.00132.48           O
ATOM   2417  N   LYS A 312       8.802  25.676  14.722  1.00106.02           N
ATOM   2418  CA  LYS A 312       8.889  25.549  16.157  1.00106.02           C
ATOM   2419  CB  LYS A 312       7.508  25.309  16.794  1.00106.02           C
ATOM   2420  CG  LYS A 312       6.591  26.530  16.862  1.00106.02           C
ATOM   2421  CD  LYS A 312       5.119  26.135  17.011  1.00106.02           C
ATOM   2422  CE  LYS A 312       4.215  27.245  17.543  1.00106.02           C
ATOM   2423  NZ  LYS A 312       4.257  27.238  19.020  1.00106.02           N
ATOM   2424  C   LYS A 312       9.730  24.356  16.546  1.00106.02           C
ATOM   2425  O   LYS A 312      10.640  24.497  17.360  1.00106.02           O
ATOM   2426  N   GLY A 313       9.402  23.157  16.021  1.00 78.42           N
ATOM   2427  CA  GLY A 313      10.050  21.878  16.222  1.00 78.42           C
ATOM   2428  C   GLY A 313      11.309  21.627  15.413  1.00 78.42           C
ATOM   2429  O   GLY A 313      12.126  20.789  15.788  1.00 78.42           O
ATOM   2430  N   LEU A 314      11.462  22.295  14.254  1.00122.12           N
ATOM   2431  CA  LEU A 314      12.393  21.986  13.191  1.00122.12           C
ATOM   2432  CB  LEU A 314      12.681  23.197  12.276  1.00122.12           C
ATOM   2433  CG  LEU A 314      13.386  22.831  10.953  1.00122.12           C
ATOM   2434  CD1 LEU A 314      12.469  21.980  10.057  1.00122.12           C
ATOM   2435  CD2 LEU A 314      13.905  24.078  10.221  1.00122.12           C
ATOM   2436  C   LEU A 314      13.702  21.383  13.612  1.00122.12           C
ATOM   2437  O   LEU A 314      14.556  22.009  14.239  1.00122.12           O
ATOM   2438  N   ASP A 315      13.870  20.110  13.197  1.00156.06           N
ATOM   2439  CA  ASP A 315      15.016  19.269  13.383  1.00156.06           C
ATOM   2440  CB  ASP A 315      14.631  18.015  14.182  1.00156.06           C
ATOM   2441  CG  ASP A 315      15.852  17.147  14.371  1.00156.06           C
ATOM   2442  OD1 ASP A 315      16.887  17.667  14.865  1.00156.06           O
ATOM   2443  OD2 ASP A 315      15.769  15.950  13.993  1.00156.06           O
ATOM   2444  C   ASP A 315      15.412  18.834  11.992  1.00156.06           C
ATOM   2445  O   ASP A 315      14.694  19.089  11.029  1.00156.06           O
ATOM   2446  N   TYR A 316      16.573  18.169  11.845  1.00 69.23           N
ATOM   2447  CA  TYR A 316      17.042  17.691  10.572  1.00 69.23           C
ATOM   2448  CB  TYR A 316      18.402  16.986  10.713  1.00 69.23           C
ATOM   2449  CG  TYR A 316      18.765  16.315   9.436  1.00 69.23           C
ATOM   2450  CD1 TYR A 316      19.321  17.018   8.392  1.00 69.23           C
ATOM   2451  CD2 TYR A 316      18.559  14.963   9.298  1.00 69.23           C
ATOM   2452  CE1 TYR A 316      19.659  16.375   7.224  1.00 69.23           C
ATOM   2453  CE2 TYR A 316      18.895  14.314   8.136  1.00 69.23           C
ATOM   2454  CZ  TYR A 316      19.446  15.023   7.099  1.00 69.23           C
ATOM   2455  OH  TYR A 316      19.792  14.356   5.905  1.00 69.23           O
ATOM   2456  C   TYR A 316      16.052  16.706  10.030  1.00 69.23           C
ATOM   2457  O   TYR A 316      15.764  16.695   8.834  1.00 69.23           O
ATOM   2458  N   LYS A 317      15.516  15.838  10.906  1.00103.25           N
ATOM   2459  CA  LYS A 317      14.582  14.817  10.520  1.00103.25           C
ATOM   2460  CB  LYS A 317      14.189  13.958  11.729  1.00103.25           C
ATOM   2461  CG  LYS A 317      13.181  12.858  11.427  1.00103.25           C
ATOM   2462  CD  LYS A 317      12.957  11.956  12.635  1.00103.25           C
ATOM   2463  CE  LYS A 317      11.526  11.439  12.723  1.00103.25           C
ATOM   2464  NZ  LYS A 317      10.595  12.576  12.845  1.00103.25           N
ATOM   2465  C   LYS A 317      13.324  15.433   9.978  1.00103.25           C
ATOM   2466  O   LYS A 317      12.841  15.028   8.922  1.00103.25           O
ATOM   2467  N   ALA A 318      12.762  16.429  10.693  1.00 38.45           N
ATOM   2468  CA  ALA A 318      11.529  17.063  10.311  1.00 38.45           C
ATOM   2469  CB  ALA A 318      11.080  18.092  11.361  1.00 38.45           C
ATOM   2470  C   ALA A 318      11.707  17.783   9.007  1.00 38.45           C
ATOM   2471  O   ALA A 318      10.874  17.684   8.105  1.00 38.45           O
ATOM   2472  N   PHE A 319      12.833  18.506   8.869  1.00 60.39           N
ATOM   2473  CA  PHE A 319      13.126  19.264   7.686  1.00 60.39           C
ATOM   2474  CB  PHE A 319      14.492  19.963   7.810  1.00 60.39           C
ATOM   2475  CG  PHE A 319      14.837  20.634   6.525  1.00 60.39           C
ATOM   2476  CD1 PHE A 319      14.255  21.830   6.176  1.00 60.39           C
ATOM   2477  CD2 PHE A 319      15.765  20.071   5.683  1.00 60.39           C
ATOM   2478  CE1 PHE A 319      14.583  22.449   4.992  1.00 60.39           C
ATOM   2479  CE2 PHE A 319      16.098  20.686   4.498  1.00 60.39           C
ATOM   2480  CZ  PHE A 319      15.505  21.874   4.151  1.00 60.39           C
ATOM   2481  C   PHE A 319      13.185  18.318   6.531  1.00 60.39           C
ATOM   2482  O   PHE A 319      12.596  18.566   5.479  1.00 60.39           O
ATOM   2483  N   LYS A 320      13.883  17.184   6.715  1.00 63.21           N
ATOM   2484  CA  LYS A 320      14.053  16.215   5.671  1.00 63.21           C
ATOM   2485  CB  LYS A 320      14.878  15.005   6.147  1.00 63.21           C
ATOM   2486  CG  LYS A 320      15.067  13.920   5.085  1.00 63.21           C
ATOM   2487  CD  LYS A 320      16.094  12.850   5.469  1.00 63.21           C
ATOM   2488  CE  LYS A 320      16.177  11.702   4.460  1.00 63.21           C
ATOM   2489  NZ  LYS A 320      17.316  10.813   4.779  1.00 63.21           N
ATOM   2490  C   LYS A 320      12.720  15.689   5.234  1.00 63.21           C
ATOM   2491  O   LYS A 320      12.452  15.604   4.036  1.00 63.21           O
ATOM   2492  N   GLN A 321      11.834  15.325   6.183  1.00114.27           N
ATOM   2493  CA  GLN A 321      10.595  14.739   5.749  1.00114.27           C
ATOM   2494  CB  GLN A 321       9.755  14.043   6.838  1.00114.27           C
ATOM   2495  CG  GLN A 321       9.112  14.917   7.907  1.00114.27           C
ATOM   2496  CD  GLN A 321       8.141  13.990   8.627  1.00114.27           C
ATOM   2497  OE1 GLN A 321       7.697  14.271   9.738  1.00114.27           O
ATOM   2498  NE2 GLN A 321       7.801  12.847   7.969  1.00114.27           N
ATOM   2499  C   GLN A 321       9.743  15.748   5.038  1.00114.27           C
ATOM   2500  O   GLN A 321       9.059  15.410   4.074  1.00114.27           O
ATOM   2501  N   ILE A 322       9.750  17.015   5.496  1.00105.30           N
ATOM   2502  CA  ILE A 322       8.914  18.020   4.900  1.00105.30           C
ATOM   2503  CB  ILE A 322       9.096  19.349   5.575  1.00105.30           C
ATOM   2504  CG1 ILE A 322       8.802  19.256   7.081  1.00105.30           C
ATOM   2505  CG2 ILE A 322       8.235  20.385   4.831  1.00105.30           C
ATOM   2506  CD1 ILE A 322       7.359  18.892   7.416  1.00105.30           C
ATOM   2507  C   ILE A 322       9.327  18.242   3.474  1.00105.30           C
ATOM   2508  O   ILE A 322       8.503  18.202   2.563  1.00105.30           O
ATOM   2509  N   VAL A 323      10.634  18.468   3.246  1.00 61.48           N
ATOM   2510  CA  VAL A 323      11.139  18.789   1.939  1.00 61.48           C
ATOM   2511  CB  VAL A 323      12.590  19.155   1.959  1.00 61.48           C
ATOM   2512  CG1 VAL A 323      13.081  19.284   0.509  1.00 61.48           C
ATOM   2513  CG2 VAL A 323      12.754  20.439   2.790  1.00 61.48           C
ATOM   2514  C   VAL A 323      10.985  17.642   0.981  1.00 61.48           C
ATOM   2515  O   VAL A 323      10.592  17.840  -0.165  1.00 61.48           O
ATOM   2516  N   GLU A 324      11.305  16.410   1.419  1.00 67.28           N
ATOM   2517  CA  GLU A 324      11.246  15.253   0.563  1.00 67.28           C
ATOM   2518  CB  GLU A 324      11.910  14.003   1.169  1.00 67.28           C
ATOM   2519  CG  GLU A 324      13.436  14.120   1.243  1.00 67.28           C
ATOM   2520  CD  GLU A 324      14.000  12.835   1.835  1.00 67.28           C
ATOM   2521  OE1 GLU A 324      13.297  12.196   2.661  1.00 67.28           O
ATOM   2522  OE2 GLU A 324      15.152  12.478   1.463  1.00 67.28           O
ATOM   2523  C   GLU A 324       9.824  14.933   0.194  1.00 67.28           C
ATOM   2524  O   GLU A 324       9.577  14.345  -0.859  1.00 67.28           O
ATOM   2525  N   SER A 325       8.844  15.277   1.057  1.00 40.19           N
ATOM   2526  CA  SER A 325       7.462  14.970   0.784  1.00 40.19           C
ATOM   2527  CB  SER A 325       6.516  15.321   1.949  1.00 40.19           C
ATOM   2528  OG  SER A 325       6.437  16.725   2.129  1.00 40.19           O
ATOM   2529  C   SER A 325       7.011  15.727  -0.434  1.00 40.19           C
ATOM   2530  O   SER A 325       6.043  15.348  -1.092  1.00 40.19           O
ATOM   2531  N   CYS A 326       7.711  16.824  -0.766  1.00 98.86           N
ATOM   2532  CA  CYS A 326       7.400  17.633  -1.909  1.00 98.86           C
ATOM   2533  CB  CYS A 326       8.325  18.861  -1.983  1.00 98.86           C
ATOM   2534  SG  CYS A 326       7.961  19.978  -3.363  1.00 98.86           S
ATOM   2535  C   CYS A 326       7.585  16.783  -3.143  1.00 98.86           C
ATOM   2536  O   CYS A 326       6.904  16.973  -4.149  1.00 98.86           O
ATOM   2537  N   GLY A 327       8.549  15.842  -3.126  1.00 46.99           N
ATOM   2538  CA  GLY A 327       8.715  14.932  -4.230  1.00 46.99           C
ATOM   2539  C   GLY A 327       9.894  15.353  -5.054  1.00 46.99           C
ATOM   2540  O   GLY A 327      10.637  14.508  -5.550  1.00 46.99           O
ATOM   2541  N   ASN A 328      10.077  16.677  -5.204  1.00 89.57           N
ATOM   2542  CA  ASN A 328      11.097  17.345  -5.965  1.00 89.57           C
ATOM   2543  CB  ASN A 328      10.792  18.837  -6.170  1.00 89.57           C
ATOM   2544  CG  ASN A 328       9.557  18.942  -7.047  1.00 89.57           C
ATOM   2545  OD1 ASN A 328       9.055  17.941  -7.555  1.00 89.57           O
ATOM   2546  ND2 ASN A 328       9.064  20.193  -7.247  1.00 89.57           N
ATOM   2547  C   ASN A 328      12.441  17.294  -5.294  1.00 89.57           C
ATOM   2548  O   ASN A 328      13.449  17.549  -5.946  1.00 89.57           O
ATOM   2549  N   PHE A 329      12.521  17.048  -3.970  1.00 93.11           N
ATOM   2550  CA  PHE A 329      13.813  17.180  -3.337  1.00 93.11           C
ATOM   2551  CB  PHE A 329      13.816  18.161  -2.153  1.00 93.11           C
ATOM   2552  CG  PHE A 329      13.387  19.502  -2.630  1.00 93.11           C
ATOM   2553  CD1 PHE A 329      12.048  19.811  -2.693  1.00 93.11           C
ATOM   2554  CD2 PHE A 329      14.308  20.452  -3.007  1.00 93.11           C
ATOM   2555  CE1 PHE A 329      11.631  21.045  -3.127  1.00 93.11           C
ATOM   2556  CE2 PHE A 329      13.895  21.689  -3.442  1.00 93.11           C
ATOM   2557  CZ  PHE A 329      12.555  21.990  -3.502  1.00 93.11           C
ATOM   2558  C   PHE A 329      14.299  15.886  -2.742  1.00 93.11           C
ATOM   2559  O   PHE A 329      13.544  14.936  -2.534  1.00 93.11           O
ATOM   2560  N   LYS A 330      15.629  15.841  -2.484  1.00115.84           N
ATOM   2561  CA  LYS A 330      16.301  14.748  -1.826  1.00115.84           C
ATOM   2562  CB  LYS A 330      17.188  13.941  -2.787  1.00115.84           C
ATOM   2563  CG  LYS A 330      17.710  12.624  -2.215  1.00115.84           C
ATOM   2564  CD  LYS A 330      18.324  11.723  -3.288  1.00115.84           C
ATOM   2565  CE  LYS A 330      18.899  10.416  -2.741  1.00115.84           C
ATOM   2566  NZ  LYS A 330      17.839   9.394  -2.652  1.00115.84           N
ATOM   2567  C   LYS A 330      17.204  15.379  -0.796  1.00115.84           C
ATOM   2568  O   LYS A 330      18.101  16.148  -1.139  1.00115.84           O
ATOM   2569  N   VAL A 331      17.011  15.052   0.501  1.00 61.53           N
ATOM   2570  CA  VAL A 331      17.769  15.706   1.537  1.00 61.53           C
ATOM   2571  CB  VAL A 331      16.900  16.224   2.644  1.00 61.53           C
ATOM   2572  CG1 VAL A 331      17.796  16.841   3.732  1.00 61.53           C
ATOM   2573  CG2 VAL A 331      15.876  17.196   2.036  1.00 61.53           C
ATOM   2574  C   VAL A 331      18.753  14.761   2.162  1.00 61.53           C
ATOM   2575  O   VAL A 331      18.420  13.633   2.523  1.00 61.53           O
ATOM   2576  N   THR A 332      20.012  15.227   2.315  1.00133.32           N
ATOM   2577  CA  THR A 332      21.059  14.447   2.917  1.00133.32           C
ATOM   2578  CB  THR A 332      21.991  13.851   1.887  1.00133.32           C
ATOM   2579  OG1 THR A 332      23.016  13.087   2.500  1.00133.32           O
ATOM   2580  CG2 THR A 332      22.594  14.964   1.028  1.00133.32           C
ATOM   2581  C   THR A 332      21.810  15.339   3.869  1.00133.32           C
ATOM   2582  O   THR A 332      21.589  16.548   3.897  1.00133.32           O
ATOM   2583  N   LYS A 333      22.672  14.750   4.731  1.00111.63           N
ATOM   2584  CA  LYS A 333      23.453  15.513   5.670  1.00111.63           C
ATOM   2585  CB  LYS A 333      22.884  15.476   7.098  1.00111.63           C
ATOM   2586  CG  LYS A 333      23.563  16.457   8.053  1.00111.63           C
ATOM   2587  CD  LYS A 333      22.790  16.661   9.358  1.00111.63           C
ATOM   2588  CE  LYS A 333      23.336  15.847  10.532  1.00111.63           C
ATOM   2589  NZ  LYS A 333      24.564  16.483  11.055  1.00111.63           N
ATOM   2590  C   LYS A 333      24.829  14.905   5.705  1.00111.63           C
ATOM   2591  O   LYS A 333      24.972  13.683   5.660  1.00111.63           O
ATOM   2592  N   GLY A 334      25.893  15.738   5.784  1.00 33.52           N
ATOM   2593  CA  GLY A 334      27.221  15.183   5.818  1.00 33.52           C
ATOM   2594  C   GLY A 334      28.178  16.194   5.260  1.00 33.52           C
ATOM   2595  O   GLY A 334      27.948  17.398   5.353  1.00 33.52           O
ATOM   2596  N   LYS A 335      29.306  15.717   4.682  1.00141.59           N
ATOM   2597  CA  LYS A 335      30.270  16.614   4.104  1.00141.59           C
ATOM   2598  CB  LYS A 335      31.619  15.989   3.732  1.00141.59           C
ATOM   2599  CG  LYS A 335      32.376  15.330   4.881  1.00141.59           C
ATOM   2600  CD  LYS A 335      31.743  14.031   5.368  1.00141.59           C
ATOM   2601  CE  LYS A 335      32.694  13.155   6.188  1.00141.59           C
ATOM   2602  NZ  LYS A 335      33.339  13.950   7.255  1.00141.59           N
ATOM   2603  C   LYS A 335      29.690  17.109   2.820  1.00141.59           C
ATOM   2604  O   LYS A 335      28.792  16.494   2.249  1.00141.59           O
ATOM   2605  N   ALA A 336      30.209  18.249   2.330  1.00 47.37           N
ATOM   2606  CA  ALA A 336      29.698  18.851   1.130  1.00 47.37           C
ATOM   2607  CB  ALA A 336      30.447  20.120   0.739  1.00 47.37           C
ATOM   2608  C   ALA A 336      29.815  17.890  -0.014  1.00 47.37           C
ATOM   2609  O   ALA A 336      30.808  17.175  -0.148  1.00 47.37           O
ATOM   2610  N   LYS A 337      28.779  17.870  -0.884  1.00 87.63           N
ATOM   2611  CA  LYS A 337      28.737  16.947  -1.986  1.00 87.63           C
ATOM   2612  CB  LYS A 337      27.512  16.018  -1.947  1.00 87.63           C
ATOM   2613  CG  LYS A 337      27.518  15.042  -0.774  1.00 87.63           C
ATOM   2614  CD  LYS A 337      26.154  14.410  -0.505  1.00 87.63           C
ATOM   2615  CE  LYS A 337      25.614  13.598  -1.677  1.00 87.63           C
ATOM   2616  NZ  LYS A 337      24.301  13.022  -1.312  1.00 87.63           N
ATOM   2617  C   LYS A 337      28.634  17.690  -3.287  1.00 87.63           C
ATOM   2618  O   LYS A 337      27.921  18.687  -3.389  1.00 87.63           O
ATOM   2619  N   LYS A 338      29.351  17.197  -4.326  1.00185.63           N
ATOM   2620  CA  LYS A 338      29.275  17.764  -5.652  1.00185.63           C
ATOM   2621  CB  LYS A 338      29.873  16.921  -6.805  1.00185.63           C
ATOM   2622  CG  LYS A 338      30.412  17.615  -8.056  1.00185.63           C
ATOM   2623  CD  LYS A 338      31.884  18.031  -8.004  1.00185.63           C
ATOM   2624  CE  LYS A 338      32.356  18.986  -9.095  1.00185.63           C
ATOM   2625  NZ  LYS A 338      33.580  19.697  -8.711  1.00185.63           N
ATOM   2626  C   LYS A 338      27.880  17.468  -6.076  1.00185.63           C
ATOM   2627  O   LYS A 338      27.431  16.336  -5.931  1.00185.63           O
ATOM   2628  N   GLY A 339      27.191  18.456  -6.661  1.00 51.17           N
ATOM   2629  CA  GLY A 339      25.936  18.254  -7.308  1.00 51.17           C
ATOM   2630  C   GLY A 339      24.812  18.464  -6.352  1.00 51.17           C
ATOM   2631  O   GLY A 339      23.660  18.233  -6.714  1.00 51.17           O
ATOM   2632  N   ALA A 340      25.102  18.918  -5.117  1.00 45.92           N
ATOM   2633  CA  ALA A 340      24.028  19.080  -4.183  1.00 45.92           C
ATOM   2634  CB  ALA A 340      24.124  18.115  -2.986  1.00 45.92           C
ATOM   2635  C   ALA A 340      24.046  20.477  -3.642  1.00 45.92           C
ATOM   2636  O   ALA A 340      25.085  21.135  -3.602  1.00 45.92           O
ATOM   2637  N   TRP A 341      22.858  20.964  -3.229  1.00112.73           N
ATOM   2638  CA  TRP A 341      22.696  22.257  -2.631  1.00112.73           C
ATOM   2639  CB  TRP A 341      21.219  22.659  -2.617  1.00112.73           C
ATOM   2640  CG  TRP A 341      20.886  23.964  -1.952  1.00112.73           C
ATOM   2641  CD2 TRP A 341      19.548  24.459  -1.881  1.00112.73           C
ATOM   2642  CD1 TRP A 341      21.678  24.872  -1.303  1.00112.73           C
ATOM   2643  NE1 TRP A 341      20.901  25.896  -0.816  1.00112.73           N
ATOM   2644  CE2 TRP A 341      19.586  25.649  -1.172  1.00112.73           C
ATOM   2645  CE3 TRP A 341      18.366  23.953  -2.359  1.00112.73           C
ATOM   2646  CZ2 TRP A 341      18.442  26.338  -0.931  1.00112.73           C
ATOM   2647  CZ3 TRP A 341      17.217  24.673  -2.126  1.00112.73           C
ATOM   2648  CH2 TRP A 341      17.254  25.852  -1.418  1.00112.73           C
ATOM   2649  C   TRP A 341      23.169  22.115  -1.214  1.00112.73           C
ATOM   2650  O   TRP A 341      22.464  21.583  -0.357  1.00112.73           O
ATOM   2651  N   ASN A 342      24.390  22.614  -0.932  1.00 83.24           N
ATOM   2652  CA  ASN A 342      24.979  22.447   0.369  1.00 83.24           C
ATOM   2653  CB  ASN A 342      26.513  22.421   0.339  1.00 83.24           C
ATOM   2654  CG  ASN A 342      26.947  21.216  -0.477  1.00 83.24           C
ATOM   2655  OD1 ASN A 342      26.980  20.090   0.016  1.00 83.24           O
ATOM   2656  ND2 ASN A 342      27.284  21.463  -1.771  1.00 83.24           N
ATOM   2657  C   ASN A 342      24.594  23.606   1.240  1.00 83.24           C
ATOM   2658  O   ASN A 342      25.190  24.679   1.184  1.00 83.24           O
ATOM   2659  N   ILE A 343      23.603  23.369   2.115  1.00147.73           N
ATOM   2660  CA  ILE A 343      23.048  24.303   3.056  1.00147.73           C
ATOM   2661  CB  ILE A 343      21.842  23.691   3.721  1.00147.73           C
ATOM   2662  CG1 ILE A 343      20.688  23.427   2.736  1.00147.73           C
ATOM   2663  CG2 ILE A 343      21.468  24.531   4.952  1.00147.73           C
ATOM   2664  CD1 ILE A 343      19.944  24.668   2.254  1.00147.73           C
ATOM   2665  C   ILE A 343      24.031  24.477   4.181  1.00147.73           C
ATOM   2666  O   ILE A 343      24.529  23.493   4.724  1.00147.73           O
ATOM   2667  N   GLY A 344      24.328  25.739   4.558  1.00 56.77           N
ATOM   2668  CA  GLY A 344      25.148  26.020   5.710  1.00 56.77           C
ATOM   2669  C   GLY A 344      26.616  26.172   5.380  1.00 56.77           C
ATOM   2670  O   GLY A 344      27.390  26.475   6.288  1.00 56.77           O
ATOM   2671  N   GLU A 345      27.073  25.964   4.150  1.00198.31           N
ATOM   2672  CA  GLU A 345      28.445  26.326   3.985  1.00198.31           C
ATOM   2673  CB  GLU A 345      29.455  25.441   4.776  1.00198.31           C
ATOM   2674  CG  GLU A 345      30.812  26.112   5.066  1.00198.31           C
ATOM   2675  CD  GLU A 345      31.699  25.180   5.904  1.00198.31           C
ATOM   2676  OE1 GLU A 345      32.017  24.048   5.451  1.00198.31           O
ATOM   2677  OE2 GLU A 345      32.087  25.600   7.023  1.00198.31           O
ATOM   2678  C   GLU A 345      28.662  26.182   2.526  1.00198.31           C
ATOM   2679  O   GLU A 345      29.457  26.906   1.933  1.00198.31           O
ATOM   2680  N   GLN A 346      27.892  25.286   1.875  1.00193.57           N
ATOM   2681  CA  GLN A 346      28.264  25.094   0.520  1.00193.57           C
ATOM   2682  CB  GLN A 346      29.023  23.764   0.362  1.00193.57           C
ATOM   2683  CG  GLN A 346      29.418  22.998   1.658  1.00193.57           C
ATOM   2684  CD  GLN A 346      30.643  23.424   2.473  1.00193.57           C
ATOM   2685  OE1 GLN A 346      31.131  24.542   2.377  1.00193.57           O
ATOM   2686  NE2 GLN A 346      31.168  22.487   3.310  1.00193.57           N
ATOM   2687  C   GLN A 346      27.112  25.494  -0.475  1.00193.57           C
ATOM   2688  O   GLN A 346      26.867  26.695  -0.458  1.00193.57           O
ATOM   2689  N   LYS A 347      26.348  24.642  -1.325  1.00240.90           N
ATOM   2690  CA  LYS A 347      25.515  25.173  -2.467  1.00240.90           C
ATOM   2691  CB  LYS A 347      26.502  25.213  -3.671  1.00240.90           C
ATOM   2692  CG  LYS A 347      27.695  26.158  -3.846  1.00240.90           C
ATOM   2693  CD  LYS A 347      28.748  26.078  -2.772  1.00240.90           C
ATOM   2694  CE  LYS A 347      29.230  27.403  -2.168  1.00240.90           C
ATOM   2695  NZ  LYS A 347      30.241  27.110  -1.123  1.00240.90           N
ATOM   2696  C   LYS A 347      24.210  24.603  -3.256  1.00240.90           C
ATOM   2697  O   LYS A 347      24.560  23.632  -3.913  1.00240.90           O
ATOM   2698  N   SER A 348      22.804  25.208  -3.497  1.00223.99           N
ATOM   2699  CA  SER A 348      21.409  25.157  -4.428  1.00223.99           C
ATOM   2700  CB  SER A 348      20.849  23.800  -5.054  1.00223.99           C
ATOM   2701  OG  SER A 348      19.930  23.810  -6.138  1.00223.99           O
ATOM   2702  C   SER A 348      20.227  26.151  -4.222  1.00223.99           C
ATOM   2703  O   SER A 348      20.444  27.137  -3.553  1.00223.99           O
ATOM   2704  N   ILE A 349      18.985  25.942  -4.852  1.00140.76           N
ATOM   2705  CA  ILE A 349      17.655  26.572  -5.146  1.00140.76           C
ATOM   2706  CB  ILE A 349      16.633  25.689  -5.856  1.00140.76           C
ATOM   2707  CG1 ILE A 349      16.085  24.525  -5.029  1.00140.76           C
ATOM   2708  CG2 ILE A 349      17.300  25.207  -7.151  1.00140.76           C
ATOM   2709  CD1 ILE A 349      14.756  23.984  -5.553  1.00140.76           C
ATOM   2710  C   ILE A 349      16.908  27.544  -4.195  1.00140.76           C
ATOM   2711  O   ILE A 349      17.408  27.942  -3.149  1.00140.76           O
ATOM   2712  N   LEU A 350      15.739  28.106  -4.670  1.00310.48           N
ATOM   2713  CA  LEU A 350      14.688  28.884  -3.986  1.00310.48           C
ATOM   2714  CB  LEU A 350      14.197  28.254  -2.667  1.00310.48           C
ATOM   2715  CG  LEU A 350      13.294  27.033  -2.968  1.00310.48           C
ATOM   2716  CD1 LEU A 350      12.864  26.277  -1.712  1.00310.48           C
ATOM   2717  CD2 LEU A 350      12.089  27.432  -3.832  1.00310.48           C
ATOM   2718  C   LEU A 350      14.775  30.412  -3.911  1.00310.48           C
ATOM   2719  O   LEU A 350      15.776  31.007  -3.517  1.00310.48           O
ATOM   2720  N   SER A 351      13.660  31.069  -4.355  1.00216.64           N
ATOM   2721  CA  SER A 351      13.379  32.491  -4.552  1.00216.64           C
ATOM   2722  CB  SER A 351      12.433  32.697  -5.755  1.00216.64           C
ATOM   2723  OG  SER A 351      13.059  32.290  -6.965  1.00216.64           O
ATOM   2724  C   SER A 351      12.931  33.487  -3.452  1.00216.64           C
ATOM   2725  O   SER A 351      13.553  34.548  -3.469  1.00216.64           O
ATOM   2726  N   PRO A 352      12.001  33.403  -2.501  1.00132.46           N
ATOM   2727  CA  PRO A 352      11.666  34.662  -1.820  1.00132.46           C
ATOM   2728  CD  PRO A 352      10.820  32.556  -2.622  1.00132.46           C
ATOM   2729  CB  PRO A 352      10.201  34.542  -1.393  1.00132.46           C
ATOM   2730  CG  PRO A 352       9.875  33.044  -1.517  1.00132.46           C
ATOM   2731  C   PRO A 352      12.519  35.225  -0.705  1.00132.46           C
ATOM   2732  O   PRO A 352      12.897  34.459   0.169  1.00132.46           O
ATOM   2733  N   LEU A 353      12.807  36.552  -0.668  1.00361.05           N
ATOM   2734  CA  LEU A 353      13.539  37.129   0.452  1.00361.05           C
ATOM   2735  CB  LEU A 353      15.014  37.543   0.172  1.00361.05           C
ATOM   2736  CG  LEU A 353      16.123  36.460   0.203  1.00361.05           C
ATOM   2737  CD1 LEU A 353      16.083  35.504  -0.994  1.00361.05           C
ATOM   2738  CD2 LEU A 353      17.509  37.104   0.388  1.00361.05           C
ATOM   2739  C   LEU A 353      12.865  38.404   0.914  1.00361.05           C
ATOM   2740  O   LEU A 353      12.765  39.358   0.145  1.00361.05           O
ATOM   2741  N   TYR A 354      12.390  38.472   2.187  1.00412.93           N
ATOM   2742  CA  TYR A 354      11.805  39.702   2.693  1.00412.93           C
ATOM   2743  CB  TYR A 354      10.355  39.937   2.179  1.00412.93           C
ATOM   2744  CG  TYR A 354       9.743  41.211   2.698  1.00412.93           C
ATOM   2745  CD1 TYR A 354      10.172  42.442   2.249  1.00412.93           C
ATOM   2746  CD2 TYR A 354       8.702  41.179   3.604  1.00412.93           C
ATOM   2747  CE1 TYR A 354       9.601  43.607   2.713  1.00412.93           C
ATOM   2748  CE2 TYR A 354       8.126  42.338   4.072  1.00412.93           C
ATOM   2749  CZ  TYR A 354       8.577  43.557   3.629  1.00412.93           C
ATOM   2750  OH  TYR A 354       7.989  44.749   4.106  1.00412.93           O
ATOM   2751  C   TYR A 354      11.767  39.657   4.205  1.00412.93           C
ATOM   2752  O   TYR A 354      11.223  38.712   4.773  1.00412.93           O
ATOM   2753  N   ALA A 355      12.337  40.680   4.904  1.00339.68           N
ATOM   2754  CA  ALA A 355      12.219  40.723   6.348  1.00339.68           C
ATOM   2755  CB  ALA A 355      12.677  39.448   7.041  1.00339.68           C
ATOM   2756  C   ALA A 355      12.979  41.882   6.954  1.00339.68           C
ATOM   2757  O   ALA A 355      13.823  42.504   6.312  1.00339.68           O
ATOM   2758  N   PHE A 356      12.696  42.192   8.245  1.00356.00           N
ATOM   2759  CA  PHE A 356      13.291  43.312   8.941  1.00356.00           C
ATOM   2760  CB  PHE A 356      12.255  44.310   9.525  1.00356.00           C
ATOM   2761  CG  PHE A 356      11.453  44.979   8.444  1.00356.00           C
ATOM   2762  CD1 PHE A 356      12.026  45.927   7.625  1.00356.00           C
ATOM   2763  CD2 PHE A 356      10.114  44.691   8.269  1.00356.00           C
ATOM   2764  CE1 PHE A 356      11.293  46.551   6.641  1.00356.00           C
ATOM   2765  CE2 PHE A 356       9.375  45.310   7.288  1.00356.00           C
ATOM   2766  CZ  PHE A 356       9.966  46.242   6.469  1.00356.00           C
ATOM   2767  C   PHE A 356      14.082  42.773  10.109  1.00356.00           C
ATOM   2768  O   PHE A 356      14.153  41.556  10.298  1.00356.00           O
ATOM   2769  N   ALA A 357      14.732  43.674  10.907  1.00296.38           N
ATOM   2770  CA  ALA A 357      15.513  43.253  12.049  1.00296.38           C
ATOM   2771  CB  ALA A 357      16.952  42.840  11.702  1.00296.38           C
ATOM   2772  C   ALA A 357      15.616  44.341  13.099  1.00296.38           C
ATOM   2773  O   ALA A 357      15.195  45.479  12.889  1.00296.38           O
ATOM   2774  N   SER A 358      16.173  43.962  14.280  1.00215.63           N
ATOM   2775  CA  SER A 358      16.414  44.814  15.419  1.00215.63           C
ATOM   2776  CB  SER A 358      15.465  44.550  16.608  1.00215.63           C
ATOM   2777  OG  SER A 358      15.716  45.429  17.696  1.00215.63           O
ATOM   2778  C   SER A 358      17.816  44.508  15.870  1.00215.63           C
ATOM   2779  O   SER A 358      18.442  43.590  15.347  1.00215.63           O
ATOM   2780  N   GLU A 359      18.327  45.298  16.843  1.00305.25           N
ATOM   2781  CA  GLU A 359      19.653  45.319  17.416  1.00305.25           C
ATOM   2782  CB  GLU A 359      19.973  46.684  18.071  1.00305.25           C
ATOM   2783  CG  GLU A 359      19.003  47.117  19.190  1.00305.25           C
ATOM   2784  CD  GLU A 359      17.911  48.048  18.644  1.00305.25           C
ATOM   2785  OE1 GLU A 359      17.097  47.590  17.798  1.00305.25           O
ATOM   2786  OE2 GLU A 359      17.883  49.233  19.079  1.00305.25           O
ATOM   2787  C   GLU A 359      19.886  44.250  18.462  1.00305.25           C
ATOM   2788  O   GLU A 359      18.947  43.699  19.036  1.00305.25           O
ATOM   2789  N   ALA A 360      21.192  43.938  18.710  1.00242.70           N
ATOM   2790  CA  ALA A 360      21.657  42.972  19.686  1.00242.70           C
ATOM   2791  CB  ALA A 360      21.942  41.578  19.095  1.00242.70           C
ATOM   2792  C   ALA A 360      22.966  43.457  20.272  1.00242.70           C
ATOM   2793  O   ALA A 360      23.573  44.397  19.757  1.00242.70           O
ATOM   2794  N   ALA A 361      23.409  42.828  21.394  1.00170.65           N
ATOM   2795  CA  ALA A 361      24.646  43.135  22.084  1.00170.65           C
ATOM   2796  CB  ALA A 361      24.578  44.415  22.937  1.00170.65           C
ATOM   2797  C   ALA A 361      24.918  41.993  23.039  1.00170.65           C
ATOM   2798  O   ALA A 361      24.092  41.082  23.121  1.00170.65           O
ATOM   2799  N   ARG A 362      26.093  41.991  23.755  1.00123.09           N
ATOM   2800  CA  ARG A 362      26.465  41.016  24.753  1.00123.09           C
ATOM   2801  CB  ARG A 362      25.265  40.493  25.556  1.00123.09           C
ATOM   2802  CG  ARG A 362      25.670  39.581  26.717  1.00123.09           C
ATOM   2803  CD  ARG A 362      24.483  39.144  27.577  1.00123.09           C
ATOM   2804  NE  ARG A 362      24.992  38.212  28.622  1.00123.09           N
ATOM   2805  CZ  ARG A 362      24.110  37.625  29.483  1.00123.09           C
ATOM   2806  NH1 ARG A 362      22.775  37.885  29.377  1.00123.09           N
ATOM   2807  NH2 ARG A 362      24.564  36.773  30.450  1.00123.09           N
ATOM   2808  C   ARG A 362      27.152  39.845  24.130  1.00123.09           C
ATOM   2809  O   ARG A 362      28.211  39.385  24.563  1.00123.09           O
ATOM   2810  N   VAL A 363      26.552  39.378  23.031  1.00136.75           N
ATOM   2811  CA  VAL A 363      26.922  38.141  22.429  1.00136.75           C
ATOM   2812  CB  VAL A 363      26.087  37.863  21.229  1.00136.75           C
ATOM   2813  CG1 VAL A 363      26.570  36.552  20.596  1.00136.75           C
ATOM   2814  CG2 VAL A 363      24.617  37.888  21.661  1.00136.75           C
ATOM   2815  C   VAL A 363      28.321  38.146  21.947  1.00136.75           C
ATOM   2816  O   VAL A 363      29.096  37.251  22.280  1.00136.75           O
ATOM   2817  N   VAL A 364      28.702  39.158  21.150  1.00243.67           N
ATOM   2818  CA  VAL A 364      30.017  39.004  20.628  1.00243.67           C
ATOM   2819  CB  VAL A 364      30.425  39.660  19.304  1.00243.67           C
ATOM   2820  CG1 VAL A 364      29.216  39.628  18.359  1.00243.67           C
ATOM   2821  CG2 VAL A 364      31.298  40.922  19.387  1.00243.67           C
ATOM   2822  C   VAL A 364      31.020  39.167  21.719  1.00243.67           C
ATOM   2823  O   VAL A 364      32.158  38.738  21.566  1.00243.67           O
ATOM   2824  N   ARG A 365      30.645  39.805  22.845  1.00 85.55           N
ATOM   2825  CA  ARG A 365      31.581  39.877  23.932  1.00 85.55           C
ATOM   2826  CB  ARG A 365      30.977  40.513  25.196  1.00 85.55           C
ATOM   2827  CG  ARG A 365      31.911  40.444  26.407  1.00 85.55           C
ATOM   2828  CD  ARG A 365      31.721  39.176  27.244  1.00 85.55           C
ATOM   2829  NE  ARG A 365      30.403  39.289  27.929  1.00 85.55           N
ATOM   2830  CZ  ARG A 365      30.350  39.459  29.280  1.00 85.55           C
ATOM   2831  NH1 ARG A 365      31.502  39.427  30.011  1.00 85.55           N
ATOM   2832  NH2 ARG A 365      29.143  39.648  29.893  1.00 85.55           N
ATOM   2833  C   ARG A 365      31.945  38.465  24.276  1.00 85.55           C
ATOM   2834  O   ARG A 365      33.118  38.149  24.467  1.00 85.55           O
ATOM   2835  N   SER A 366      30.946  37.569  24.340  1.00 48.02           N
ATOM   2836  CA  SER A 366      31.230  36.198  24.657  1.00 48.02           C
ATOM   2837  CB  SER A 366      29.960  35.372  24.927  1.00 48.02           C
ATOM   2838  OG  SER A 366      29.295  35.861  26.084  1.00 48.02           O
ATOM   2839  C   SER A 366      31.997  35.562  23.530  1.00 48.02           C
ATOM   2840  O   SER A 366      32.960  34.834  23.763  1.00 48.02           O
ATOM   2841  N   ILE A 367      31.615  35.846  22.268  1.00119.49           N
ATOM   2842  CA  ILE A 367      32.266  35.238  21.133  1.00119.49           C
ATOM   2843  CB  ILE A 367      31.648  35.588  19.805  1.00119.49           C
ATOM   2844  CG1 ILE A 367      30.362  34.771  19.588  1.00119.49           C
ATOM   2845  CG2 ILE A 367      32.700  35.363  18.704  1.00119.49           C
ATOM   2846  CD1 ILE A 367      29.260  35.020  20.612  1.00119.49           C
ATOM   2847  C   ILE A 367      33.701  35.635  21.101  1.00119.49           C
ATOM   2848  O   ILE A 367      34.563  34.826  20.764  1.00119.49           O
ATOM   2849  N   PHE A 368      33.999  36.895  21.454  1.00 72.79           N
ATOM   2850  CA  PHE A 368      35.346  37.358  21.332  1.00 72.79           C
ATOM   2851  CB  PHE A 368      35.572  38.841  21.641  1.00 72.79           C
ATOM   2852  CG  PHE A 368      37.012  38.991  21.295  1.00 72.79           C
ATOM   2853  CD1 PHE A 368      37.397  39.013  19.975  1.00 72.79           C
ATOM   2854  CD2 PHE A 368      37.969  39.095  22.276  1.00 72.79           C
ATOM   2855  CE1 PHE A 368      38.722  39.138  19.634  1.00 72.79           C
ATOM   2856  CE2 PHE A 368      39.297  39.221  21.943  1.00 72.79           C
ATOM   2857  CZ  PHE A 368      39.673  39.242  20.621  1.00 72.79           C
ATOM   2858  C   PHE A 368      36.247  36.572  22.226  1.00 72.79           C
ATOM   2859  O   PHE A 368      37.356  36.226  21.827  1.00 72.79           O
ATOM   2860  N   SER A 369      35.811  36.270  23.461  1.00 78.37           N
ATOM   2861  CA  SER A 369      36.684  35.532  24.328  1.00 78.37           C
ATOM   2862  CB  SER A 369      36.059  35.254  25.710  1.00 78.37           C
ATOM   2863  OG  SER A 369      34.887  34.461  25.578  1.00 78.37           O
ATOM   2864  C   SER A 369      36.974  34.213  23.676  1.00 78.37           C
ATOM   2865  O   SER A 369      38.097  33.715  23.716  1.00 78.37           O
ATOM   2866  N   ARG A 370      35.943  33.637  23.034  1.00128.11           N
ATOM   2867  CA  ARG A 370      35.963  32.353  22.389  1.00128.11           C
ATOM   2868  CB  ARG A 370      34.569  31.935  21.889  1.00128.11           C
ATOM   2869  CG  ARG A 370      33.530  31.733  22.993  1.00128.11           C
ATOM   2870  CD  ARG A 370      32.152  31.364  22.437  1.00128.11           C
ATOM   2871  NE  ARG A 370      32.366  30.275  21.440  1.00128.11           N
ATOM   2872  CZ  ARG A 370      31.314  29.738  20.755  1.00128.11           C
ATOM   2873  NH1 ARG A 370      30.043  30.157  21.020  1.00128.11           N
ATOM   2874  NH2 ARG A 370      31.536  28.788  19.800  1.00128.11           N
ATOM   2875  C   ARG A 370      36.852  32.359  21.177  1.00128.11           C
ATOM   2876  O   ARG A 370      37.448  31.338  20.837  1.00128.11           O
ATOM   2877  N   THR A 371      36.998  33.521  20.516  1.00118.12           N
ATOM   2878  CA  THR A 371      37.608  33.625  19.215  1.00118.12           C
ATOM   2879  CB  THR A 371      37.761  35.041  18.743  1.00118.12           C
ATOM   2880  OG1 THR A 371      38.125  35.055  17.371  1.00118.12           O
ATOM   2881  CG2 THR A 371      38.853  35.729  19.581  1.00118.12           C
ATOM   2882  C   THR A 371      38.967  33.008  19.163  1.00118.12           C
ATOM   2883  O   THR A 371      39.337  32.437  18.138  1.00118.12           O
ATOM   2884  N   LEU A 372      39.756  33.103  20.245  1.00 82.46           N
ATOM   2885  CA  LEU A 372      41.093  32.592  20.192  1.00 82.46           C
ATOM   2886  CB  LEU A 372      41.818  32.736  21.543  1.00 82.46           C
ATOM   2887  CG  LEU A 372      42.040  34.205  21.963  1.00 82.46           C
ATOM   2888  CD1 LEU A 372      40.711  34.953  22.154  1.00 82.46           C
ATOM   2889  CD2 LEU A 372      42.950  34.307  23.200  1.00 82.46           C
ATOM   2890  C   LEU A 372      41.042  31.136  19.835  1.00 82.46           C
ATOM   2891  O   LEU A 372      41.778  30.698  18.950  1.00 82.46           O
ATOM   2892  N   GLU A 373      40.173  30.342  20.494  1.00 66.63           N
ATOM   2893  CA  GLU A 373      40.131  28.945  20.164  1.00 66.63           C
ATOM   2894  CB  GLU A 373      39.336  28.061  21.149  1.00 66.63           C
ATOM   2895  CG  GLU A 373      37.815  28.200  21.059  1.00 66.63           C
ATOM   2896  CD  GLU A 373      37.206  26.966  21.724  1.00 66.63           C
ATOM   2897  OE1 GLU A 373      37.114  26.947  22.978  1.00 66.63           O
ATOM   2898  OE2 GLU A 373      36.836  26.019  20.980  1.00 66.63           O
ATOM   2899  C   GLU A 373      39.520  28.729  18.807  1.00 66.63           C
ATOM   2900  O   GLU A 373      40.037  27.948  18.011  1.00 66.63           O
ATOM   2901  N   THR A 374      38.413  29.438  18.500  1.00 50.44           N
ATOM   2902  CA  THR A 374      37.628  29.214  17.310  1.00 50.44           C
ATOM   2903  CB  THR A 374      36.401  30.073  17.270  1.00 50.44           C
ATOM   2904  OG1 THR A 374      36.765  31.439  17.149  1.00 50.44           O
ATOM   2905  CG2 THR A 374      35.618  29.850  18.574  1.00 50.44           C
ATOM   2906  C   THR A 374      38.394  29.522  16.060  1.00 50.44           C
ATOM   2907  O   THR A 374      38.296  28.801  15.068  1.00 50.44           O
ATOM   2908  N   ALA A 375      39.174  30.614  16.089  1.00 50.65           N
ATOM   2909  CA  ALA A 375      39.888  31.156  14.966  1.00 50.65           C
ATOM   2910  CB  ALA A 375      40.606  32.471  15.309  1.00 50.65           C
ATOM   2911  C   ALA A 375      40.925  30.214  14.432  1.00 50.65           C
ATOM   2912  O   ALA A 375      41.174  30.185  13.229  1.00 50.65           O
ATOM   2913  N   GLN A 376      41.543  29.404  15.305  1.00140.59           N
ATOM   2914  CA  GLN A 376      42.699  28.617  14.972  1.00140.59           C
ATOM   2915  CB  GLN A 376      43.010  27.645  16.125  1.00140.59           C
ATOM   2916  CG  GLN A 376      44.075  26.596  15.825  1.00140.59           C
ATOM   2917  CD  GLN A 376      44.147  25.653  17.022  1.00140.59           C
ATOM   2918  OE1 GLN A 376      43.343  24.730  17.150  1.00140.59           O
ATOM   2919  NE2 GLN A 376      45.140  25.884  17.922  1.00140.59           N
ATOM   2920  C   GLN A 376      42.499  27.775  13.749  1.00140.59           C
ATOM   2921  O   GLN A 376      43.325  27.821  12.838  1.00140.59           O
ATOM   2922  N   ASN A 377      41.406  27.000  13.655  1.00 56.16           N
ATOM   2923  CA  ASN A 377      41.329  26.157  12.500  1.00 56.16           C
ATOM   2924  CB  ASN A 377      41.407  24.651  12.817  1.00 56.16           C
ATOM   2925  CG  ASN A 377      42.825  24.316  13.257  1.00 56.16           C
ATOM   2926  OD1 ASN A 377      43.792  24.635  12.569  1.00 56.16           O
ATOM   2927  ND2 ASN A 377      42.955  23.660  14.441  1.00 56.16           N
ATOM   2928  C   ASN A 377      40.024  26.368  11.817  1.00 56.16           C
ATOM   2929  O   ASN A 377      38.999  26.612  12.449  1.00 56.16           O
ATOM   2930  N   SER A 378      40.056  26.278  10.477  1.00 82.88           N
ATOM   2931  CA  SER A 378      38.881  26.408   9.679  1.00 82.88           C
ATOM   2932  CB  SER A 378      39.186  26.248   8.184  1.00 82.88           C
ATOM   2933  OG  SER A 378      37.979  26.110   7.458  1.00 82.88           O
ATOM   2934  C   SER A 378      37.957  25.293  10.049  1.00 82.88           C
ATOM   2935  O   SER A 378      36.765  25.505  10.267  1.00 82.88           O
ATOM   2936  N   VAL A 379      38.506  24.069  10.142  1.00133.58           N
ATOM   2937  CA  VAL A 379      37.716  22.916  10.456  1.00133.58           C
ATOM   2938  CB  VAL A 379      38.457  21.613  10.421  1.00133.58           C
ATOM   2939  CG1 VAL A 379      38.935  21.372   8.985  1.00133.58           C
ATOM   2940  CG2 VAL A 379      39.575  21.634  11.473  1.00133.58           C
ATOM   2941  C   VAL A 379      37.198  23.069  11.827  1.00133.58           C
ATOM   2942  O   VAL A 379      36.114  22.592  12.162  1.00133.58           O
ATOM   2943  N   ARG A 380      37.986  23.746  12.668  1.00127.64           N
ATOM   2944  CA  ARG A 380      37.582  23.930  14.016  1.00127.64           C
ATOM   2945  CB  ARG A 380      38.620  24.628  14.920  1.00127.64           C
ATOM   2946  CG  ARG A 380      39.877  23.798  15.188  1.00127.64           C
ATOM   2947  CD  ARG A 380      40.733  24.313  16.349  1.00127.64           C
ATOM   2948  NE  ARG A 380      40.336  23.546  17.563  1.00127.64           N
ATOM   2949  CZ  ARG A 380      39.552  24.128  18.514  1.00127.64           C
ATOM   2950  NH1 ARG A 380      39.217  25.445  18.405  1.00127.64           N
ATOM   2951  NH2 ARG A 380      39.105  23.397  19.579  1.00127.64           N
ATOM   2952  C   ARG A 380      36.362  24.779  14.030  1.00127.64           C
ATOM   2953  O   ARG A 380      35.581  24.884  13.085  1.00127.64           O
ATOM   2954  N   VAL A 381      36.206  25.441  15.171  1.00156.82           N
ATOM   2955  CA  VAL A 381      35.109  26.254  15.542  1.00156.82           C
ATOM   2956  CB  VAL A 381      35.360  26.825  16.902  1.00156.82           C
ATOM   2957  CG1 VAL A 381      34.136  27.615  17.352  1.00156.82           C
ATOM   2958  CG2 VAL A 381      35.772  25.681  17.842  1.00156.82           C
ATOM   2959  C   VAL A 381      34.982  27.343  14.516  1.00156.82           C
ATOM   2960  O   VAL A 381      34.040  28.129  14.561  1.00156.82           O
ATOM   2961  N   LEU A 382      35.979  27.540  13.631  1.00 74.68           N
ATOM   2962  CA  LEU A 382      35.665  28.488  12.603  1.00 74.68           C
ATOM   2963  CB  LEU A 382      36.769  28.667  11.544  1.00 74.68           C
ATOM   2964  CG  LEU A 382      38.020  29.404  12.047  1.00 74.68           C
ATOM   2965  CD1 LEU A 382      38.989  29.718  10.892  1.00 74.68           C
ATOM   2966  CD2 LEU A 382      37.631  30.650  12.858  1.00 74.68           C
ATOM   2967  C   LEU A 382      34.462  27.946  11.886  1.00 74.68           C
ATOM   2968  O   LEU A 382      33.426  28.606  11.823  1.00 74.68           O
ATOM   2969  N   GLN A 383      34.542  26.709  11.352  1.00 85.87           N
ATOM   2970  CA  GLN A 383      33.352  26.187  10.750  1.00 85.87           C
ATOM   2971  CB  GLN A 383      33.546  25.033   9.743  1.00 85.87           C
ATOM   2972  CG  GLN A 383      34.030  23.694  10.295  1.00 85.87           C
ATOM   2973  CD  GLN A 383      33.926  22.711   9.132  1.00 85.87           C
ATOM   2974  OE1 GLN A 383      33.613  21.535   9.308  1.00 85.87           O
ATOM   2975  NE2 GLN A 383      34.189  23.220   7.899  1.00 85.87           N
ATOM   2976  C   GLN A 383      32.403  25.745  11.824  1.00 85.87           C
ATOM   2977  O   GLN A 383      31.195  25.949  11.717  1.00 85.87           O
ATOM   2978  N   LYS A 384      32.936  25.145  12.908  1.00126.08           N
ATOM   2979  CA  LYS A 384      32.100  24.590  13.939  1.00126.08           C
ATOM   2980  CB  LYS A 384      32.879  24.012  15.121  1.00126.08           C
ATOM   2981  CG  LYS A 384      33.616  22.712  14.845  1.00126.08           C
ATOM   2982  CD  LYS A 384      34.616  22.399  15.956  1.00126.08           C
ATOM   2983  CE  LYS A 384      34.079  22.718  17.353  1.00126.08           C
ATOM   2984  NZ  LYS A 384      35.182  22.652  18.336  1.00126.08           N
ATOM   2985  C   LYS A 384      31.265  25.654  14.563  1.00126.08           C
ATOM   2986  O   LYS A 384      30.049  25.525  14.681  1.00126.08           O
ATOM   2987  N   ALA A 385      31.897  26.754  14.985  1.00 43.09           N
ATOM   2988  CA  ALA A 385      31.143  27.781  15.628  1.00 43.09           C
ATOM   2989  CB  ALA A 385      31.933  29.034  16.044  1.00 43.09           C
ATOM   2990  C   ALA A 385      30.161  28.280  14.641  1.00 43.09           C
ATOM   2991  O   ALA A 385      29.014  28.550  14.984  1.00 43.09           O
ATOM   2992  N   ALA A 386      30.599  28.406  13.378  1.00 38.61           N
ATOM   2993  CA  ALA A 386      29.745  28.966  12.382  1.00 38.61           C
ATOM   2994  CB  ALA A 386      30.414  29.052  11.001  1.00 38.61           C
ATOM   2995  C   ALA A 386      28.528  28.114  12.255  1.00 38.61           C
ATOM   2996  O   ALA A 386      27.421  28.641  12.202  1.00 38.61           O
ATOM   2997  N   ILE A 387      28.680  26.777  12.229  1.00109.25           N
ATOM   2998  CA  ILE A 387      27.506  25.966  12.053  1.00109.25           C
ATOM   2999  CB  ILE A 387      27.785  24.505  11.829  1.00109.25           C
ATOM   3000  CG1 ILE A 387      26.475  23.758  11.533  1.00109.25           C
ATOM   3001  CG2 ILE A 387      28.521  23.945  13.052  1.00109.25           C
ATOM   3002  CD1 ILE A 387      25.804  24.181  10.232  1.00109.25           C
ATOM   3003  C   ILE A 387      26.588  26.082  13.236  1.00109.25           C
ATOM   3004  O   ILE A 387      25.376  26.206  13.091  1.00109.25           O
ATOM   3005  N   THR A 388      27.158  26.030  14.445  1.00 99.37           N
ATOM   3006  CA  THR A 388      26.482  26.057  15.713  1.00 99.37           C
ATOM   3007  CB  THR A 388      27.300  25.492  16.836  1.00 99.37           C
ATOM   3008  OG1 THR A 388      28.499  26.230  17.002  1.00 99.37           O
ATOM   3009  CG2 THR A 388      27.609  24.020  16.512  1.00 99.37           C
ATOM   3010  C   THR A 388      26.060  27.437  16.089  1.00 99.37           C
ATOM   3011  O   THR A 388      25.577  27.642  17.200  1.00 99.37           O
ATOM   3012  N   ILE A 389      26.308  28.438  15.232  1.00 77.82           N
ATOM   3013  CA  ILE A 389      26.076  29.793  15.631  1.00 77.82           C
ATOM   3014  CB  ILE A 389      26.291  30.793  14.549  1.00 77.82           C
ATOM   3015  CG1 ILE A 389      27.731  30.765  14.014  1.00 77.82           C
ATOM   3016  CG2 ILE A 389      25.917  32.133  15.180  1.00 77.82           C
ATOM   3017  CD1 ILE A 389      27.929  31.601  12.751  1.00 77.82           C
ATOM   3018  C   ILE A 389      24.670  29.995  16.110  1.00 77.82           C
ATOM   3019  O   ILE A 389      24.468  30.684  17.110  1.00 77.82           O
ATOM   3020  N   LEU A 390      23.663  29.399  15.444  1.00 68.27           N
ATOM   3021  CA  LEU A 390      22.306  29.656  15.836  1.00 68.27           C
ATOM   3022  CB  LEU A 390      21.263  28.886  15.015  1.00 68.27           C
ATOM   3023  CG  LEU A 390      19.844  29.093  15.572  1.00 68.27           C
ATOM   3024  CD1 LEU A 390      19.534  30.588  15.725  1.00 68.27           C
ATOM   3025  CD2 LEU A 390      18.788  28.359  14.730  1.00 68.27           C
ATOM   3026  C   LEU A 390      22.126  29.285  17.270  1.00 68.27           C
ATOM   3027  O   LEU A 390      21.451  29.991  18.017  1.00 68.27           O
ATOM   3028  N   ASP A 391      22.725  28.171  17.712  1.00 56.10           N
ATOM   3029  CA  ASP A 391      22.562  27.880  19.101  1.00 56.10           C
ATOM   3030  CB  ASP A 391      23.187  26.540  19.536  1.00 56.10           C
ATOM   3031  CG  ASP A 391      22.415  25.400  18.885  1.00 56.10           C
ATOM   3032  OD1 ASP A 391      21.566  25.691  18.000  1.00 56.10           O
ATOM   3033  OD2 ASP A 391      22.662  24.222  19.263  1.00 56.10           O
ATOM   3034  C   ASP A 391      23.263  28.968  19.868  1.00 56.10           C
ATOM   3035  O   ASP A 391      24.486  28.954  19.997  1.00 56.10           O
ATOM   3036  N   GLY A 392      22.493  29.932  20.421  1.00 43.18           N
ATOM   3037  CA  GLY A 392      23.063  30.984  21.222  1.00 43.18           C
ATOM   3038  C   GLY A 392      23.037  32.303  20.510  1.00 43.18           C
ATOM   3039  O   GLY A 392      23.106  33.352  21.151  1.00 43.18           O
ATOM   3040  N   ILE A 393      22.925  32.305  19.171  1.00117.75           N
ATOM   3041  CA  ILE A 393      22.934  33.550  18.464  1.00117.75           C
ATOM   3042  CB  ILE A 393      23.942  33.575  17.350  1.00117.75           C
ATOM   3043  CG1 ILE A 393      25.359  33.261  17.855  1.00117.75           C
ATOM   3044  CG2 ILE A 393      23.838  34.942  16.658  1.00117.75           C
ATOM   3045  CD1 ILE A 393      25.947  34.309  18.792  1.00117.75           C
ATOM   3046  C   ILE A 393      21.610  33.655  17.787  1.00117.75           C
ATOM   3047  O   ILE A 393      21.147  32.706  17.152  1.00117.75           O
ATOM   3048  N   SER A 394      20.968  34.828  17.911  1.00 86.99           N
ATOM   3049  CA  SER A 394      19.701  35.033  17.283  1.00 86.99           C
ATOM   3050  CB  SER A 394      19.027  36.337  17.744  1.00 86.99           C
ATOM   3051  OG  SER A 394      17.807  36.538  17.053  1.00 86.99           O
ATOM   3052  C   SER A 394      19.940  35.137  15.810  1.00 86.99           C
ATOM   3053  O   SER A 394      21.024  35.522  15.375  1.00 86.99           O
ATOM   3054  N   GLN A 395      18.921  34.784  14.998  1.00 63.12           N
ATOM   3055  CA  GLN A 395      19.065  34.897  13.578  1.00 63.12           C
ATOM   3056  CB  GLN A 395      17.853  34.394  12.772  1.00 63.12           C
ATOM   3057  CG  GLN A 395      17.685  32.873  12.793  1.00 63.12           C
ATOM   3058  CD  GLN A 395      16.637  32.502  11.749  1.00 63.12           C
ATOM   3059  OE1 GLN A 395      16.547  31.353  11.320  1.00 63.12           O
ATOM   3060  NE2 GLN A 395      15.827  33.505  11.319  1.00 63.12           N
ATOM   3061  C   GLN A 395      19.228  36.347  13.301  1.00 63.12           C
ATOM   3062  O   GLN A 395      19.930  36.739  12.372  1.00 63.12           O
ATOM   3063  N   TYR A 396      18.557  37.185  14.107  1.00 61.31           N
ATOM   3064  CA  TYR A 396      18.676  38.598  13.940  1.00 61.31           C
ATOM   3065  CB  TYR A 396      17.857  39.414  14.957  1.00 61.31           C
ATOM   3066  CG  TYR A 396      16.404  39.236  14.669  1.00 61.31           C
ATOM   3067  CD1 TYR A 396      15.696  38.185  15.206  1.00 61.31           C
ATOM   3068  CD2 TYR A 396      15.747  40.128  13.852  1.00 61.31           C
ATOM   3069  CE1 TYR A 396      14.354  38.034  14.938  1.00 61.31           C
ATOM   3070  CE2 TYR A 396      14.407  39.984  13.580  1.00 61.31           C
ATOM   3071  CZ  TYR A 396      13.707  38.934  14.123  1.00 61.31           C
ATOM   3072  OH  TYR A 396      12.331  38.786  13.845  1.00 61.31           O
ATOM   3073  C   TYR A 396      20.101  38.943  14.165  1.00 61.31           C
ATOM   3074  O   TYR A 396      20.650  39.758  13.436  1.00 61.31           O
ATOM   3075  N   SER A 397      20.738  38.336  15.183  1.00109.88           N
ATOM   3076  CA  SER A 397      22.108  38.652  15.481  1.00109.88           C
ATOM   3077  CB  SER A 397      22.683  37.839  16.651  1.00109.88           C
ATOM   3078  OG  SER A 397      22.078  38.225  17.872  1.00109.88           O
ATOM   3079  C   SER A 397      22.960  38.300  14.307  1.00109.88           C
ATOM   3080  O   SER A 397      23.777  39.092  13.852  1.00109.88           O
ATOM   3081  N   LEU A 398      22.803  37.079  13.787  1.00102.42           N
ATOM   3082  CA  LEU A 398      23.636  36.632  12.707  1.00102.42           C
ATOM   3083  CB  LEU A 398      23.333  35.176  12.366  1.00102.42           C
ATOM   3084  CG  LEU A 398      23.788  34.300  13.520  1.00102.42           C
ATOM   3085  CD1 LEU A 398      23.506  32.817  13.270  1.00102.42           C
ATOM   3086  CD2 LEU A 398      25.260  34.624  13.797  1.00102.42           C
ATOM   3087  C   LEU A 398      23.382  37.417  11.465  1.00102.42           C
ATOM   3088  O   LEU A 398      24.299  37.943  10.838  1.00102.42           O
ATOM   3089  N   ARG A 399      22.086  37.609  11.190  1.00160.79           N
ATOM   3090  CA  ARG A 399      21.455  38.034   9.977  1.00160.79           C
ATOM   3091  CB  ARG A 399      20.252  38.954  10.230  1.00160.79           C
ATOM   3092  CG  ARG A 399      19.187  38.868   9.139  1.00160.79           C
ATOM   3093  CD  ARG A 399      17.937  39.676   9.480  1.00160.79           C
ATOM   3094  NE  ARG A 399      16.812  39.107   8.694  1.00160.79           N
ATOM   3095  CZ  ARG A 399      15.717  38.662   9.374  1.00160.79           C
ATOM   3096  NH1 ARG A 399      15.675  38.793  10.733  1.00160.79           N
ATOM   3097  NH2 ARG A 399      14.684  38.077   8.704  1.00160.79           N
ATOM   3098  C   ARG A 399      22.371  38.697   8.994  1.00160.79           C
ATOM   3099  O   ARG A 399      23.147  39.599   9.293  1.00160.79           O
ATOM   3100  N   LEU A 400      22.323  38.188   7.750  1.00 69.29           N
ATOM   3101  CA  LEU A 400      23.064  38.761   6.669  1.00 69.29           C
ATOM   3102  CB  LEU A 400      22.945  37.935   5.379  1.00 69.29           C
ATOM   3103  CG  LEU A 400      23.483  38.674   4.139  1.00 69.29           C
ATOM   3104  CD1 LEU A 400      24.996  38.915   4.234  1.00 69.29           C
ATOM   3105  CD2 LEU A 400      23.041  37.989   2.836  1.00 69.29           C
ATOM   3106  C   LEU A 400      22.509  40.110   6.337  1.00 69.29           C
ATOM   3107  O   LEU A 400      23.245  41.094   6.265  1.00 69.29           O
ATOM   3108  N   ILE A 401      21.178  40.195   6.156  1.00 54.03           N
ATOM   3109  CA  ILE A 401      20.606  41.424   5.692  1.00 54.03           C
ATOM   3110  CB  ILE A 401      19.138  41.309   5.384  1.00 54.03           C
ATOM   3111  CG1 ILE A 401      18.339  40.910   6.638  1.00 54.03           C
ATOM   3112  CG2 ILE A 401      18.981  40.336   4.206  1.00 54.03           C
ATOM   3113  CD1 ILE A 401      16.825  41.061   6.479  1.00 54.03           C
ATOM   3114  C   ILE A 401      20.804  42.501   6.701  1.00 54.03           C
ATOM   3115  O   ILE A 401      21.290  43.580   6.365  1.00 54.03           O
ATOM   3116  N   ASP A 402      20.458  42.251   7.976  1.00 57.29           N
ATOM   3117  CA  ASP A 402      20.671  43.324   8.895  1.00 57.29           C
ATOM   3118  CB  ASP A 402      19.409  44.161   9.156  1.00 57.29           C
ATOM   3119  CG  ASP A 402      19.827  45.497   9.753  1.00 57.29           C
ATOM   3120  OD1 ASP A 402      21.026  45.634  10.117  1.00 57.29           O
ATOM   3121  OD2 ASP A 402      18.954  46.400   9.842  1.00 57.29           O
ATOM   3122  C   ASP A 402      21.088  42.739  10.196  1.00 57.29           C
ATOM   3123  O   ASP A 402      20.251  42.460  11.053  1.00 57.29           O
ATOM   3124  N   ALA A 403      22.403  42.525  10.375  1.00 54.52           N
ATOM   3125  CA  ALA A 403      22.836  42.016  11.637  1.00 54.52           C
ATOM   3126  CB  ALA A 403      22.672  40.514  11.798  1.00 54.52           C
ATOM   3127  C   ALA A 403      24.292  42.283  11.750  1.00 54.52           C
ATOM   3128  O   ALA A 403      24.980  42.467  10.750  1.00 54.52           O
ATOM   3129  N   MET A 404      24.804  42.326  12.991  1.00216.88           N
ATOM   3130  CA  MET A 404      26.188  42.624  13.138  1.00216.88           C
ATOM   3131  CB  MET A 404      26.712  42.698  14.578  1.00216.88           C
ATOM   3132  CG  MET A 404      25.811  43.415  15.563  1.00216.88           C
ATOM   3133  SD  MET A 404      24.471  42.315  16.076  1.00216.88           S
ATOM   3134  CE  MET A 404      25.639  41.032  16.617  1.00216.88           C
ATOM   3135  C   MET A 404      27.002  41.502  12.593  1.00216.88           C
ATOM   3136  O   MET A 404      27.973  41.739  11.890  1.00216.88           O
ATOM   3137  N   MET A 405      26.613  40.243  12.865  1.00108.66           N
ATOM   3138  CA  MET A 405      27.510  39.148  12.593  1.00108.66           C
ATOM   3139  CB  MET A 405      26.883  37.779  12.905  1.00108.66           C
ATOM   3140  CG  MET A 405      26.628  37.529  14.395  1.00108.66           C
ATOM   3141  SD  MET A 405      28.129  37.425  15.417  1.00108.66           S
ATOM   3142  CE  MET A 405      27.303  36.792  16.906  1.00108.66           C
ATOM   3143  C   MET A 405      27.967  39.117  11.178  1.00108.66           C
ATOM   3144  O   MET A 405      29.170  39.199  10.930  1.00108.66           O
ATOM   3145  N   PHE A 406      27.038  39.082  10.209  1.00105.99           N
ATOM   3146  CA  PHE A 406      27.497  38.945   8.859  1.00105.99           C
ATOM   3147  CB  PHE A 406      26.382  38.689   7.822  1.00105.99           C
ATOM   3148  CG  PHE A 406      26.015  37.242   7.861  1.00105.99           C
ATOM   3149  CD1 PHE A 406      26.858  36.302   7.317  1.00105.99           C
ATOM   3150  CD2 PHE A 406      24.828  36.818   8.408  1.00105.99           C
ATOM   3151  CE1 PHE A 406      26.539  34.965   7.338  1.00105.99           C
ATOM   3152  CE2 PHE A 406      24.499  35.482   8.434  1.00105.99           C
ATOM   3153  CZ  PHE A 406      25.356  34.553   7.902  1.00105.99           C
ATOM   3154  C   PHE A 406      28.262  40.142   8.397  1.00105.99           C
ATOM   3155  O   PHE A 406      29.341  40.010   7.837  1.00105.99           O
ATOM   3156  N   THR A 407      27.704  41.341   8.592  1.00185.85           N
ATOM   3157  CA  THR A 407      28.193  42.605   8.112  1.00185.85           C
ATOM   3158  CB  THR A 407      27.083  43.586   7.847  1.00185.85           C
ATOM   3159  OG1 THR A 407      27.560  44.687   7.089  1.00185.85           O
ATOM   3160  CG2 THR A 407      26.523  44.088   9.185  1.00185.85           C
ATOM   3161  C   THR A 407      29.192  43.294   8.978  1.00185.85           C
ATOM   3162  O   THR A 407      29.575  44.413   8.663  1.00185.85           O
ATOM   3163  N   SER A 408      29.583  42.741  10.128  1.00247.43           N
ATOM   3164  CA  SER A 408      30.265  43.573  11.073  1.00247.43           C
ATOM   3165  CB  SER A 408      30.348  42.956  12.458  1.00247.43           C
ATOM   3166  OG  SER A 408      29.314  43.401  13.305  1.00247.43           O
ATOM   3167  C   SER A 408      31.559  44.149  10.622  1.00247.43           C
ATOM   3168  O   SER A 408      31.930  43.997   9.461  1.00247.43           O
ATOM   3169  N   ASP A 409      32.290  44.826  11.538  1.00134.22           N
ATOM   3170  CA  ASP A 409      33.590  45.412  11.306  1.00134.22           C
ATOM   3171  CB  ASP A 409      33.812  46.698  12.138  1.00134.22           C
ATOM   3172  CG  ASP A 409      33.807  46.415  13.636  1.00134.22           C
ATOM   3173  OD1 ASP A 409      34.112  45.264  14.042  1.00134.22           O
ATOM   3174  OD2 ASP A 409      33.493  47.363  14.402  1.00134.22           O
ATOM   3175  C   ASP A 409      34.855  44.561  11.392  1.00134.22           C
ATOM   3176  O   ASP A 409      35.747  44.856  10.618  1.00134.22           O
ATOM   3177  N   LEU A 410      35.025  43.552  12.293  1.00211.68           N
ATOM   3178  CA  LEU A 410      36.241  42.778  12.563  1.00211.68           C
ATOM   3179  CB  LEU A 410      36.470  42.463  14.054  1.00211.68           C
ATOM   3180  CG  LEU A 410      37.876  41.928  14.418  1.00211.68           C
ATOM   3181  CD1 LEU A 410      38.185  40.536  13.844  1.00211.68           C
ATOM   3182  CD2 LEU A 410      38.949  42.962  14.052  1.00211.68           C
ATOM   3183  C   LEU A 410      36.264  41.464  11.833  1.00211.68           C
ATOM   3184  O   LEU A 410      35.446  40.567  12.010  1.00211.68           O
ATOM   3185  N   ALA A 411      37.286  41.278  11.002  1.00 70.04           N
ATOM   3186  CA  ALA A 411      37.265  40.348   9.907  1.00 70.04           C
ATOM   3187  CB  ALA A 411      38.596  40.308   9.137  1.00 70.04           C
ATOM   3188  C   ALA A 411      37.004  38.984  10.402  1.00 70.04           C
ATOM   3189  O   ALA A 411      36.223  38.241   9.808  1.00 70.04           O
ATOM   3190  N   THR A 412      37.618  38.634  11.536  1.00130.87           N
ATOM   3191  CA  THR A 412      37.502  37.286  11.979  1.00130.87           C
ATOM   3192  CB  THR A 412      38.324  36.962  13.200  1.00130.87           C
ATOM   3193  OG1 THR A 412      38.324  35.559  13.418  1.00130.87           O
ATOM   3194  CG2 THR A 412      37.747  37.684  14.429  1.00130.87           C
ATOM   3195  C   THR A 412      36.067  36.947  12.256  1.00130.87           C
ATOM   3196  O   THR A 412      35.639  35.830  11.974  1.00130.87           O
ATOM   3197  N   ASN A 413      35.275  37.869  12.844  1.00 89.33           N
ATOM   3198  CA  ASN A 413      33.911  37.505  13.113  1.00 89.33           C
ATOM   3199  CB  ASN A 413      33.221  38.413  14.150  1.00 89.33           C
ATOM   3200  CG  ASN A 413      33.891  38.171  15.491  1.00 89.33           C
ATOM   3201  OD1 ASN A 413      33.674  37.141  16.124  1.00 89.33           O
ATOM   3202  ND2 ASN A 413      34.751  39.125  15.935  1.00 89.33           N
ATOM   3203  C   ASN A 413      33.121  37.416  11.833  1.00 89.33           C
ATOM   3204  O   ASN A 413      32.289  36.527  11.663  1.00 89.33           O
ATOM   3205  N   ASN A 414      33.408  38.321  10.884  1.00130.16           N
ATOM   3206  CA  ASN A 414      32.749  38.474   9.622  1.00130.16           C
ATOM   3207  CB  ASN A 414      33.667  39.320   8.718  1.00130.16           C
ATOM   3208  CG  ASN A 414      32.979  39.784   7.450  1.00130.16           C
ATOM   3209  OD1 ASN A 414      31.820  40.188   7.458  1.00130.16           O
ATOM   3210  ND2 ASN A 414      33.729  39.749   6.320  1.00130.16           N
ATOM   3211  C   ASN A 414      32.849  37.179   8.922  1.00130.16           C
ATOM   3212  O   ASN A 414      31.860  36.531   8.589  1.00130.16           O
ATOM   3213  N   LEU A 415      34.115  36.772   8.747  1.00136.66           N
ATOM   3214  CA  LEU A 415      34.445  35.667   7.917  1.00136.66           C
ATOM   3215  CB  LEU A 415      35.975  35.475   7.783  1.00136.66           C
ATOM   3216  CG  LEU A 415      36.442  34.533   6.647  1.00136.66           C
ATOM   3217  CD1 LEU A 415      37.978  34.438   6.608  1.00136.66           C
ATOM   3218  CD2 LEU A 415      35.781  33.147   6.714  1.00136.66           C
ATOM   3219  C   LEU A 415      33.820  34.433   8.480  1.00136.66           C
ATOM   3220  O   LEU A 415      33.236  33.652   7.733  1.00136.66           O
ATOM   3221  N   VAL A 416      33.913  34.223   9.798  1.00126.16           N
ATOM   3222  CA  VAL A 416      33.349  33.009  10.319  1.00126.16           C
ATOM   3223  CB  VAL A 416      33.726  32.717  11.741  1.00126.16           C
ATOM   3224  CG1 VAL A 416      35.215  32.343  11.776  1.00126.16           C
ATOM   3225  CG2 VAL A 416      33.404  33.948  12.596  1.00126.16           C
ATOM   3226  C   VAL A 416      31.856  33.001  10.179  1.00126.16           C
ATOM   3227  O   VAL A 416      31.278  31.980   9.812  1.00126.16           O
ATOM   3228  N   VAL A 417      31.187  34.137  10.452  1.00 56.76           N
ATOM   3229  CA  VAL A 417      29.750  34.196  10.398  1.00 56.76           C
ATOM   3230  CB  VAL A 417      29.211  35.525  10.839  1.00 56.76           C
ATOM   3231  CG1 VAL A 417      27.683  35.525  10.654  1.00 56.76           C
ATOM   3232  CG2 VAL A 417      29.663  35.770  12.289  1.00 56.76           C
ATOM   3233  C   VAL A 417      29.277  33.957   8.994  1.00 56.76           C
ATOM   3234  O   VAL A 417      28.258  33.303   8.771  1.00 56.76           O
ATOM   3235  N   MET A 418      30.041  34.464   8.010  1.00124.31           N
ATOM   3236  CA  MET A 418      29.703  34.435   6.614  1.00124.31           C
ATOM   3237  CB  MET A 418      30.763  35.066   5.694  1.00124.31           C
ATOM   3238  CG  MET A 418      31.082  36.531   5.967  1.00124.31           C
ATOM   3239  SD  MET A 418      32.346  37.219   4.858  1.00124.31           S
ATOM   3240  CE  MET A 418      33.554  35.889   5.122  1.00124.31           C
ATOM   3241  C   MET A 418      29.629  33.023   6.139  1.00124.31           C
ATOM   3242  O   MET A 418      28.963  32.749   5.147  1.00124.31           O
ATOM   3243  N   ALA A 419      30.333  32.093   6.802  1.00 57.47           N
ATOM   3244  CA  ALA A 419      30.386  30.731   6.349  1.00 57.47           C
ATOM   3245  CB  ALA A 419      31.108  29.798   7.337  1.00 57.47           C
ATOM   3246  C   ALA A 419      28.990  30.225   6.201  1.00 57.47           C
ATOM   3247  O   ALA A 419      28.706  29.420   5.319  1.00 57.47           O
ATOM   3248  N   TYR A 420      28.068  30.671   7.055  1.00133.20           N
ATOM   3249  CA  TYR A 420      26.704  30.247   6.974  1.00133.20           C
ATOM   3250  CB  TYR A 420      25.852  30.851   8.104  1.00133.20           C
ATOM   3251  CG  TYR A 420      24.524  30.638   7.524  1.00133.20           C
ATOM   3252  CD1 TYR A 420      24.102  29.345   7.357  1.00133.20           C
ATOM   3253  CD2 TYR A 420      23.746  31.701   7.135  1.00133.20           C
ATOM   3254  CE1 TYR A 420      22.892  29.119   6.781  1.00133.20           C
ATOM   3255  CE2 TYR A 420      22.521  31.472   6.563  1.00133.20           C
ATOM   3256  CZ  TYR A 420      22.113  30.174   6.388  1.00133.20           C
ATOM   3257  OH  TYR A 420      20.869  29.904   5.805  1.00133.20           O
ATOM   3258  C   TYR A 420      26.118  30.654   5.645  1.00133.20           C
ATOM   3259  O   TYR A 420      25.355  29.923   5.014  1.00133.20           O
ATOM   3260  N   ILE A 421      26.523  31.831   5.160  1.00187.60           N
ATOM   3261  CA  ILE A 421      25.953  32.501   4.034  1.00187.60           C
ATOM   3262  CB  ILE A 421      26.640  33.806   3.731  1.00187.60           C
ATOM   3263  CG1 ILE A 421      25.643  34.796   3.120  1.00187.60           C
ATOM   3264  CG2 ILE A 421      27.828  33.540   2.788  1.00187.60           C
ATOM   3265  CD1 ILE A 421      24.588  35.276   4.116  1.00187.60           C
ATOM   3266  C   ILE A 421      26.010  31.676   2.801  1.00187.60           C
ATOM   3267  O   ILE A 421      25.130  31.795   1.954  1.00187.60           O
ATOM   3268  N   THR A 422      27.040  30.839   2.625  1.00203.75           N
ATOM   3269  CA  THR A 422      27.143  30.304   1.316  1.00203.75           C
ATOM   3270  CB  THR A 422      28.478  29.853   1.042  1.00203.75           C
ATOM   3271  OG1 THR A 422      29.284  30.717   1.817  1.00203.75           O
ATOM   3272  CG2 THR A 422      28.728  30.243  -0.403  1.00203.75           C
ATOM   3273  C   THR A 422      26.021  29.386   1.006  1.00203.75           C
ATOM   3274  O   THR A 422      25.603  29.285  -0.145  1.00203.75           O
ATOM   3275  N   GLY A 423      25.476  28.705   2.023  1.00 40.25           N
ATOM   3276  CA  GLY A 423      24.325  27.921   1.715  1.00 40.25           C
ATOM   3277  C   GLY A 423      23.267  28.873   1.224  1.00 40.25           C
ATOM   3278  O   GLY A 423      22.522  28.564   0.298  1.00 40.25           O
ATOM   3279  N   GLY A 424      23.112  30.031   1.889  1.00 37.14           N
ATOM   3280  CA  GLY A 424      22.062  30.929   1.505  1.00 37.14           C
ATOM   3281  C   GLY A 424      22.315  31.473   0.129  1.00 37.14           C
ATOM   3282  O   GLY A 424      21.411  31.529  -0.704  1.00 37.14           O
ATOM   3283  N   VAL A 425      23.574  31.872  -0.131  1.00107.81           N
ATOM   3284  CA  VAL A 425      23.995  32.524  -1.335  1.00107.81           C
ATOM   3285  CB  VAL A 425      25.435  32.977  -1.292  1.00107.81           C
ATOM   3286  CG1 VAL A 425      26.378  31.806  -1.620  1.00107.81           C
ATOM   3287  CG2 VAL A 425      25.594  34.190  -2.219  1.00107.81           C
ATOM   3288  C   VAL A 425      23.829  31.602  -2.494  1.00107.81           C
ATOM   3289  O   VAL A 425      23.470  32.041  -3.586  1.00107.81           O
ATOM   3290  N   VAL A 426      24.094  30.296  -2.291  1.00 53.75           N
ATOM   3291  CA  VAL A 426      23.948  29.392  -3.389  1.00 53.75           C
ATOM   3292  CB  VAL A 426      24.268  27.952  -3.084  1.00 53.75           C
ATOM   3293  CG1 VAL A 426      25.742  27.847  -2.655  1.00 53.75           C
ATOM   3294  CG2 VAL A 426      23.254  27.409  -2.069  1.00 53.75           C
ATOM   3295  C   VAL A 426      22.513  29.484  -3.777  1.00 53.75           C
ATOM   3296  O   VAL A 426      22.157  29.434  -4.951  1.00 53.75           O
ATOM   3297  N   GLN A 427      21.638  29.653  -2.774  1.00 91.64           N
ATOM   3298  CA  GLN A 427      20.240  29.753  -3.048  1.00 91.64           C
ATOM   3299  CB  GLN A 427      19.416  29.986  -1.788  1.00 91.64           C
ATOM   3300  CG  GLN A 427      19.699  28.962  -0.706  1.00 91.64           C
ATOM   3301  CD  GLN A 427      18.782  29.306   0.443  1.00 91.64           C
ATOM   3302  OE1 GLN A 427      19.091  30.207   1.215  1.00 91.64           O
ATOM   3303  NE2 GLN A 427      17.618  28.615   0.556  1.00 91.64           N
ATOM   3304  C   GLN A 427      20.027  30.972  -3.876  1.00 91.64           C
ATOM   3305  O   GLN A 427      19.272  30.955  -4.844  1.00 91.64           O
ATOM   3306  N   LEU A 428      20.723  32.061  -3.518  1.00 72.40           N
ATOM   3307  CA  LEU A 428      20.546  33.338  -4.144  1.00 72.40           C
ATOM   3308  CB  LEU A 428      21.537  34.364  -3.582  1.00 72.40           C
ATOM   3309  CG  LEU A 428      21.505  34.463  -2.048  1.00 72.40           C
ATOM   3310  CD1 LEU A 428      22.526  35.488  -1.542  1.00 72.40           C
ATOM   3311  CD2 LEU A 428      20.087  34.729  -1.527  1.00 72.40           C
ATOM   3312  C   LEU A 428      20.892  33.198  -5.592  1.00 72.40           C
ATOM   3313  O   LEU A 428      20.227  33.752  -6.466  1.00 72.40           O
ATOM   3314  N   THR A 429      21.970  32.456  -5.888  1.00121.42           N
ATOM   3315  CA  THR A 429      22.387  32.375  -7.250  1.00121.42           C
ATOM   3316  CB  THR A 429      23.705  31.653  -7.405  1.00121.42           C
ATOM   3317  OG1 THR A 429      24.249  31.909  -8.688  1.00121.42           O
ATOM   3318  CG2 THR A 429      23.534  30.140  -7.208  1.00121.42           C
ATOM   3319  C   THR A 429      21.315  31.705  -8.053  1.00121.42           C
ATOM   3320  O   THR A 429      20.928  32.197  -9.112  1.00121.42           O
ATOM   3321  N   SER A 430      20.773  30.579  -7.551  1.00 41.48           N
ATOM   3322  CA  SER A 430      19.775  29.861  -8.279  1.00 41.48           C
ATOM   3323  CB  SER A 430      19.449  28.492  -7.653  1.00 41.48           C
ATOM   3324  OG  SER A 430      18.957  28.655  -6.332  1.00 41.48           O
ATOM   3325  C   SER A 430      18.525  30.676  -8.375  1.00 41.48           C
ATOM   3326  O   SER A 430      17.881  30.716  -9.422  1.00 41.48           O
ATOM   3327  N   GLN A 431      18.161  31.386  -7.294  1.00 37.39           N
ATOM   3328  CA  GLN A 431      16.928  32.118  -7.325  1.00 37.39           C
ATOM   3329  CB  GLN A 431      16.624  32.850  -6.006  1.00 37.39           C
ATOM   3330  CG  GLN A 431      17.616  33.964  -5.671  1.00 37.39           C
ATOM   3331  CD  GLN A 431      17.190  34.588  -4.351  1.00 37.39           C
ATOM   3332  OE1 GLN A 431      16.050  34.434  -3.920  1.00 37.39           O
ATOM   3333  NE2 GLN A 431      18.132  35.312  -3.687  1.00 37.39           N
ATOM   3334  C   GLN A 431      17.011  33.141  -8.407  1.00 37.39           C
ATOM   3335  O   GLN A 431      16.071  33.313  -9.182  1.00 37.39           O
ATOM   3336  N   TRP A 432      18.157  33.835  -8.509  1.00 64.53           N
ATOM   3337  CA  TRP A 432      18.260  34.864  -9.496  1.00 64.53           C
ATOM   3338  CB  TRP A 432      19.533  35.712  -9.379  1.00 64.53           C
ATOM   3339  CG  TRP A 432      19.382  37.011 -10.127  1.00 64.53           C
ATOM   3340  CD2 TRP A 432      18.691  38.141  -9.569  1.00 64.53           C
ATOM   3341  CD1 TRP A 432      19.773  37.376 -11.381  1.00 64.53           C
ATOM   3342  NE1 TRP A 432      19.376  38.667 -11.638  1.00 64.53           N
ATOM   3343  CE2 TRP A 432      18.703  39.148 -10.531  1.00 64.53           C
ATOM   3344  CE3 TRP A 432      18.079  38.315  -8.359  1.00 64.53           C
ATOM   3345  CZ2 TRP A 432      18.104  40.352 -10.295  1.00 64.53           C
ATOM   3346  CZ3 TRP A 432      17.488  39.536  -8.118  1.00 64.53           C
ATOM   3347  CH2 TRP A 432      17.503  40.534  -9.070  1.00 64.53           C
ATOM   3348  C   TRP A 432      18.232  34.201 -10.838  1.00 64.53           C
ATOM   3349  O   TRP A 432      17.682  34.738 -11.799  1.00 64.53           O
ATOM   3350  N   LEU A 433      18.839  33.000 -10.925  1.00 70.53           N
ATOM   3351  CA  LEU A 433      18.924  32.237 -12.137  1.00 70.53           C
ATOM   3352  CB  LEU A 433      19.678  30.912 -11.948  1.00 70.53           C
ATOM   3353  CG  LEU A 433      21.182  31.078 -11.678  1.00 70.53           C
ATOM   3354  CD1 LEU A 433      21.857  29.713 -11.473  1.00 70.53           C
ATOM   3355  CD2 LEU A 433      21.854  31.895 -12.795  1.00 70.53           C
ATOM   3356  C   LEU A 433      17.543  31.878 -12.570  1.00 70.53           C
ATOM   3357  O   LEU A 433      17.272  31.830 -13.770  1.00 70.53           O
ATOM   3358  N   THR A 434      16.670  31.549 -11.594  1.00109.87           N
ATOM   3359  CA  THR A 434      15.290  31.233 -11.841  1.00109.87           C
ATOM   3360  CB  THR A 434      14.675  32.015 -12.986  1.00109.87           C
ATOM   3361  OG1 THR A 434      14.724  33.401 -12.693  1.00109.87           O
ATOM   3362  CG2 THR A 434      13.220  31.603 -13.253  1.00109.87           C
ATOM   3363  C   THR A 434      15.200  29.751 -12.061  1.00109.87           C
ATOM   3364  O   THR A 434      16.206  29.078 -12.275  1.00109.87           O
ATOM   3365  N   ASN A 435      13.970  29.213 -12.000  1.00 62.12           N
ATOM   3366  CA  ASN A 435      13.651  27.823 -12.131  1.00 62.12           C
ATOM   3367  CB  ASN A 435      12.143  27.591 -11.977  1.00 62.12           C
ATOM   3368  CG  ASN A 435      11.757  28.254 -10.667  1.00 62.12           C
ATOM   3369  OD1 ASN A 435      12.004  27.729  -9.582  1.00 62.12           O
ATOM   3370  ND2 ASN A 435      11.172  29.476 -10.775  1.00 62.12           N
ATOM   3371  C   ASN A 435      14.014  27.370 -13.505  1.00 62.12           C
ATOM   3372  O   ASN A 435      14.476  26.247 -13.701  1.00 62.12           O
ATOM   3373  N   ILE A 436      13.832  28.264 -14.491  1.00 61.95           N
ATOM   3374  CA  ILE A 436      14.001  27.933 -15.877  1.00 61.95           C
ATOM   3375  CB  ILE A 436      13.714  29.131 -16.737  1.00 61.95           C
ATOM   3376  CG1 ILE A 436      13.616  28.758 -18.220  1.00 61.95           C
ATOM   3377  CG2 ILE A 436      14.748  30.222 -16.424  1.00 61.95           C
ATOM   3378  CD1 ILE A 436      13.011  29.883 -19.061  1.00 61.95           C
ATOM   3379  C   ILE A 436      15.402  27.437 -16.110  1.00 61.95           C
ATOM   3380  O   ILE A 436      15.616  26.458 -16.823  1.00 61.95           O
ATOM   3381  N   PHE A 437      16.383  28.112 -15.495  1.00117.47           N
ATOM   3382  CA  PHE A 437      17.799  27.861 -15.554  1.00117.47           C
ATOM   3383  CB  PHE A 437      18.656  29.074 -15.164  1.00117.47           C
ATOM   3384  CG  PHE A 437      18.570  30.019 -16.308  1.00117.47           C
ATOM   3385  CD1 PHE A 437      19.465  29.911 -17.343  1.00117.47           C
ATOM   3386  CD2 PHE A 437      17.597  30.991 -16.360  1.00117.47           C
ATOM   3387  CE1 PHE A 437      19.408  30.768 -18.413  1.00117.47           C
ATOM   3388  CE2 PHE A 437      17.534  31.854 -17.428  1.00117.47           C
ATOM   3389  CZ  PHE A 437      18.439  31.742 -18.455  1.00117.47           C
ATOM   3390  C   PHE A 437      18.217  26.696 -14.705  1.00117.47           C
ATOM   3391  O   PHE A 437      19.395  26.358 -14.685  1.00117.47           O
ATOM   3392  N   GLY A 438      17.302  26.083 -13.934  1.00 61.18           N
ATOM   3393  CA  GLY A 438      17.663  25.103 -12.941  1.00 61.18           C
ATOM   3394  C   GLY A 438      18.573  24.036 -13.486  1.00 61.18           C
ATOM   3395  O   GLY A 438      19.433  23.533 -12.764  1.00 61.18           O
ATOM   3396  N   THR A 439      18.419  23.631 -14.755  1.00119.07           N
ATOM   3397  CA  THR A 439      19.288  22.606 -15.259  1.00119.07           C
ATOM   3398  CB  THR A 439      18.954  22.178 -16.662  1.00119.07           C
ATOM   3399  OG1 THR A 439      19.766  21.079 -17.039  1.00119.07           O
ATOM   3400  CG2 THR A 439      19.163  23.361 -17.621  1.00119.07           C
ATOM   3401  C   THR A 439      20.707  23.082 -15.222  1.00119.07           C
ATOM   3402  O   THR A 439      21.605  22.298 -14.916  1.00119.07           O
ATOM   3403  N   VAL A 440      20.926  24.385 -15.511  1.00 64.91           N
ATOM   3404  CA  VAL A 440      22.218  25.019 -15.606  1.00 64.91           C
ATOM   3405  CB  VAL A 440      22.131  26.460 -16.007  1.00 64.91           C
ATOM   3406  CG1 VAL A 440      23.560  27.024 -16.048  1.00 64.91           C
ATOM   3407  CG2 VAL A 440      21.382  26.566 -17.346  1.00 64.91           C
ATOM   3408  C   VAL A 440      22.931  24.969 -14.286  1.00 64.91           C
ATOM   3409  O   VAL A 440      24.146  24.790 -14.231  1.00 64.91           O
ATOM   3410  N   TYR A 441      22.175  25.055 -13.184  1.00 99.65           N
ATOM   3411  CA  TYR A 441      22.672  25.155 -11.843  1.00 99.65           C
ATOM   3412  CB  TYR A 441      21.521  25.150 -10.822  1.00 99.65           C
ATOM   3413  CG  TYR A 441      22.065  25.212  -9.435  1.00 99.65           C
ATOM   3414  CD1 TYR A 441      22.585  26.376  -8.920  1.00 99.65           C
ATOM   3415  CD2 TYR A 441      22.073  24.085  -8.651  1.00 99.65           C
ATOM   3416  CE1 TYR A 441      23.079  26.428  -7.635  1.00 99.65           C
ATOM   3417  CE2 TYR A 441      22.566  24.127  -7.368  1.00 99.65           C
ATOM   3418  CZ  TYR A 441      23.066  25.296  -6.857  1.00 99.65           C
ATOM   3419  OH  TYR A 441      23.569  25.334  -5.539  1.00 99.65           O
ATOM   3420  C   TYR A 441      23.602  24.015 -11.561  1.00 99.65           C
ATOM   3421  O   TYR A 441      24.513  24.135 -10.744  1.00 99.65           O
ATOM   3422  N   GLU A 442      23.422  22.886 -12.261  1.00155.35           N
ATOM   3423  CA  GLU A 442      24.134  21.668 -12.001  1.00155.35           C
ATOM   3424  CB  GLU A 442      23.820  20.542 -13.004  1.00155.35           C
ATOM   3425  CG  GLU A 442      22.353  20.100 -12.957  1.00155.35           C
ATOM   3426  CD  GLU A 442      21.931  19.971 -11.495  1.00155.35           C
ATOM   3427  OE1 GLU A 442      22.528  19.133 -10.770  1.00155.35           O
ATOM   3428  OE2 GLU A 442      21.005  20.722 -11.089  1.00155.35           O
ATOM   3429  C   GLU A 442      25.612  21.907 -11.984  1.00155.35           C
ATOM   3430  O   GLU A 442      26.361  21.091 -11.461  1.00155.35           O
ATOM   3431  N   LYS A 443      26.080  23.009 -12.577  1.00228.62           N
ATOM   3432  CA  LYS A 443      27.468  23.379 -12.646  1.00228.62           C
ATOM   3433  CB  LYS A 443      27.698  24.532 -13.628  1.00228.62           C
ATOM   3434  CG  LYS A 443      29.058  24.419 -14.297  1.00228.62           C
ATOM   3435  CD  LYS A 443      29.159  23.150 -15.151  1.00228.62           C
ATOM   3436  CE  LYS A 443      30.390  23.091 -16.056  1.00228.62           C
ATOM   3437  NZ  LYS A 443      30.136  23.849 -17.301  1.00228.62           N
ATOM   3438  C   LYS A 443      27.965  23.764 -11.274  1.00228.62           C
ATOM   3439  O   LYS A 443      29.019  24.384 -11.144  1.00228.62           O
ATOM   3440  N   LEU A 444      27.151  23.494 -10.232  1.00179.60           N
ATOM   3441  CA  LEU A 444      27.314  23.954  -8.876  1.00179.60           C
ATOM   3442  CB  LEU A 444      26.131  23.532  -7.984  1.00179.60           C
ATOM   3443  CG  LEU A 444      26.122  24.150  -6.571  1.00179.60           C
ATOM   3444  CD1 LEU A 444      27.138  23.493  -5.629  1.00179.60           C
ATOM   3445  CD2 LEU A 444      26.295  25.677  -6.634  1.00179.60           C
ATOM   3446  C   LEU A 444      28.597  23.588  -8.185  1.00179.60           C
ATOM   3447  O   LEU A 444      29.209  24.408  -7.508  1.00179.60           O
ATOM   3448  N   LYS A 445      29.050  22.349  -8.285  1.00211.49           N
ATOM   3449  CA  LYS A 445      30.199  21.927  -7.554  1.00211.49           C
ATOM   3450  CB  LYS A 445      30.249  20.477  -7.736  1.00211.49           C
ATOM   3451  CG  LYS A 445      28.858  20.039  -8.170  1.00211.49           C
ATOM   3452  CD  LYS A 445      28.550  19.971  -9.668  1.00211.49           C
ATOM   3453  CE  LYS A 445      27.387  19.029  -9.986  1.00211.49           C
ATOM   3454  NZ  LYS A 445      27.782  17.637  -9.678  1.00211.49           N
ATOM   3455  C   LYS A 445      31.460  22.570  -8.043  1.00211.49           C
ATOM   3456  O   LYS A 445      32.267  23.019  -7.231  1.00211.49           O
ATOM   3457  N   PRO A 446      31.685  22.646  -9.324  1.00192.53           N
ATOM   3458  CA  PRO A 446      32.881  23.244  -9.841  1.00192.53           C
ATOM   3459  CD  PRO A 446      31.034  21.807 -10.317  1.00192.53           C
ATOM   3460  CB  PRO A 446      32.994  22.779 -11.299  1.00192.53           C
ATOM   3461  CG  PRO A 446      31.591  22.275 -11.662  1.00192.53           C
ATOM   3462  C   PRO A 446      32.788  24.724  -9.698  1.00192.53           C
ATOM   3463  O   PRO A 446      33.669  25.420 -10.196  1.00192.53           O
ATOM   3464  N   VAL A 447      31.725  25.240  -9.057  1.00175.36           N
ATOM   3465  CA  VAL A 447      31.602  26.666  -9.018  1.00175.36           C
ATOM   3466  CB  VAL A 447      30.366  27.199  -9.719  1.00175.36           C
ATOM   3467  CG1 VAL A 447      29.079  26.604  -9.126  1.00175.36           C
ATOM   3468  CG2 VAL A 447      30.423  28.734  -9.697  1.00175.36           C
ATOM   3469  C   VAL A 447      31.727  27.185  -7.621  1.00175.36           C
ATOM   3470  O   VAL A 447      32.791  27.097  -7.012  1.00175.36           O
ATOM   3471  N   LEU A 448      30.628  27.720  -7.066  1.00123.61           N
ATOM   3472  CA  LEU A 448      30.643  28.424  -5.822  1.00123.61           C
ATOM   3473  CB  LEU A 448      29.235  28.811  -5.348  1.00123.61           C
ATOM   3474  CG  LEU A 448      28.606  29.990  -6.100  1.00123.61           C
ATOM   3475  CD1 LEU A 448      29.371  31.285  -5.791  1.00123.61           C
ATOM   3476  CD2 LEU A 448      28.463  29.696  -7.601  1.00123.61           C
ATOM   3477  C   LEU A 448      31.261  27.600  -4.750  1.00123.61           C
ATOM   3478  O   LEU A 448      31.995  28.141  -3.929  1.00123.61           O
ATOM   3479  N   ASP A 449      31.002  26.284  -4.722  1.00107.85           N
ATOM   3480  CA  ASP A 449      31.479  25.512  -3.617  1.00107.85           C
ATOM   3481  CB  ASP A 449      31.083  24.027  -3.767  1.00107.85           C
ATOM   3482  CG  ASP A 449      30.904  23.421  -2.390  1.00107.85           C
ATOM   3483  OD1 ASP A 449      31.063  24.186  -1.406  1.00107.85           O
ATOM   3484  OD2 ASP A 449      30.596  22.200  -2.295  1.00107.85           O
ATOM   3485  C   ASP A 449      32.971  25.623  -3.525  1.00107.85           C
ATOM   3486  O   ASP A 449      33.484  26.067  -2.505  1.00107.85           O
ATOM   3487  N   TRP A 450      33.729  25.290  -4.585  1.00 97.84           N
ATOM   3488  CA  TRP A 450      35.152  25.362  -4.394  1.00 97.84           C
ATOM   3489  CB  TRP A 450      36.012  24.602  -5.431  1.00 97.84           C
ATOM   3490  CG  TRP A 450      36.162  25.204  -6.807  1.00 97.84           C
ATOM   3491  CD2 TRP A 450      37.306  25.957  -7.246  1.00 97.84           C
ATOM   3492  CD1 TRP A 450      35.335  25.104  -7.889  1.00 97.84           C
ATOM   3493  NE1 TRP A 450      35.898  25.750  -8.965  1.00 97.84           N
ATOM   3494  CE2 TRP A 450      37.110  26.278  -8.585  1.00 97.84           C
ATOM   3495  CE3 TRP A 450      38.444  26.340  -6.589  1.00 97.84           C
ATOM   3496  CZ2 TRP A 450      38.040  26.985  -9.295  1.00 97.84           C
ATOM   3497  CZ3 TRP A 450      39.372  27.071  -7.303  1.00 97.84           C
ATOM   3498  CH2 TRP A 450      39.176  27.390  -8.629  1.00 97.84           C
ATOM   3499  C   TRP A 450      35.617  26.783  -4.316  1.00 97.84           C
ATOM   3500  O   TRP A 450      36.447  27.123  -3.475  1.00 97.84           O
ATOM   3501  N   LEU A 451      35.085  27.670  -5.179  1.00 67.36           N
ATOM   3502  CA  LEU A 451      35.585  29.018  -5.218  1.00 67.36           C
ATOM   3503  CB  LEU A 451      34.965  29.881  -6.323  1.00 67.36           C
ATOM   3504  CG  LEU A 451      35.414  29.444  -7.725  1.00 67.36           C
ATOM   3505  CD1 LEU A 451      34.861  30.388  -8.803  1.00 67.36           C
ATOM   3506  CD2 LEU A 451      36.942  29.273  -7.789  1.00 67.36           C
ATOM   3507  C   LEU A 451      35.339  29.706  -3.933  1.00 67.36           C
ATOM   3508  O   LEU A 451      36.191  30.439  -3.433  1.00 67.36           O
ATOM   3509  N   GLU A 452      34.151  29.492  -3.364  1.00164.48           N
ATOM   3510  CA  GLU A 452      33.854  30.177  -2.169  1.00164.48           C
ATOM   3511  CB  GLU A 452      32.365  30.136  -1.870  1.00164.48           C
ATOM   3512  CG  GLU A 452      31.729  31.126  -2.844  1.00164.48           C
ATOM   3513  CD  GLU A 452      30.246  31.314  -2.669  1.00164.48           C
ATOM   3514  OE1 GLU A 452      29.495  30.370  -3.023  1.00164.48           O
ATOM   3515  OE2 GLU A 452      29.833  32.414  -2.213  1.00164.48           O
ATOM   3516  C   GLU A 452      34.789  29.720  -1.136  1.00164.48           C
ATOM   3517  O   GLU A 452      35.362  30.545  -0.432  1.00164.48           O
ATOM   3518  N   GLU A 453      35.086  28.412  -1.142  1.00140.64           N
ATOM   3519  CA  GLU A 453      35.936  27.863  -0.138  1.00140.64           C
ATOM   3520  CB  GLU A 453      36.234  26.383  -0.315  1.00140.64           C
ATOM   3521  CG  GLU A 453      34.965  25.542  -0.294  1.00140.64           C
ATOM   3522  CD  GLU A 453      33.963  25.932   0.801  1.00140.64           C
ATOM   3523  OE1 GLU A 453      34.302  26.710   1.728  1.00140.64           O
ATOM   3524  OE2 GLU A 453      32.822  25.407   0.718  1.00140.64           O
ATOM   3525  C   GLU A 453      37.230  28.587  -0.156  1.00140.64           C
ATOM   3526  O   GLU A 453      37.777  28.935   0.889  1.00140.64           O
ATOM   3527  N   LYS A 454      37.735  28.864  -1.363  1.00 94.93           N
ATOM   3528  CA  LYS A 454      38.968  29.576  -1.450  1.00 94.93           C
ATOM   3529  CB  LYS A 454      39.452  29.736  -2.899  1.00 94.93           C
ATOM   3530  CG  LYS A 454      40.771  30.497  -3.026  1.00 94.93           C
ATOM   3531  CD  LYS A 454      41.473  30.279  -4.371  1.00 94.93           C
ATOM   3532  CE  LYS A 454      40.651  30.706  -5.591  1.00 94.93           C
ATOM   3533  NZ  LYS A 454      41.408  30.443  -6.839  1.00 94.93           N
ATOM   3534  C   LYS A 454      38.747  30.932  -0.861  1.00 94.93           C
ATOM   3535  O   LYS A 454      39.523  31.402  -0.037  1.00 94.93           O
ATOM   3536  N   PHE A 455      37.625  31.568  -1.220  1.00188.96           N
ATOM   3537  CA  PHE A 455      37.325  32.900  -0.789  1.00188.96           C
ATOM   3538  CB  PHE A 455      35.926  33.279  -1.122  1.00188.96           C
ATOM   3539  CG  PHE A 455      35.422  34.465  -0.350  1.00188.96           C
ATOM   3540  CD1 PHE A 455      35.648  35.737  -0.801  1.00188.96           C
ATOM   3541  CD2 PHE A 455      34.688  34.312   0.817  1.00188.96           C
ATOM   3542  CE1 PHE A 455      35.162  36.796  -0.084  1.00188.96           C
ATOM   3543  CE2 PHE A 455      34.213  35.387   1.535  1.00188.96           C
ATOM   3544  CZ  PHE A 455      34.457  36.653   1.078  1.00188.96           C
ATOM   3545  C   PHE A 455      37.289  33.028   0.685  1.00188.96           C
ATOM   3546  O   PHE A 455      37.829  33.994   1.220  1.00188.96           O
ATOM   3547  N   LYS A 456      36.533  32.151   1.378  1.00244.69           N
ATOM   3548  CA  LYS A 456      36.465  32.372   2.790  1.00244.69           C
ATOM   3549  CB  LYS A 456      35.365  31.725   3.652  1.00244.69           C
ATOM   3550  CG  LYS A 456      33.985  32.378   3.746  1.00244.69           C
ATOM   3551  CD  LYS A 456      32.975  31.329   4.228  1.00244.69           C
ATOM   3552  CE  LYS A 456      33.682  30.194   4.987  1.00244.69           C
ATOM   3553  NZ  LYS A 456      32.945  28.916   4.878  1.00244.69           N
ATOM   3554  C   LYS A 456      37.753  32.044   3.460  1.00244.69           C
ATOM   3555  O   LYS A 456      37.984  32.530   4.563  1.00244.69           O
ATOM   3556  N   GLU A 457      38.596  31.189   2.840  1.00 94.85           N
ATOM   3557  CA  GLU A 457      39.814  30.708   3.445  1.00 94.85           C
ATOM   3558  CB  GLU A 457      40.827  30.116   2.446  1.00 94.85           C
ATOM   3559  CG  GLU A 457      40.443  28.777   1.818  1.00 94.85           C
ATOM   3560  CD  GLU A 457      41.590  28.401   0.883  1.00 94.85           C
ATOM   3561  OE1 GLU A 457      42.752  28.771   1.201  1.00 94.85           O
ATOM   3562  OE2 GLU A 457      41.319  27.749  -0.157  1.00 94.85           O
ATOM   3563  C   GLU A 457      40.573  31.797   4.148  1.00 94.85           C
ATOM   3564  O   GLU A 457      41.036  32.757   3.534  1.00 94.85           O
ATOM   3565  N   GLY A 458      40.668  31.671   5.490  1.00 60.34           N
ATOM   3566  CA  GLY A 458      41.421  32.560   6.330  1.00 60.34           C
ATOM   3567  C   GLY A 458      42.890  32.314   6.166  1.00 60.34           C
ATOM   3568  O   GLY A 458      43.698  33.242   6.150  1.00 60.34           O
ATOM   3569  N   VAL A 459      43.256  31.022   6.058  1.00 63.37           N
ATOM   3570  CA  VAL A 459      44.610  30.552   6.025  1.00 63.37           C
ATOM   3571  CB  VAL A 459      44.669  29.060   5.929  1.00 63.37           C
ATOM   3572  CG1 VAL A 459      44.109  28.460   7.230  1.00 63.37           C
ATOM   3573  CG2 VAL A 459      43.864  28.646   4.688  1.00 63.37           C
ATOM   3574  C   VAL A 459      45.349  31.097   4.850  1.00 63.37           C
ATOM   3575  O   VAL A 459      46.499  31.510   4.983  1.00 63.37           O
ATOM   3576  N   GLU A 460      44.694  31.144   3.678  1.00 92.20           N
ATOM   3577  CA  GLU A 460      45.342  31.538   2.465  1.00 92.20           C
ATOM   3578  CB  GLU A 460      44.402  31.657   1.256  1.00 92.20           C
ATOM   3579  CG  GLU A 460      43.285  32.681   1.454  1.00 92.20           C
ATOM   3580  CD  GLU A 460      42.762  33.054   0.076  1.00 92.20           C
ATOM   3581  OE1 GLU A 460      43.316  34.016  -0.517  1.00 92.20           O
ATOM   3582  OE2 GLU A 460      41.816  32.386  -0.413  1.00 92.20           O
ATOM   3583  C   GLU A 460      46.008  32.852   2.654  1.00 92.20           C
ATOM   3584  O   GLU A 460      45.705  33.591   3.591  1.00 92.20           O
ATOM   3585  N   PHE A 461      46.967  33.136   1.754  1.00104.23           N
ATOM   3586  CA  PHE A 461      47.802  34.289   1.852  1.00104.23           C
ATOM   3587  CB  PHE A 461      48.727  34.486   0.628  1.00104.23           C
ATOM   3588  CG  PHE A 461      47.925  34.628  -0.621  1.00104.23           C
ATOM   3589  CD1 PHE A 461      47.233  33.558  -1.140  1.00104.23           C
ATOM   3590  CD2 PHE A 461      47.903  35.823  -1.303  1.00104.23           C
ATOM   3591  CE1 PHE A 461      46.504  33.694  -2.298  1.00104.23           C
ATOM   3592  CE2 PHE A 461      47.177  35.966  -2.461  1.00104.23           C
ATOM   3593  CZ  PHE A 461      46.471  34.899  -2.960  1.00104.23           C
ATOM   3594  C   PHE A 461      46.995  35.502   2.132  1.00104.23           C
ATOM   3595  O   PHE A 461      45.943  35.767   1.549  1.00104.23           O
ATOM   3596  N   LEU A 462      47.506  36.266   3.107  1.00212.58           N
ATOM   3597  CA  LEU A 462      46.882  37.455   3.573  1.00212.58           C
ATOM   3598  CB  LEU A 462      47.620  38.182   4.700  1.00212.58           C
ATOM   3599  CG  LEU A 462      47.762  37.410   6.008  1.00212.58           C
ATOM   3600  CD1 LEU A 462      48.453  38.289   7.057  1.00212.58           C
ATOM   3601  CD2 LEU A 462      46.413  36.855   6.482  1.00212.58           C
ATOM   3602  C   LEU A 462      46.973  38.447   2.457  1.00212.58           C
ATOM   3603  O   LEU A 462      47.345  38.125   1.331  1.00212.58           O
ATOM   3604  N   ARG A 463      46.601  39.698   2.788  1.00264.29           N
ATOM   3605  CA  ARG A 463      46.471  40.862   1.935  1.00264.29           C
ATOM   3606  CB  ARG A 463      47.221  40.889   0.555  1.00264.29           C
ATOM   3607  CG  ARG A 463      48.656  41.407   0.714  1.00264.29           C
ATOM   3608  CD  ARG A 463      48.720  42.775   1.409  1.00264.29           C
ATOM   3609  NE  ARG A 463      48.709  42.548   2.884  1.00264.29           N
ATOM   3610  CZ  ARG A 463      49.872  42.616   3.597  1.00264.29           C
ATOM   3611  NH1 ARG A 463      51.043  42.902   2.955  1.00264.29           N
ATOM   3612  NH2 ARG A 463      49.867  42.418   4.947  1.00264.29           N
ATOM   3613  C   ARG A 463      45.182  40.755   1.325  1.00264.29           C
ATOM   3614  O   ARG A 463      44.413  41.708   1.255  1.00264.29           O
ATOM   3615  N   ASP A 464      44.956  39.539   0.857  1.00149.59           N
ATOM   3616  CA  ASP A 464      43.760  39.320   0.187  1.00149.59           C
ATOM   3617  CB  ASP A 464      43.606  37.894  -0.371  1.00149.59           C
ATOM   3618  CG  ASP A 464      44.464  37.802  -1.610  1.00149.59           C
ATOM   3619  OD1 ASP A 464      45.615  38.305  -1.550  1.00149.59           O
ATOM   3620  OD2 ASP A 464      43.965  37.291  -2.650  1.00149.59           O
ATOM   3621  C   ASP A 464      42.669  39.473   1.173  1.00149.59           C
ATOM   3622  O   ASP A 464      41.707  40.185   0.918  1.00149.59           O
ATOM   3623  N   GLY A 465      42.879  38.911   2.375  1.00 59.26           N
ATOM   3624  CA  GLY A 465      41.820  38.646   3.306  1.00 59.26           C
ATOM   3625  C   GLY A 465      40.995  39.832   3.682  1.00 59.26           C
ATOM   3626  O   GLY A 465      39.770  39.742   3.738  1.00 59.26           O
ATOM   3627  N   TRP A 466      41.611  40.978   3.968  1.00 87.41           N
ATOM   3628  CA  TRP A 466      40.817  42.069   4.437  1.00 87.41           C
ATOM   3629  CB  TRP A 466      41.729  43.246   4.774  1.00 87.41           C
ATOM   3630  CG  TRP A 466      42.821  42.877   5.745  1.00 87.41           C
ATOM   3631  CD2 TRP A 466      44.200  43.232   5.544  1.00 87.41           C
ATOM   3632  CD1 TRP A 466      42.776  42.142   6.895  1.00 87.41           C
ATOM   3633  NE1 TRP A 466      44.036  42.038   7.435  1.00 87.41           N
ATOM   3634  CE2 TRP A 466      44.922  42.700   6.609  1.00 87.41           C
ATOM   3635  CE3 TRP A 466      44.810  43.932   4.543  1.00 87.41           C
ATOM   3636  CZ2 TRP A 466      46.276  42.866   6.690  1.00 87.41           C
ATOM   3637  CZ3 TRP A 466      46.174  44.111   4.637  1.00 87.41           C
ATOM   3638  CH2 TRP A 466      46.891  43.588   5.692  1.00 87.41           C
ATOM   3639  C   TRP A 466      39.860  42.444   3.344  1.00 87.41           C
ATOM   3640  O   TRP A 466      38.651  42.522   3.554  1.00 87.41           O
ATOM   3641  N   GLU A 467      40.370  42.643   2.118  1.00 79.66           N
ATOM   3642  CA  GLU A 467      39.479  43.006   1.056  1.00 79.66           C
ATOM   3643  CB  GLU A 467      40.117  43.301  -0.289  1.00 79.66           C
ATOM   3644  CG  GLU A 467      39.148  43.905  -1.309  1.00 79.66           C
ATOM   3645  CD  GLU A 467      39.884  43.859  -2.630  1.00 79.66           C
ATOM   3646  OE1 GLU A 467      40.355  42.738  -2.961  1.00 79.66           O
ATOM   3647  OE2 GLU A 467      40.019  44.912  -3.310  1.00 79.66           O
ATOM   3648  C   GLU A 467      38.607  41.857   0.725  1.00 79.66           C
ATOM   3649  O   GLU A 467      37.461  42.057   0.328  1.00 79.66           O
ATOM   3650  N   ILE A 468      39.138  40.627   0.861  1.00100.66           N
ATOM   3651  CA  ILE A 468      38.421  39.507   0.355  1.00100.66           C
ATOM   3652  CB  ILE A 468      39.074  38.159   0.505  1.00100.66           C
ATOM   3653  CG1 ILE A 468      39.229  37.745   1.971  1.00100.66           C
ATOM   3654  CG2 ILE A 468      40.351  38.172  -0.355  1.00100.66           C
ATOM   3655  CD1 ILE A 468      39.425  36.247   2.161  1.00100.66           C
ATOM   3656  C   ILE A 468      37.116  39.443   1.024  1.00100.66           C
ATOM   3657  O   ILE A 468      36.084  39.311   0.370  1.00100.66           O
ATOM   3658  N   VAL A 469      37.116  39.610   2.346  1.00146.39           N
ATOM   3659  CA  VAL A 469      35.859  39.538   2.991  1.00146.39           C
ATOM   3660  CB  VAL A 469      35.927  39.539   4.491  1.00146.39           C
ATOM   3661  CG1 VAL A 469      36.597  38.226   4.928  1.00146.39           C
ATOM   3662  CG2 VAL A 469      36.663  40.794   4.974  1.00146.39           C
ATOM   3663  C   VAL A 469      34.996  40.655   2.495  1.00146.39           C
ATOM   3664  O   VAL A 469      33.784  40.498   2.375  1.00146.39           O
ATOM   3665  N   LYS A 470      35.600  41.808   2.156  1.00110.15           N
ATOM   3666  CA  LYS A 470      34.816  42.927   1.717  1.00110.15           C
ATOM   3667  CB  LYS A 470      35.651  44.116   1.205  1.00110.15           C
ATOM   3668  CG  LYS A 470      34.805  45.323   0.781  1.00110.15           C
ATOM   3669  CD  LYS A 470      35.624  46.589   0.520  1.00110.15           C
ATOM   3670  CE  LYS A 470      36.354  46.588  -0.828  1.00110.15           C
ATOM   3671  NZ  LYS A 470      35.434  47.007  -1.909  1.00110.15           N
ATOM   3672  C   LYS A 470      34.007  42.520   0.534  1.00110.15           C
ATOM   3673  O   LYS A 470      32.815  42.811   0.457  1.00110.15           O
ATOM   3674  N   PHE A 471      34.625  41.818  -0.430  1.00159.53           N
ATOM   3675  CA  PHE A 471      33.851  41.578  -1.610  1.00159.53           C
ATOM   3676  CB  PHE A 471      34.566  41.377  -2.955  1.00159.53           C
ATOM   3677  CG  PHE A 471      35.185  42.667  -3.374  1.00159.53           C
ATOM   3678  CD1 PHE A 471      36.147  43.280  -2.602  1.00159.53           C
ATOM   3679  CD2 PHE A 471      34.839  43.247  -4.572  1.00159.53           C
ATOM   3680  CE1 PHE A 471      36.720  44.466  -2.999  1.00159.53           C
ATOM   3681  CE2 PHE A 471      35.411  44.431  -4.975  1.00159.53           C
ATOM   3682  CZ  PHE A 471      36.352  45.050  -4.187  1.00159.53           C
ATOM   3683  C   PHE A 471      32.754  40.594  -1.419  1.00159.53           C
ATOM   3684  O   PHE A 471      31.819  40.631  -2.216  1.00159.53           O
ATOM   3685  N   ILE A 472      32.841  39.657  -0.440  1.00116.10           N
ATOM   3686  CA  ILE A 472      31.709  38.777  -0.287  1.00116.10           C
ATOM   3687  CB  ILE A 472      31.728  37.822   0.867  1.00116.10           C
ATOM   3688  CG1 ILE A 472      30.464  36.947   0.792  1.00116.10           C
ATOM   3689  CG2 ILE A 472      31.806  38.615   2.178  1.00116.10           C
ATOM   3690  CD1 ILE A 472      30.460  35.788   1.783  1.00116.10           C
ATOM   3691  C   ILE A 472      30.479  39.614  -0.097  1.00116.10           C
ATOM   3692  O   ILE A 472      30.444  40.514   0.743  1.00116.10           O
ATOM   3693  N   SER A 473      29.445  39.338  -0.925  1.00 69.37           N
ATOM   3694  CA  SER A 473      28.243  40.127  -0.923  1.00 69.37           C
ATOM   3695  CB  SER A 473      28.394  41.488  -1.619  1.00 69.37           C
ATOM   3696  OG  SER A 473      29.299  42.305  -0.896  1.00 69.37           O
ATOM   3697  C   SER A 473      27.151  39.385  -1.660  1.00 69.37           C
ATOM   3698  O   SER A 473      27.137  38.157  -1.676  1.00 69.37           O
ATOM   3699  N   THR A 474      26.193  40.135  -2.268  1.00114.93           N
ATOM   3700  CA  THR A 474      25.024  39.592  -2.935  1.00114.93           C
ATOM   3701  CB  THR A 474      23.829  40.495  -2.854  1.00114.93           C
ATOM   3702  OG1 THR A 474      22.653  39.801  -3.247  1.00114.93           O
ATOM   3703  CG2 THR A 474      24.079  41.698  -3.781  1.00114.93           C
ATOM   3704  C   THR A 474      25.279  39.341  -4.403  1.00114.93           C
ATOM   3705  O   THR A 474      26.381  39.567  -4.897  1.00114.93           O
ATOM   3706  N   CYS A 475      24.251  38.847  -5.147  1.00 52.51           N
ATOM   3707  CA  CYS A 475      24.456  38.533  -6.539  1.00 52.51           C
ATOM   3708  CB  CYS A 475      24.702  37.032  -6.784  1.00 52.51           C
ATOM   3709  SG  CYS A 475      23.276  36.012  -6.296  1.00 52.51           S
ATOM   3710  C   CYS A 475      23.286  38.921  -7.397  1.00 52.51           C
ATOM   3711  O   CYS A 475      22.135  38.895  -6.963  1.00 52.51           O
ATOM   3712  N   ALA A 476      23.585  39.305  -8.663  1.00 38.53           N
ATOM   3713  CA  ALA A 476      22.606  39.620  -9.672  1.00 38.53           C
ATOM   3714  CB  ALA A 476      22.396  41.125  -9.907  1.00 38.53           C
ATOM   3715  C   ALA A 476      23.150  39.046 -10.947  1.00 38.53           C
ATOM   3716  O   ALA A 476      24.365  38.984 -11.128  1.00 38.53           O
ATOM   3717  N   CYS A 477      22.270  38.606 -11.873  1.00 80.76           N
ATOM   3718  CA  CYS A 477      22.775  37.988 -13.071  1.00 80.76           C
ATOM   3719  CB  CYS A 477      22.157  36.614 -13.377  1.00 80.76           C
ATOM   3720  SG  CYS A 477      22.555  35.367 -12.121  1.00 80.76           S
ATOM   3721  C   CYS A 477      22.460  38.838 -14.258  1.00 80.76           C
ATOM   3722  O   CYS A 477      21.416  39.486 -14.319  1.00 80.76           O
ATOM   3723  N   GLU A 478      23.379  38.837 -15.247  1.00 55.02           N
ATOM   3724  CA  GLU A 478      23.210  39.606 -16.446  1.00 55.02           C
ATOM   3725  CB  GLU A 478      23.861  40.994 -16.336  1.00 55.02           C
ATOM   3726  CG  GLU A 478      23.479  41.972 -17.444  1.00 55.02           C
ATOM   3727  CD  GLU A 478      23.964  43.344 -16.997  1.00 55.02           C
ATOM   3728  OE1 GLU A 478      23.528  43.796 -15.905  1.00 55.02           O
ATOM   3729  OE2 GLU A 478      24.783  43.955 -17.736  1.00 55.02           O
ATOM   3730  C   GLU A 478      23.886  38.857 -17.558  1.00 55.02           C
ATOM   3731  O   GLU A 478      24.625  37.906 -17.308  1.00 55.02           O
ATOM   3732  N   ILE A 479      23.632  39.247 -18.826  1.00 88.85           N
ATOM   3733  CA  ILE A 479      24.252  38.565 -19.933  1.00 88.85           C
ATOM   3734  CB  ILE A 479      23.271  38.092 -20.972  1.00 88.85           C
ATOM   3735  CG1 ILE A 479      22.528  36.839 -20.482  1.00 88.85           C
ATOM   3736  CG2 ILE A 479      24.014  37.918 -22.309  1.00 88.85           C
ATOM   3737  CD1 ILE A 479      21.648  37.076 -19.257  1.00 88.85           C
ATOM   3738  C   ILE A 479      25.199  39.484 -20.633  1.00 88.85           C
ATOM   3739  O   ILE A 479      24.820  40.562 -21.086  1.00 88.85           O
ATOM   3740  N   VAL A 480      26.480  39.066 -20.720  1.00 46.90           N
ATOM   3741  CA  VAL A 480      27.450  39.816 -21.465  1.00 46.90           C
ATOM   3742  CB  VAL A 480      28.270  40.745 -20.620  1.00 46.90           C
ATOM   3743  CG1 VAL A 480      29.342  41.399 -21.507  1.00 46.90           C
ATOM   3744  CG2 VAL A 480      27.322  41.751 -19.944  1.00 46.90           C
ATOM   3745  C   VAL A 480      28.389  38.834 -22.098  1.00 46.90           C
ATOM   3746  O   VAL A 480      28.751  37.830 -21.490  1.00 46.90           O
ATOM   3747  N   GLY A 481      28.784  39.092 -23.362  1.00 36.10           N
ATOM   3748  CA  GLY A 481      29.751  38.280 -24.045  1.00 36.10           C
ATOM   3749  C   GLY A 481      29.121  36.995 -24.474  1.00 36.10           C
ATOM   3750  O   GLY A 481      29.811  36.090 -24.939  1.00 36.10           O
ATOM   3751  N   GLY A 482      27.789  36.877 -24.348  1.00 21.32           N
ATOM   3752  CA  GLY A 482      27.156  35.654 -24.742  1.00 21.32           C
ATOM   3753  C   GLY A 482      27.216  34.723 -23.577  1.00 21.32           C
ATOM   3754  O   GLY A 482      26.828  33.560 -23.682  1.00 21.32           O
ATOM   3755  N   GLN A 483      27.715  35.220 -22.429  1.00187.15           N
ATOM   3756  CA  GLN A 483      27.793  34.400 -21.257  1.00187.15           C
ATOM   3757  CB  GLN A 483      29.152  34.379 -20.529  1.00187.15           C
ATOM   3758  CG  GLN A 483      30.310  33.706 -21.248  1.00187.15           C
ATOM   3759  CD  GLN A 483      31.015  34.749 -22.095  1.00187.15           C
ATOM   3760  OE1 GLN A 483      31.396  35.813 -21.607  1.00187.15           O
ATOM   3761  NE2 GLN A 483      31.204  34.431 -23.403  1.00187.15           N
ATOM   3762  C   GLN A 483      26.913  34.991 -20.218  1.00187.15           C
ATOM   3763  O   GLN A 483      26.644  36.193 -20.211  1.00187.15           O
ATOM   3764  N   ILE A 484      26.446  34.122 -19.303  1.00 71.00           N
ATOM   3765  CA  ILE A 484      25.713  34.580 -18.168  1.00 71.00           C
ATOM   3766  CB  ILE A 484      24.848  33.530 -17.525  1.00 71.00           C
ATOM   3767  CG1 ILE A 484      23.995  34.164 -16.413  1.00 71.00           C
ATOM   3768  CG2 ILE A 484      25.732  32.359 -17.065  1.00 71.00           C
ATOM   3769  CD1 ILE A 484      22.862  33.269 -15.914  1.00 71.00           C
ATOM   3770  C   ILE A 484      26.761  34.998 -17.197  1.00 71.00           C
ATOM   3771  O   ILE A 484      27.721  34.271 -16.941  1.00 71.00           O
ATOM   3772  N   VAL A 485      26.622  36.217 -16.660  1.00 67.52           N
ATOM   3773  CA  VAL A 485      27.623  36.699 -15.768  1.00 67.52           C
ATOM   3774  CB  VAL A 485      28.351  37.887 -16.331  1.00 67.52           C
ATOM   3775  CG1 VAL A 485      29.371  38.395 -15.298  1.00 67.52           C
ATOM   3776  CG2 VAL A 485      28.953  37.498 -17.692  1.00 67.52           C
ATOM   3777  C   VAL A 485      26.921  37.168 -14.547  1.00 67.52           C
ATOM   3778  O   VAL A 485      25.811  37.692 -14.611  1.00 67.52           O
ATOM   3779  N   THR A 486      27.556  36.973 -13.382  1.00 92.30           N
ATOM   3780  CA  THR A 486      26.964  37.498 -12.200  1.00 92.30           C
ATOM   3781  CB  THR A 486      27.326  36.729 -10.976  1.00 92.30           C
ATOM   3782  OG1 THR A 486      26.996  35.367 -11.158  1.00 92.30           O
ATOM   3783  CG2 THR A 486      26.510  37.278  -9.804  1.00 92.30           C
ATOM   3784  C   THR A 486      27.607  38.834 -12.106  1.00 92.30           C
ATOM   3785  O   THR A 486      28.835  38.929 -12.105  1.00 92.30           O
ATOM   3786  N   CYS A 487      26.788  39.904 -12.070  1.00 49.69           N
ATOM   3787  CA  CYS A 487      27.354  41.218 -12.055  1.00 49.69           C
ATOM   3788  CB  CYS A 487      26.300  42.344 -11.990  1.00 49.69           C
ATOM   3789  SG  CYS A 487      25.211  42.264 -10.534  1.00 49.69           S
ATOM   3790  C   CYS A 487      28.214  41.279 -10.846  1.00 49.69           C
ATOM   3791  O   CYS A 487      29.384  41.643 -10.935  1.00 49.69           O
ATOM   3792  N   ALA A 488      27.665  40.887  -9.682  1.00 71.23           N
ATOM   3793  CA  ALA A 488      28.527  40.765  -8.553  1.00 71.23           C
ATOM   3794  CB  ALA A 488      27.798  40.333  -7.271  1.00 71.23           C
ATOM   3795  C   ALA A 488      29.374  39.622  -8.989  1.00 71.23           C
ATOM   3796  O   ALA A 488      28.828  38.702  -9.584  1.00 71.23           O
ATOM   3797  N   LYS A 489      30.698  39.657  -8.723  1.00158.22           N
ATOM   3798  CA  LYS A 489      31.650  38.679  -9.199  1.00158.22           C
ATOM   3799  CB  LYS A 489      31.121  37.274  -9.571  1.00158.22           C
ATOM   3800  CG  LYS A 489      30.239  36.606  -8.516  1.00158.22           C
ATOM   3801  CD  LYS A 489      29.399  35.469  -9.097  1.00158.22           C
ATOM   3802  CE  LYS A 489      28.686  34.626  -8.042  1.00158.22           C
ATOM   3803  NZ  LYS A 489      29.613  33.604  -7.519  1.00158.22           N
ATOM   3804  C   LYS A 489      32.121  39.254 -10.495  1.00158.22           C
ATOM   3805  O   LYS A 489      31.372  39.992 -11.130  1.00158.22           O
ATOM   3806  N   GLU A 490      33.347  38.926 -10.953  1.00157.28           N
ATOM   3807  CA  GLU A 490      33.820  39.613 -12.123  1.00157.28           C
ATOM   3808  CB  GLU A 490      35.228  40.207 -11.948  1.00157.28           C
ATOM   3809  CG  GLU A 490      35.341  41.370 -10.979  1.00157.28           C
ATOM   3810  CD  GLU A 490      36.816  41.609 -10.703  1.00157.28           C
ATOM   3811  OE1 GLU A 490      37.444  40.734 -10.050  1.00157.28           O
ATOM   3812  OE2 GLU A 490      37.335  42.668 -11.144  1.00157.28           O
ATOM   3813  C   GLU A 490      34.012  38.714 -13.307  1.00157.28           C
ATOM   3814  O   GLU A 490      34.659  37.679 -13.193  1.00157.28           O
ATOM   3815  N   ILE A 491      33.480  39.107 -14.491  1.00202.06           N
ATOM   3816  CA  ILE A 491      33.848  38.414 -15.704  1.00202.06           C
ATOM   3817  CB  ILE A 491      33.190  38.965 -16.932  1.00202.06           C
ATOM   3818  CG1 ILE A 491      31.784  38.377 -17.109  1.00202.06           C
ATOM   3819  CG2 ILE A 491      34.138  38.730 -18.111  1.00202.06           C
ATOM   3820  CD1 ILE A 491      31.807  36.863 -17.323  1.00202.06           C
ATOM   3821  C   ILE A 491      35.327  38.643 -15.832  1.00202.06           C
ATOM   3822  O   ILE A 491      36.087  37.717 -16.105  1.00202.06           O
ATOM   3823  N   LYS A 492      35.773  39.911 -15.723  1.00296.49           N
ATOM   3824  CA  LYS A 492      37.141  40.081 -15.293  1.00296.49           C
ATOM   3825  CB  LYS A 492      38.386  39.282 -15.707  1.00296.49           C
ATOM   3826  CG  LYS A 492      38.779  39.502 -17.160  1.00296.49           C
ATOM   3827  CD  LYS A 492      40.193  39.008 -17.436  1.00296.49           C
ATOM   3828  CE  LYS A 492      40.789  39.511 -18.747  1.00296.49           C
ATOM   3829  NZ  LYS A 492      42.265  39.434 -18.665  1.00296.49           N
ATOM   3830  C   LYS A 492      37.553  41.417 -14.852  1.00296.49           C
ATOM   3831  O   LYS A 492      37.188  41.760 -13.732  1.00296.49           O
ATOM   3832  N   GLU A 493      38.314  42.178 -15.674  1.00131.25           N
ATOM   3833  CA  GLU A 493      38.987  43.330 -15.140  1.00131.25           C
ATOM   3834  CB  GLU A 493      39.732  44.188 -16.187  1.00131.25           C
ATOM   3835  CG  GLU A 493      38.835  44.911 -17.194  1.00131.25           C
ATOM   3836  CD  GLU A 493      39.667  45.965 -17.926  1.00131.25           C
ATOM   3837  OE1 GLU A 493      40.522  46.616 -17.269  1.00131.25           O
ATOM   3838  OE2 GLU A 493      39.452  46.131 -19.155  1.00131.25           O
ATOM   3839  C   GLU A 493      38.027  44.214 -14.428  1.00131.25           C
ATOM   3840  O   GLU A 493      38.225  44.517 -13.252  1.00131.25           O
ATOM   3841  N   SER A 494      36.913  44.593 -15.057  1.00107.65           N
ATOM   3842  CA  SER A 494      36.076  45.373 -14.214  1.00107.65           C
ATOM   3843  CB  SER A 494      35.963  46.847 -14.652  1.00107.65           C
ATOM   3844  OG  SER A 494      35.466  46.946 -15.975  1.00107.65           O
ATOM   3845  C   SER A 494      34.736  44.732 -14.162  1.00107.65           C
ATOM   3846  O   SER A 494      33.910  44.887 -15.059  1.00107.65           O
ATOM   3847  N   VAL A 495      34.504  43.964 -13.083  1.00 88.71           N
ATOM   3848  CA  VAL A 495      33.216  43.396 -12.869  1.00 88.71           C
ATOM   3849  CB  VAL A 495      33.036  42.056 -13.505  1.00 88.71           C
ATOM   3850  CG1 VAL A 495      31.576  41.618 -13.321  1.00 88.71           C
ATOM   3851  CG2 VAL A 495      33.510  42.135 -14.967  1.00 88.71           C
ATOM   3852  C   VAL A 495      33.107  43.375 -11.371  1.00 88.71           C
ATOM   3853  O   VAL A 495      34.051  43.754 -10.683  1.00 88.71           O
ATOM   3854  N   GLN A 496      31.981  42.949 -10.789  1.00152.41           N
ATOM   3855  CA  GLN A 496      31.861  43.268  -9.396  1.00152.41           C
ATOM   3856  CB  GLN A 496      30.479  42.969  -8.804  1.00152.41           C
ATOM   3857  CG  GLN A 496      30.348  43.540  -7.395  1.00152.41           C
ATOM   3858  CD  GLN A 496      28.961  43.238  -6.862  1.00152.41           C
ATOM   3859  OE1 GLN A 496      28.811  42.492  -5.896  1.00152.41           O
ATOM   3860  NE2 GLN A 496      27.923  43.852  -7.488  1.00152.41           N
ATOM   3861  C   GLN A 496      32.868  42.646  -8.468  1.00152.41           C
ATOM   3862  O   GLN A 496      33.431  43.363  -7.642  1.00152.41           O
ATOM   3863  N   THR A 497      33.189  41.341  -8.554  1.00 92.96           N
ATOM   3864  CA  THR A 497      33.974  40.970  -7.412  1.00 92.96           C
ATOM   3865  CB  THR A 497      33.186  40.297  -6.327  1.00 92.96           C
ATOM   3866  OG1 THR A 497      32.848  38.977  -6.716  1.00 92.96           O
ATOM   3867  CG2 THR A 497      31.896  41.097  -6.094  1.00 92.96           C
ATOM   3868  C   THR A 497      35.074  40.016  -7.722  1.00 92.96           C
ATOM   3869  O   THR A 497      35.365  39.650  -8.858  1.00 92.96           O
ATOM   3870  N   PHE A 498      35.711  39.589  -6.622  1.00263.26           N
ATOM   3871  CA  PHE A 498      36.831  38.711  -6.592  1.00263.26           C
ATOM   3872  CB  PHE A 498      37.702  38.909  -5.376  1.00263.26           C
ATOM   3873  CG  PHE A 498      38.342  40.239  -5.551  1.00263.26           C
ATOM   3874  CD1 PHE A 498      39.309  40.409  -6.508  1.00263.26           C
ATOM   3875  CD2 PHE A 498      37.947  41.324  -4.810  1.00263.26           C
ATOM   3876  CE1 PHE A 498      39.915  41.630  -6.698  1.00263.26           C
ATOM   3877  CE2 PHE A 498      38.544  42.547  -4.995  1.00263.26           C
ATOM   3878  CZ  PHE A 498      39.534  42.704  -5.932  1.00263.26           C
ATOM   3879  C   PHE A 498      36.419  37.313  -6.950  1.00263.26           C
ATOM   3880  O   PHE A 498      37.238  36.445  -7.244  1.00263.26           O
ATOM   3881  N   PHE A 499      35.095  37.093  -6.968  1.00230.60           N
ATOM   3882  CA  PHE A 499      34.388  35.917  -7.429  1.00230.60           C
ATOM   3883  CB  PHE A 499      32.865  35.971  -7.364  1.00230.60           C
ATOM   3884  CG  PHE A 499      32.294  35.746  -6.018  1.00230.60           C
ATOM   3885  CD1 PHE A 499      32.129  36.791  -5.146  1.00230.60           C
ATOM   3886  CD2 PHE A 499      31.905  34.475  -5.666  1.00230.60           C
ATOM   3887  CE1 PHE A 499      31.576  36.572  -3.916  1.00230.60           C
ATOM   3888  CE2 PHE A 499      31.350  34.247  -4.434  1.00230.60           C
ATOM   3889  CZ  PHE A 499      31.182  35.305  -3.583  1.00230.60           C
ATOM   3890  C   PHE A 499      34.584  35.829  -8.915  1.00230.60           C
ATOM   3891  O   PHE A 499      33.820  35.167  -9.604  1.00230.60           O
ATOM   3892  N   LYS A 500      35.486  36.636  -9.471  1.00137.71           N
ATOM   3893  CA  LYS A 500      35.750  36.733 -10.869  1.00137.71           C
ATOM   3894  CB  LYS A 500      37.120  37.389 -11.069  1.00137.71           C
ATOM   3895  CG  LYS A 500      37.587  37.552 -12.509  1.00137.71           C
ATOM   3896  CD  LYS A 500      38.938  38.264 -12.567  1.00137.71           C
ATOM   3897  CE  LYS A 500      39.921  37.766 -11.501  1.00137.71           C
ATOM   3898  NZ  LYS A 500      41.219  38.463 -11.642  1.00137.71           N
ATOM   3899  C   LYS A 500      35.846  35.360 -11.456  1.00137.71           C
ATOM   3900  O   LYS A 500      35.310  35.116 -12.536  1.00137.71           O
ATOM   3901  N   LEU A 501      36.492  34.418 -10.750  1.00122.99           N
ATOM   3902  CA  LEU A 501      36.700  33.084 -11.251  1.00122.99           C
ATOM   3903  CB  LEU A 501      37.400  32.170 -10.228  1.00122.99           C
ATOM   3904  CG  LEU A 501      38.882  32.494  -9.961  1.00122.99           C
ATOM   3905  CD1 LEU A 501      39.781  32.066 -11.122  1.00122.99           C
ATOM   3906  CD2 LEU A 501      39.080  33.976  -9.637  1.00122.99           C
ATOM   3907  C   LEU A 501      35.384  32.431 -11.552  1.00122.99           C
ATOM   3908  O   LEU A 501      35.297  31.642 -12.492  1.00122.99           O
ATOM   3909  N   VAL A 502      34.327  32.701 -10.758  1.00 60.90           N
ATOM   3910  CA  VAL A 502      33.093  32.026 -11.054  1.00 60.90           C
ATOM   3911  CB  VAL A 502      31.943  32.327 -10.131  1.00 60.90           C
ATOM   3912  CG1 VAL A 502      32.304  31.857  -8.718  1.00 60.90           C
ATOM   3913  CG2 VAL A 502      31.543  33.805 -10.239  1.00 60.90           C
ATOM   3914  C   VAL A 502      32.667  32.415 -12.430  1.00 60.90           C
ATOM   3915  O   VAL A 502      32.247  31.573 -13.222  1.00 60.90           O
ATOM   3916  N   ASN A 503      32.787  33.712 -12.762  1.00 72.47           N
ATOM   3917  CA  ASN A 503      32.350  34.167 -14.045  1.00 72.47           C
ATOM   3918  CB  ASN A 503      32.415  35.696 -14.204  1.00 72.47           C
ATOM   3919  CG  ASN A 503      31.279  36.266 -13.364  1.00 72.47           C
ATOM   3920  OD1 ASN A 503      31.490  37.074 -12.461  1.00 72.47           O
ATOM   3921  ND2 ASN A 503      30.031  35.823 -13.672  1.00 72.47           N
ATOM   3922  C   ASN A 503      33.187  33.522 -15.101  1.00 72.47           C
ATOM   3923  O   ASN A 503      32.684  33.182 -16.170  1.00 72.47           O
ATOM   3924  N   LYS A 504      34.493  33.326 -14.841  1.00111.67           N
ATOM   3925  CA  LYS A 504      35.322  32.754 -15.864  1.00111.67           C
ATOM   3926  CB  LYS A 504      36.816  32.724 -15.515  1.00111.67           C
ATOM   3927  CG  LYS A 504      37.212  31.678 -14.480  1.00111.67           C
ATOM   3928  CD  LYS A 504      38.723  31.478 -14.421  1.00111.67           C
ATOM   3929  CE  LYS A 504      39.148  30.388 -13.441  1.00111.67           C
ATOM   3930  NZ  LYS A 504      39.005  29.053 -14.052  1.00111.67           N
ATOM   3931  C   LYS A 504      34.883  31.353 -16.164  1.00111.67           C
ATOM   3932  O   LYS A 504      34.835  30.955 -17.325  1.00111.67           O
ATOM   3933  N   PHE A 505      34.547  30.575 -15.118  1.00150.94           N
ATOM   3934  CA  PHE A 505      34.141  29.200 -15.232  1.00150.94           C
ATOM   3935  CB  PHE A 505      33.836  28.610 -13.848  1.00150.94           C
ATOM   3936  CG  PHE A 505      33.437  27.195 -14.038  1.00150.94           C
ATOM   3937  CD1 PHE A 505      32.127  26.850 -14.279  1.00150.94           C
ATOM   3938  CD2 PHE A 505      34.379  26.206 -13.979  1.00150.94           C
ATOM   3939  CE1 PHE A 505      31.776  25.536 -14.457  1.00150.94           C
ATOM   3940  CE2 PHE A 505      34.029  24.892 -14.160  1.00150.94           C
ATOM   3941  CZ  PHE A 505      32.725  24.547 -14.400  1.00150.94           C
ATOM   3942  C   PHE A 505      32.875  29.136 -16.031  1.00150.94           C
ATOM   3943  O   PHE A 505      32.751  28.326 -16.948  1.00150.94           O
ATOM   3944  N   LEU A 506      31.903  30.007 -15.701  1.00 64.63           N
ATOM   3945  CA  LEU A 506      30.628  30.020 -16.363  1.00 64.63           C
ATOM   3946  CB  LEU A 506      29.686  31.106 -15.820  1.00 64.63           C
ATOM   3947  CG  LEU A 506      29.441  30.998 -14.308  1.00 64.63           C
ATOM   3948  CD1 LEU A 506      28.334  31.962 -13.857  1.00 64.63           C
ATOM   3949  CD2 LEU A 506      29.205  29.542 -13.878  1.00 64.63           C
ATOM   3950  C   LEU A 506      30.858  30.366 -17.792  1.00 64.63           C
ATOM   3951  O   LEU A 506      30.221  29.808 -18.682  1.00 64.63           O
ATOM   3952  N   ALA A 507      31.786  31.309 -18.037  1.00 40.60           N
ATOM   3953  CA  ALA A 507      32.075  31.777 -19.359  1.00 40.60           C
ATOM   3954  CB  ALA A 507      33.162  32.862 -19.382  1.00 40.60           C
ATOM   3955  C   ALA A 507      32.568  30.615 -20.141  1.00 40.60           C
ATOM   3956  O   ALA A 507      32.242  30.477 -21.319  1.00 40.60           O
ATOM   3957  N   LEU A 508      33.371  29.749 -19.494  1.00 97.33           N
ATOM   3958  CA  LEU A 508      33.869  28.611 -20.192  1.00 97.33           C
ATOM   3959  CB  LEU A 508      34.756  27.644 -19.384  1.00 97.33           C
ATOM   3960  CG  LEU A 508      35.276  26.499 -20.276  1.00 97.33           C
ATOM   3961  CD1 LEU A 508      36.284  27.056 -21.288  1.00 97.33           C
ATOM   3962  CD2 LEU A 508      35.807  25.305 -19.469  1.00 97.33           C
ATOM   3963  C   LEU A 508      32.678  27.821 -20.574  1.00 97.33           C
ATOM   3964  O   LEU A 508      32.637  27.351 -21.695  1.00 97.33           O
ATOM   3965  N   CYS A 509      31.673  27.717 -19.676  1.00 82.87           N
ATOM   3966  CA  CYS A 509      30.459  26.945 -19.790  1.00 82.87           C
ATOM   3967  CB  CYS A 509      29.584  27.033 -18.530  1.00 82.87           C
ATOM   3968  SG  CYS A 509      28.023  26.119 -18.706  1.00 82.87           S
ATOM   3969  C   CYS A 509      29.634  27.448 -20.916  1.00 82.87           C
ATOM   3970  O   CYS A 509      28.791  26.698 -21.412  1.00 82.87           O
ATOM   3971  N   ALA A 510      29.817  28.733 -21.303  1.00 80.96           N
ATOM   3972  CA  ALA A 510      29.112  29.223 -22.448  1.00 80.96           C
ATOM   3973  CB  ALA A 510      29.573  30.621 -22.892  1.00 80.96           C
ATOM   3974  C   ALA A 510      29.534  28.240 -23.499  1.00 80.96           C
ATOM   3975  O   ALA A 510      28.730  27.891 -24.364  1.00 80.96           O
ATOM   3976  N   ASP A 511      30.850  27.883 -23.489  1.00230.18           N
ATOM   3977  CA  ASP A 511      31.484  26.739 -24.140  1.00230.18           C
ATOM   3978  CB  ASP A 511      33.003  26.906 -24.365  1.00230.18           C
ATOM   3979  CG  ASP A 511      33.306  27.957 -25.415  1.00230.18           C
ATOM   3980  OD1 ASP A 511      32.354  28.500 -26.034  1.00230.18           O
ATOM   3981  OD2 ASP A 511      34.523  28.226 -25.610  1.00230.18           O
ATOM   3982  C   ASP A 511      31.405  25.278 -23.434  1.00230.18           C
ATOM   3983  O   ASP A 511      30.529  24.558 -23.910  1.00230.18           O
ATOM   3984  N   SER A 512      32.186  24.885 -22.277  1.00316.27           N
ATOM   3985  CA  SER A 512      32.718  23.625 -21.601  1.00316.27           C
ATOM   3986  CB  SER A 512      34.150  23.325 -22.058  1.00316.27           C
ATOM   3987  OG  SER A 512      34.231  23.369 -23.472  1.00316.27           O
ATOM   3988  C   SER A 512      32.868  23.674 -20.043  1.00316.27           C
ATOM   3989  O   SER A 512      32.395  24.601 -19.391  1.00316.27           O
ATOM   3990  N   ILE A 513      33.553  22.654 -19.382  1.00121.82           N
ATOM   3991  CA  ILE A 513      33.730  22.534 -17.926  1.00121.82           C
ATOM   3992  CB  ILE A 513      33.410  21.167 -17.401  1.00121.82           C
ATOM   3993  CG1 ILE A 513      34.336  20.107 -18.018  1.00121.82           C
ATOM   3994  CG2 ILE A 513      31.918  20.914 -17.663  1.00121.82           C
ATOM   3995  CD1 ILE A 513      34.223  18.747 -17.332  1.00121.82           C
ATOM   3996  C   ILE A 513      35.143  22.873 -17.507  1.00121.82           C
ATOM   3997  O   ILE A 513      36.114  22.418 -18.109  1.00121.82           O
ATOM   3998  N   ILE A 514      35.290  23.699 -16.439  1.00 97.01           N
ATOM   3999  CA  ILE A 514      36.597  24.067 -15.962  1.00 97.01           C
ATOM   4000  CB  ILE A 514      36.732  25.517 -15.594  1.00 97.01           C
ATOM   4001  CG1 ILE A 514      36.557  26.400 -16.840  1.00 97.01           C
ATOM   4002  CG2 ILE A 514      38.067  25.730 -14.865  1.00 97.01           C
ATOM   4003  CD1 ILE A 514      36.572  27.901 -16.549  1.00 97.01           C
ATOM   4004  C   ILE A 514      36.893  23.245 -14.751  1.00 97.01           C
ATOM   4005  O   ILE A 514      36.256  23.380 -13.707  1.00 97.01           O
ATOM   4006  N   ILE A 515      37.877  22.334 -14.883  1.00 62.26           N
ATOM   4007  CA  ILE A 515      38.260  21.509 -13.775  1.00 62.26           C
ATOM   4008  CB  ILE A 515      38.163  20.038 -14.078  1.00 62.26           C
ATOM   4009  CG1 ILE A 515      36.719  19.645 -14.447  1.00 62.26           C
ATOM   4010  CG2 ILE A 515      38.716  19.271 -12.864  1.00 62.26           C
ATOM   4011  CD1 ILE A 515      36.595  18.251 -15.069  1.00 62.26           C
ATOM   4012  C   ILE A 515      39.703  21.815 -13.493  1.00 62.26           C
ATOM   4013  O   ILE A 515      40.569  21.590 -14.338  1.00 62.26           O
ATOM   4014  N   GLY A 516      39.998  22.370 -12.299  1.00 35.18           N
ATOM   4015  CA  GLY A 516      41.357  22.629 -11.913  1.00 35.18           C
ATOM   4016  C   GLY A 516      41.945  23.710 -12.774  1.00 35.18           C
ATOM   4017  O   GLY A 516      43.167  23.819 -12.886  1.00 35.18           O
ATOM   4018  N   GLY A 517      41.092  24.531 -13.416  1.00 33.67           N
ATOM   4019  CA  GLY A 517      41.561  25.629 -14.218  1.00 33.67           C
ATOM   4020  C   GLY A 517      41.622  25.214 -15.658  1.00 33.67           C
ATOM   4021  O   GLY A 517      41.601  26.059 -16.550  1.00 33.67           O
ATOM   4022  N   ALA A 518      41.709  23.900 -15.938  1.00 47.67           N
ATOM   4023  CA  ALA A 518      41.761  23.504 -17.315  1.00 47.67           C
ATOM   4024  CB  ALA A 518      42.247  22.061 -17.528  1.00 47.67           C
ATOM   4025  C   ALA A 518      40.383  23.607 -17.882  1.00 47.67           C
ATOM   4026  O   ALA A 518      39.403  23.255 -17.227  1.00 47.67           O
ATOM   4027  N   LYS A 519      40.256  24.095 -19.132  1.00173.01           N
ATOM   4028  CA  LYS A 519      38.930  24.121 -19.659  1.00173.01           C
ATOM   4029  CB  LYS A 519      38.577  25.384 -20.477  1.00173.01           C
ATOM   4030  CG  LYS A 519      38.500  25.250 -22.000  1.00173.01           C
ATOM   4031  CD  LYS A 519      37.230  24.533 -22.473  1.00173.01           C
ATOM   4032  CE  LYS A 519      36.850  24.831 -23.924  1.00173.01           C
ATOM   4033  NZ  LYS A 519      36.070  26.086 -24.017  1.00173.01           N
ATOM   4034  C   LYS A 519      38.842  22.901 -20.510  1.00173.01           C
ATOM   4035  O   LYS A 519      39.529  22.760 -21.521  1.00173.01           O
ATOM   4036  N   LEU A 520      37.996  21.956 -20.071  1.00 96.90           N
ATOM   4037  CA  LEU A 520      37.859  20.693 -20.721  1.00 96.90           C
ATOM   4038  CB  LEU A 520      37.734  19.562 -19.688  1.00 96.90           C
ATOM   4039  CG  LEU A 520      38.886  19.552 -18.660  1.00 96.90           C
ATOM   4040  CD1 LEU A 520      38.698  18.447 -17.612  1.00 96.90           C
ATOM   4041  CD2 LEU A 520      40.258  19.473 -19.346  1.00 96.90           C
ATOM   4042  C   LEU A 520      36.578  20.704 -21.504  1.00 96.90           C
ATOM   4043  O   LEU A 520      35.549  21.192 -21.037  1.00 96.90           O
ATOM   4044  N   LYS A 521      36.609  20.175 -22.744  1.00136.63           N
ATOM   4045  CA  LYS A 521      35.391  20.110 -23.504  1.00136.63           C
ATOM   4046  CB  LYS A 521      35.626  19.812 -24.995  1.00136.63           C
ATOM   4047  CG  LYS A 521      36.511  20.846 -25.696  1.00136.63           C
ATOM   4048  CD  LYS A 521      35.943  22.267 -25.698  1.00136.63           C
ATOM   4049  CE  LYS A 521      35.162  22.607 -26.968  1.00136.63           C
ATOM   4050  NZ  LYS A 521      34.665  23.999 -26.903  1.00136.63           N
ATOM   4051  C   LYS A 521      34.614  18.964 -22.932  1.00136.63           C
ATOM   4052  O   LYS A 521      35.168  17.884 -22.765  1.00136.63           O
ATOM   4053  N   ALA A 522      33.316  19.151 -22.609  1.00 59.54           N
ATOM   4054  CA  ALA A 522      32.565  18.065 -22.038  1.00 59.54           C
ATOM   4055  CB  ALA A 522      32.618  18.029 -20.501  1.00 59.54           C
ATOM   4056  C   ALA A 522      31.127  18.212 -22.418  1.00 59.54           C
ATOM   4057  O   ALA A 522      30.670  19.305 -22.758  1.00 59.54           O
ATOM   4058  N   LEU A 523      30.382  17.083 -22.382  1.00 73.66           N
ATOM   4059  CA  LEU A 523      28.979  17.113 -22.668  1.00 73.66           C
ATOM   4060  CB  LEU A 523      28.453  15.807 -23.288  1.00 73.66           C
ATOM   4061  CG  LEU A 523      29.272  15.354 -24.516  1.00 73.66           C
ATOM   4062  CD1 LEU A 523      28.558  14.229 -25.280  1.00 73.66           C
ATOM   4063  CD2 LEU A 523      29.694  16.534 -25.406  1.00 73.66           C
ATOM   4064  C   LEU A 523      28.334  17.291 -21.329  1.00 73.66           C
ATOM   4065  O   LEU A 523      28.614  16.542 -20.396  1.00 73.66           O
ATOM   4066  N   ASN A 524      27.470  18.312 -21.184  1.00 83.08           N
ATOM   4067  CA  ASN A 524      26.871  18.597 -19.911  1.00 83.08           C
ATOM   4068  CB  ASN A 524      26.659  20.107 -19.697  1.00 83.08           C
ATOM   4069  CG  ASN A 524      26.335  20.383 -18.238  1.00 83.08           C
ATOM   4070  OD1 ASN A 524      25.666  19.594 -17.572  1.00 83.08           O
ATOM   4071  ND2 ASN A 524      26.829  21.542 -17.726  1.00 83.08           N
ATOM   4072  C   ASN A 524      25.521  17.950 -19.888  1.00 83.08           C
ATOM   4073  O   ASN A 524      24.545  18.496 -20.399  1.00 83.08           O
ATOM   4074  N   LEU A 525      25.487  16.731 -19.321  1.00105.51           N
ATOM   4075  CA  LEU A 525      24.368  15.853 -19.129  1.00105.51           C
ATOM   4076  CB  LEU A 525      24.771  14.383 -18.959  1.00105.51           C
ATOM   4077  CG  LEU A 525      25.392  13.777 -20.233  1.00105.51           C
ATOM   4078  CD1 LEU A 525      25.732  12.290 -20.042  1.00105.51           C
ATOM   4079  CD2 LEU A 525      24.506  14.030 -21.463  1.00105.51           C
ATOM   4080  C   LEU A 525      23.521  16.275 -17.974  1.00105.51           C
ATOM   4081  O   LEU A 525      22.470  15.685 -17.742  1.00105.51           O
ATOM   4082  N   GLY A 526      24.017  17.197 -17.133  1.00 77.90           N
ATOM   4083  CA  GLY A 526      23.288  17.614 -15.974  1.00 77.90           C
ATOM   4084  C   GLY A 526      24.281  17.486 -14.877  1.00 77.90           C
ATOM   4085  O   GLY A 526      25.228  18.261 -14.787  1.00 77.90           O
ATOM   4086  N   GLU A 527      24.037  16.520 -13.984  1.00127.24           N
ATOM   4087  CA  GLU A 527      24.907  16.164 -12.909  1.00127.24           C
ATOM   4088  CB  GLU A 527      24.141  15.365 -11.846  1.00127.24           C
ATOM   4089  CG  GLU A 527      23.119  16.252 -11.128  1.00127.24           C
ATOM   4090  CD  GLU A 527      22.072  15.363 -10.479  1.00127.24           C
ATOM   4091  OE1 GLU A 527      22.361  14.151 -10.310  1.00127.24           O
ATOM   4092  OE2 GLU A 527      20.972  15.881 -10.150  1.00127.24           O
ATOM   4093  C   GLU A 527      26.073  15.385 -13.446  1.00127.24           C
ATOM   4094  O   GLU A 527      27.107  15.279 -12.786  1.00127.24           O
ATOM   4095  N   THR A 528      25.921  14.772 -14.640  1.00143.02           N
ATOM   4096  CA  THR A 528      26.982  13.958 -15.166  1.00143.02           C
ATOM   4097  CB  THR A 528      26.490  12.575 -15.509  1.00143.02           C
ATOM   4098  OG1 THR A 528      27.570  11.684 -15.696  1.00143.02           O
ATOM   4099  CG2 THR A 528      25.635  12.624 -16.775  1.00143.02           C
ATOM   4100  C   THR A 528      27.609  14.634 -16.367  1.00143.02           C
ATOM   4101  O   THR A 528      26.937  15.273 -17.176  1.00143.02           O
ATOM   4102  N   PHE A 529      28.953  14.541 -16.485  1.00 94.68           N
ATOM   4103  CA  PHE A 529      29.663  15.164 -17.573  1.00 94.68           C
ATOM   4104  CB  PHE A 529      30.756  16.169 -17.126  1.00 94.68           C
ATOM   4105  CG  PHE A 529      30.140  17.367 -16.481  1.00 94.68           C
ATOM   4106  CD1 PHE A 529      29.825  17.367 -15.142  1.00 94.68           C
ATOM   4107  CD2 PHE A 529      29.892  18.502 -17.220  1.00 94.68           C
ATOM   4108  CE1 PHE A 529      29.260  18.476 -14.553  1.00 94.68           C
ATOM   4109  CE2 PHE A 529      29.329  19.613 -16.638  1.00 94.68           C
ATOM   4110  CZ  PHE A 529      29.010  19.600 -15.301  1.00 94.68           C
ATOM   4111  C   PHE A 529      30.399  14.096 -18.314  1.00 94.68           C
ATOM   4112  O   PHE A 529      30.925  13.166 -17.705  1.00 94.68           O
ATOM   4113  N   VAL A 530      30.421  14.179 -19.664  1.00138.84           N
ATOM   4114  CA  VAL A 530      31.262  13.277 -20.407  1.00138.84           C
ATOM   4115  CB  VAL A 530      30.556  12.388 -21.394  1.00138.84           C
ATOM   4116  CG1 VAL A 530      29.721  11.362 -20.616  1.00138.84           C
ATOM   4117  CG2 VAL A 530      29.711  13.252 -22.335  1.00138.84           C
ATOM   4118  C   VAL A 530      32.268  14.117 -21.130  1.00138.84           C
ATOM   4119  O   VAL A 530      31.941  14.967 -21.960  1.00138.84           O
ATOM   4120  N   THR A 531      33.543  13.881 -20.774  1.00118.67           N
ATOM   4121  CA  THR A 531      34.727  14.539 -21.252  1.00118.67           C
ATOM   4122  CB  THR A 531      35.727  14.533 -20.157  1.00118.67           C
ATOM   4123  OG1 THR A 531      35.752  13.213 -19.638  1.00118.67           O
ATOM   4124  CG2 THR A 531      35.311  15.520 -19.053  1.00118.67           C
ATOM   4125  C   THR A 531      35.266  13.774 -22.416  1.00118.67           C
ATOM   4126  O   THR A 531      35.123  12.556 -22.497  1.00118.67           O
ATOM   4127  N   HIS A 532      35.930  14.478 -23.353  1.00 79.22           N
ATOM   4128  CA  HIS A 532      36.379  13.789 -24.522  1.00 79.22           C
ATOM   4129  ND1 HIS A 532      38.605  13.453 -27.117  1.00 79.22           N
ATOM   4130  CG  HIS A 532      37.387  14.011 -26.799  1.00 79.22           C
ATOM   4131  CB  HIS A 532      37.082  14.717 -25.521  1.00 79.22           C
ATOM   4132  NE2 HIS A 532      37.252  13.052 -28.834  1.00 79.22           N
ATOM   4133  CD2 HIS A 532      36.573  13.754 -27.861  1.00 79.22           C
ATOM   4134  CE1 HIS A 532      38.470  12.893 -28.345  1.00 79.22           C
ATOM   4135  C   HIS A 532      37.330  12.719 -24.108  1.00 79.22           C
ATOM   4136  O   HIS A 532      37.194  11.558 -24.489  1.00 79.22           O
ATOM   4137  N   SER A 533      38.369  13.098 -23.360  1.00186.14           N
ATOM   4138  CA  SER A 533      39.286  12.130 -22.862  1.00186.14           C
ATOM   4139  CB  SER A 533      40.690  12.690 -22.653  1.00186.14           C
ATOM   4140  OG  SER A 533      40.694  13.470 -21.466  1.00186.14           O
ATOM   4141  C   SER A 533      38.916  11.717 -21.480  1.00186.14           C
ATOM   4142  O   SER A 533      39.149  10.540 -21.208  1.00186.14           O
ATOM   4143  N   LYS A 534      38.325  12.638 -20.624  1.00434.86           N
ATOM   4144  CA  LYS A 534      38.329  12.358 -19.182  1.00434.86           C
ATOM   4145  CB  LYS A 534      38.017  13.526 -18.082  1.00434.86           C
ATOM   4146  CG  LYS A 534      38.850  14.782 -18.342  1.00434.86           C
ATOM   4147  CD  LYS A 534      38.495  15.472 -19.668  1.00434.86           C
ATOM   4148  CE  LYS A 534      39.311  16.739 -19.957  1.00434.86           C
ATOM   4149  NZ  LYS A 534      39.087  17.201 -21.349  1.00434.86           N
ATOM   4150  C   LYS A 534      37.580  11.013 -19.059  1.00434.86           C
ATOM   4151  O   LYS A 534      38.056  10.166 -18.329  1.00434.86           O
ATOM   4152  N   GLY A 535      36.485  10.669 -19.814  1.00131.63           N
ATOM   4153  CA  GLY A 535      35.822   9.356 -19.677  1.00131.63           C
ATOM   4154  C   GLY A 535      34.385   9.650 -19.367  1.00131.63           C
ATOM   4155  O   GLY A 535      33.894  10.699 -19.771  1.00131.63           O
ATOM   4156  N   LEU A 536      33.662   8.724 -18.683  1.00129.98           N
ATOM   4157  CA  LEU A 536      32.305   8.985 -18.262  1.00129.98           C
ATOM   4158  CB  LEU A 536      31.407   7.743 -18.245  1.00129.98           C
ATOM   4159  CG  LEU A 536      31.280   7.100 -19.635  1.00129.98           C
ATOM   4160  CD1 LEU A 536      32.612   6.468 -20.071  1.00129.98           C
ATOM   4161  CD2 LEU A 536      30.090   6.134 -19.698  1.00129.98           C
ATOM   4162  C   LEU A 536      32.457   9.470 -16.853  1.00129.98           C
ATOM   4163  O   LEU A 536      33.097   8.802 -16.041  1.00129.98           O
ATOM   4164  N   TYR A 537      31.883  10.653 -16.526  1.00184.11           N
ATOM   4165  CA  TYR A 537      32.208  11.250 -15.257  1.00184.11           C
ATOM   4166  CB  TYR A 537      33.064  12.519 -15.346  1.00184.11           C
ATOM   4167  CG  TYR A 537      34.427  12.008 -15.441  1.00184.11           C
ATOM   4168  CD1 TYR A 537      34.762  11.258 -16.522  1.00184.11           C
ATOM   4169  CD2 TYR A 537      35.346  12.272 -14.460  1.00184.11           C
ATOM   4170  CE1 TYR A 537      36.023  10.767 -16.618  1.00184.11           C
ATOM   4171  CE2 TYR A 537      36.619  11.777 -14.565  1.00184.11           C
ATOM   4172  CZ  TYR A 537      36.952  11.007 -15.646  1.00184.11           C
ATOM   4173  OH  TYR A 537      38.246  10.475 -15.778  1.00184.11           O
ATOM   4174  C   TYR A 537      31.043  11.741 -14.493  1.00184.11           C
ATOM   4175  O   TYR A 537      30.009  12.121 -15.034  1.00184.11           O
ATOM   4176  N   ARG A 538      31.248  11.759 -13.165  1.00161.62           N
ATOM   4177  CA  ARG A 538      30.352  12.359 -12.236  1.00161.62           C
ATOM   4178  CB  ARG A 538      29.774  11.350 -11.232  1.00161.62           C
ATOM   4179  CG  ARG A 538      28.752  11.928 -10.252  1.00161.62           C
ATOM   4180  CD  ARG A 538      27.396  12.232 -10.889  1.00161.62           C
ATOM   4181  NE  ARG A 538      26.430  12.417  -9.772  1.00161.62           N
ATOM   4182  CZ  ARG A 538      25.111  12.124  -9.953  1.00161.62           C
ATOM   4183  NH1 ARG A 538      24.652  11.777 -11.191  1.00161.62           N
ATOM   4184  NH2 ARG A 538      24.256  12.161  -8.890  1.00161.62           N
ATOM   4185  C   ARG A 538      31.220  13.277 -11.450  1.00161.62           C
ATOM   4186  O   ARG A 538      32.236  12.848 -10.903  1.00161.62           O
ATOM   4187  N   LYS A 539      30.876  14.572 -11.391  1.00246.41           N
ATOM   4188  CA  LYS A 539      31.748  15.370 -10.588  1.00246.41           C
ATOM   4189  CB  LYS A 539      31.838  16.843 -11.006  1.00246.41           C
ATOM   4190  CG  LYS A 539      30.520  17.591 -11.066  1.00246.41           C
ATOM   4191  CD  LYS A 539      30.666  19.055 -11.482  1.00246.41           C
ATOM   4192  CE  LYS A 539      31.775  19.346 -12.493  1.00246.41           C
ATOM   4193  NZ  LYS A 539      33.051  19.666 -11.823  1.00246.41           N
ATOM   4194  C   LYS A 539      31.342  15.142  -9.186  1.00246.41           C
ATOM   4195  O   LYS A 539      30.152  15.042  -8.877  1.00246.41           O
ATOM   4196  N   CYS A 540      32.334  15.054  -8.280  1.00102.76           N
ATOM   4197  CA  CYS A 540      32.048  14.864  -6.894  1.00102.76           C
ATOM   4198  CB  CYS A 540      32.545  13.493  -6.397  1.00102.76           C
ATOM   4199  SG  CYS A 540      31.869  12.994  -4.790  1.00102.76           S
ATOM   4200  C   CYS A 540      32.779  15.947  -6.149  1.00102.76           C
ATOM   4201  O   CYS A 540      33.940  16.237  -6.428  1.00102.76           O
ATOM   4202  N   VAL A 541      32.075  16.615  -5.215  1.00103.85           N
ATOM   4203  CA  VAL A 541      32.566  17.678  -4.402  1.00103.85           C
ATOM   4204  CB  VAL A 541      31.799  18.972  -4.453  1.00103.85           C
ATOM   4205  CG1 VAL A 541      32.169  19.791  -3.214  1.00103.85           C
ATOM   4206  CG2 VAL A 541      32.229  19.764  -5.693  1.00103.85           C
ATOM   4207  C   VAL A 541      32.469  17.177  -3.015  1.00103.85           C
ATOM   4208  O   VAL A 541      31.432  16.662  -2.600  1.00103.85           O
ATOM   4209  N   LYS A 542      33.581  17.305  -2.278  1.00 95.93           N
ATOM   4210  CA  LYS A 542      33.624  16.837  -0.935  1.00 95.93           C
ATOM   4211  CB  LYS A 542      34.535  15.614  -0.759  1.00 95.93           C
ATOM   4212  CG  LYS A 542      33.957  14.332  -1.359  1.00 95.93           C
ATOM   4213  CD  LYS A 542      34.968  13.186  -1.421  1.00 95.93           C
ATOM   4214  CE  LYS A 542      34.332  11.806  -1.243  1.00 95.93           C
ATOM   4215  NZ  LYS A 542      33.996  11.593   0.185  1.00 95.93           N
ATOM   4216  C   LYS A 542      34.198  17.924  -0.097  1.00 95.93           C
ATOM   4217  O   LYS A 542      34.863  18.830  -0.596  1.00 95.93           O
ATOM   4218  N   SER A 543      33.908  17.860   1.215  1.00 56.92           N
ATOM   4219  CA  SER A 543      34.460  18.788   2.152  1.00 56.92           C
ATOM   4220  CB  SER A 543      33.718  18.805   3.499  1.00 56.92           C
ATOM   4221  OG  SER A 543      33.887  17.562   4.167  1.00 56.92           O
ATOM   4222  C   SER A 543      35.855  18.318   2.445  1.00 56.92           C
ATOM   4223  O   SER A 543      36.206  17.164   2.206  1.00 56.92           O
ATOM   4224  N   ARG A 544      36.679  19.223   3.001  1.00130.82           N
ATOM   4225  CA  ARG A 544      38.053  18.964   3.327  1.00130.82           C
ATOM   4226  CB  ARG A 544      38.741  20.203   3.912  1.00130.82           C
ATOM   4227  CG  ARG A 544      40.260  20.081   3.987  1.00130.82           C
ATOM   4228  CD  ARG A 544      40.925  21.263   4.691  1.00130.82           C
ATOM   4229  NE  ARG A 544      41.164  20.847   6.099  1.00130.82           N
ATOM   4230  CZ  ARG A 544      42.062  21.521   6.875  1.00130.82           C
ATOM   4231  NH1 ARG A 544      42.725  22.606   6.374  1.00130.82           N
ATOM   4232  NH2 ARG A 544      42.299  21.102   8.150  1.00130.82           N
ATOM   4233  C   ARG A 544      38.129  17.875   4.370  1.00130.82           C
ATOM   4234  O   ARG A 544      39.063  17.074   4.365  1.00130.82           O
ATOM   4235  N   GLU A 545      37.164  17.835   5.314  1.00127.01           N
ATOM   4236  CA  GLU A 545      37.163  16.879   6.400  1.00127.01           C
ATOM   4237  CB  GLU A 545      36.085  17.098   7.486  1.00127.01           C
ATOM   4238  CG  GLU A 545      36.464  18.072   8.604  1.00127.01           C
ATOM   4239  CD  GLU A 545      35.783  19.408   8.368  1.00127.01           C
ATOM   4240  OE1 GLU A 545      34.667  19.402   7.787  1.00127.01           O
ATOM   4241  OE2 GLU A 545      36.356  20.449   8.786  1.00127.01           O
ATOM   4242  C   GLU A 545      36.949  15.463   5.951  1.00127.01           C
ATOM   4243  O   GLU A 545      37.427  14.529   6.591  1.00127.01           O
ATOM   4244  N   GLU A 546      36.173  15.277   4.875  1.00141.44           N
ATOM   4245  CA  GLU A 546      35.674  14.021   4.386  1.00141.44           C
ATOM   4246  CB  GLU A 546      34.623  14.291   3.296  1.00141.44           C
ATOM   4247  CG  GLU A 546      33.598  13.188   3.059  1.00141.44           C
ATOM   4248  CD  GLU A 546      32.587  13.771   2.083  1.00141.44           C
ATOM   4249  OE1 GLU A 546      32.886  14.857   1.520  1.00141.44           O
ATOM   4250  OE2 GLU A 546      31.495  13.169   1.910  1.00141.44           O
ATOM   4251  C   GLU A 546      36.732  13.087   3.833  1.00141.44           C
ATOM   4252  O   GLU A 546      36.548  11.873   3.883  1.00141.44           O
ATOM   4253  N   THR A 547      37.831  13.607   3.239  1.00 75.90           N
ATOM   4254  CA  THR A 547      38.831  12.812   2.553  1.00 75.90           C
ATOM   4255  CB  THR A 547      39.732  13.613   1.656  1.00 75.90           C
ATOM   4256  OG1 THR A 547      40.438  14.594   2.401  1.00 75.90           O
ATOM   4257  CG2 THR A 547      38.880  14.275   0.562  1.00 75.90           C
ATOM   4258  C   THR A 547      39.712  11.939   3.415  1.00 75.90           C
ATOM   4259  O   THR A 547      40.114  10.866   2.970  1.00 75.90           O
ATOM   4260  N   GLY A 548      40.108  12.368   4.628  1.00 34.10           N
ATOM   4261  CA  GLY A 548      40.952  11.540   5.455  1.00 34.10           C
ATOM   4262  C   GLY A 548      42.398  11.817   5.140  1.00 34.10           C
ATOM   4263  O   GLY A 548      43.291  11.290   5.802  1.00 34.10           O
ATOM   4264  N   LEU A 549      42.667  12.646   4.111  1.00 73.23           N
ATOM   4265  CA  LEU A 549      44.014  12.963   3.710  1.00 73.23           C
ATOM   4266  CB  LEU A 549      44.116  13.205   2.193  1.00 73.23           C
ATOM   4267  CG  LEU A 549      43.808  11.923   1.383  1.00 73.23           C
ATOM   4268  CD1 LEU A 549      43.825  12.179  -0.133  1.00 73.23           C
ATOM   4269  CD2 LEU A 549      44.751  10.775   1.782  1.00 73.23           C
ATOM   4270  C   LEU A 549      44.506  14.159   4.471  1.00 73.23           C
ATOM   4271  O   LEU A 549      43.716  14.988   4.920  1.00 73.23           O
ATOM   4272  N   LEU A 550      45.844  14.271   4.650  1.00 70.60           N
ATOM   4273  CA  LEU A 550      46.376  15.405   5.358  1.00 70.60           C
ATOM   4274  CB  LEU A 550      47.751  15.172   6.015  1.00 70.60           C
ATOM   4275  CG  LEU A 550      47.722  14.217   7.225  1.00 70.60           C
ATOM   4276  CD1 LEU A 550      49.086  14.183   7.937  1.00 70.60           C
ATOM   4277  CD2 LEU A 550      46.564  14.550   8.181  1.00 70.60           C
ATOM   4278  C   LEU A 550      46.515  16.524   4.378  1.00 70.60           C
ATOM   4279  O   LEU A 550      47.434  16.559   3.560  1.00 70.60           O
ATOM   4280  N   MET A 551      45.594  17.500   4.473  1.00 68.36           N
ATOM   4281  CA  MET A 551      45.580  18.593   3.551  1.00 68.36           C
ATOM   4282  CB  MET A 551      44.161  19.000   3.123  1.00 68.36           C
ATOM   4283  CG  MET A 551      43.389  17.855   2.457  1.00 68.36           C
ATOM   4284  SD  MET A 551      44.154  17.181   0.950  1.00 68.36           S
ATOM   4285  CE  MET A 551      43.650  18.535  -0.150  1.00 68.36           C
ATOM   4286  C   MET A 551      46.230  19.771   4.212  1.00 68.36           C
ATOM   4287  O   MET A 551      46.039  20.053   5.393  1.00 68.36           O
ATOM   4288  N   PRO A 552      47.187  20.375   3.529  1.00 81.54           N
ATOM   4289  CA  PRO A 552      47.919  21.493   4.094  1.00 81.54           C
ATOM   4290  CD  PRO A 552      48.081  19.541   2.746  1.00 81.54           C
ATOM   4291  CB  PRO A 552      49.321  21.459   3.489  1.00 81.54           C
ATOM   4292  CG  PRO A 552      49.508  20.003   3.066  1.00 81.54           C
ATOM   4293  C   PRO A 552      47.257  22.796   3.799  1.00 81.54           C
ATOM   4294  O   PRO A 552      46.184  22.773   3.193  1.00 81.54           O
ATOM   4295  N   LEU A 553      47.898  23.936   4.189  1.00103.15           N
ATOM   4296  CA  LEU A 553      47.404  25.274   3.921  1.00103.15           C
ATOM   4297  CB  LEU A 553      48.405  26.422   4.210  1.00103.15           C
ATOM   4298  CG  LEU A 553      48.690  26.756   5.696  1.00103.15           C
ATOM   4299  CD1 LEU A 553      49.508  25.674   6.421  1.00103.15           C
ATOM   4300  CD2 LEU A 553      49.332  28.149   5.824  1.00103.15           C
ATOM   4301  C   LEU A 553      47.111  25.305   2.458  1.00103.15           C
ATOM   4302  O   LEU A 553      48.008  25.283   1.615  1.00103.15           O
ATOM   4303  N   LYS A 554      45.804  25.331   2.158  1.00240.88           N
ATOM   4304  CA  LYS A 554      45.344  25.055   0.840  1.00240.88           C
ATOM   4305  CB  LYS A 554      44.091  24.166   0.849  1.00240.88           C
ATOM   4306  CG  LYS A 554      44.344  22.678   1.073  1.00240.88           C
ATOM   4307  CD  LYS A 554      43.107  21.892   1.488  1.00240.88           C
ATOM   4308  CE  LYS A 554      42.169  21.537   0.338  1.00240.88           C
ATOM   4309  NZ  LYS A 554      41.216  20.512   0.811  1.00240.88           N
ATOM   4310  C   LYS A 554      44.970  26.263   0.079  1.00240.88           C
ATOM   4311  O   LYS A 554      44.752  27.332   0.638  1.00240.88           O
ATOM   4312  N   ALA A 555      44.991  26.083  -1.262  1.00 98.18           N
ATOM   4313  CA  ALA A 555      44.426  26.912  -2.290  1.00 98.18           C
ATOM   4314  CB  ALA A 555      45.020  26.631  -3.681  1.00 98.18           C
ATOM   4315  C   ALA A 555      42.915  26.740  -2.333  1.00 98.18           C
ATOM   4316  O   ALA A 555      42.243  27.754  -2.500  1.00 98.18           O
ATOM   4317  N   PRO A 556      42.301  25.555  -2.282  1.00 91.34           N
ATOM   4318  CA  PRO A 556      40.868  25.442  -2.074  1.00 91.34           C
ATOM   4319  CD  PRO A 556      42.784  24.451  -3.087  1.00 91.34           C
ATOM   4320  CB  PRO A 556      40.371  24.420  -3.070  1.00 91.34           C
ATOM   4321  CG  PRO A 556      41.590  23.496  -3.197  1.00 91.34           C
ATOM   4322  C   PRO A 556      40.627  24.883  -0.688  1.00 91.34           C
ATOM   4323  O   PRO A 556      41.525  24.220  -0.173  1.00 91.34           O
ATOM   4324  N   LYS A 557      39.473  25.149  -0.031  1.00151.98           N
ATOM   4325  CA  LYS A 557      39.043  24.373   1.128  1.00151.98           C
ATOM   4326  CB  LYS A 557      37.966  25.060   2.025  1.00151.98           C
ATOM   4327  CG  LYS A 557      37.264  24.178   3.092  1.00151.98           C
ATOM   4328  CD  LYS A 557      36.088  24.841   3.841  1.00151.98           C
ATOM   4329  CE  LYS A 557      34.913  23.889   4.154  1.00151.98           C
ATOM   4330  NZ  LYS A 557      33.731  24.141   3.274  1.00151.98           N
ATOM   4331  C   LYS A 557      38.423  23.057   0.671  1.00151.98           C
ATOM   4332  O   LYS A 557      38.916  21.997   1.047  1.00151.98           O
ATOM   4333  N   GLU A 558      37.367  23.133  -0.199  1.00147.73           N
ATOM   4334  CA  GLU A 558      36.506  22.104  -0.738  1.00147.73           C
ATOM   4335  CB  GLU A 558      35.177  22.636  -1.270  1.00147.73           C
ATOM   4336  CG  GLU A 558      33.956  21.813  -0.923  1.00147.73           C
ATOM   4337  CD  GLU A 558      33.450  22.305   0.422  1.00147.73           C
ATOM   4338  OE1 GLU A 558      34.076  22.075   1.490  1.00147.73           O
ATOM   4339  OE2 GLU A 558      32.356  22.922   0.391  1.00147.73           O
ATOM   4340  C   GLU A 558      37.183  21.592  -1.937  1.00147.73           C
ATOM   4341  O   GLU A 558      37.876  22.321  -2.645  1.00147.73           O
ATOM   4342  N   ILE A 559      36.963  20.321  -2.227  1.00 78.88           N
ATOM   4343  CA  ILE A 559      37.856  19.778  -3.201  1.00 78.88           C
ATOM   4344  CB  ILE A 559      39.007  19.007  -2.613  1.00 78.88           C
ATOM   4345  CG1 ILE A 559      38.525  17.841  -1.738  1.00 78.88           C
ATOM   4346  CG2 ILE A 559      39.932  20.004  -1.893  1.00 78.88           C
ATOM   4347  CD1 ILE A 559      39.683  16.982  -1.230  1.00 78.88           C
ATOM   4348  C   ILE A 559      37.055  18.941  -4.144  1.00 78.88           C
ATOM   4349  O   ILE A 559      36.038  18.358  -3.768  1.00 78.88           O
ATOM   4350  N   ILE A 560      37.501  18.889  -5.416  1.00 76.76           N
ATOM   4351  CA  ILE A 560      36.771  18.230  -6.457  1.00 76.76           C
ATOM   4352  CB  ILE A 560      36.732  19.021  -7.728  1.00 76.76           C
ATOM   4353  CG1 ILE A 560      36.103  20.407  -7.495  1.00 76.76           C
ATOM   4354  CG2 ILE A 560      36.038  18.151  -8.793  1.00 76.76           C
ATOM   4355  CD1 ILE A 560      36.285  21.361  -8.676  1.00 76.76           C
ATOM   4356  C   ILE A 560      37.466  16.958  -6.819  1.00 76.76           C
ATOM   4357  O   ILE A 560      38.683  16.918  -7.003  1.00 76.76           O
ATOM   4358  N   PHE A 561      36.672  15.874  -6.907  1.00 75.98           N
ATOM   4359  CA  PHE A 561      37.128  14.584  -7.322  1.00 75.98           C
ATOM   4360  CB  PHE A 561      36.815  13.450  -6.324  1.00 75.98           C
ATOM   4361  CG  PHE A 561      37.696  13.548  -5.123  1.00 75.98           C
ATOM   4362  CD1 PHE A 561      37.359  14.325  -4.037  1.00 75.98           C
ATOM   4363  CD2 PHE A 561      38.871  12.835  -5.087  1.00 75.98           C
ATOM   4364  CE1 PHE A 561      38.191  14.389  -2.940  1.00 75.98           C
ATOM   4365  CE2 PHE A 561      39.706  12.895  -3.997  1.00 75.98           C
ATOM   4366  CZ  PHE A 561      39.365  13.675  -2.920  1.00 75.98           C
ATOM   4367  C   PHE A 561      36.351  14.266  -8.561  1.00 75.98           C
ATOM   4368  O   PHE A 561      35.277  14.823  -8.786  1.00 75.98           O
ATOM   4369  N   LEU A 562      36.906  13.400  -9.431  1.00120.51           N
ATOM   4370  CA  LEU A 562      36.174  12.977 -10.588  1.00120.51           C
ATOM   4371  CB  LEU A 562      36.945  13.130 -11.915  1.00120.51           C
ATOM   4372  CG  LEU A 562      37.110  14.573 -12.430  1.00120.51           C
ATOM   4373  CD1 LEU A 562      35.798  15.117 -13.012  1.00120.51           C
ATOM   4374  CD2 LEU A 562      37.696  15.498 -11.355  1.00120.51           C
ATOM   4375  C   LEU A 562      35.905  11.508 -10.436  1.00120.51           C
ATOM   4376  O   LEU A 562      36.836  10.714 -10.311  1.00120.51           O
ATOM   4377  N   GLU A 563      34.613  11.114 -10.404  1.00116.45           N
ATOM   4378  CA  GLU A 563      34.249   9.721 -10.358  1.00116.45           C
ATOM   4379  CB  GLU A 563      32.908   9.462  -9.637  1.00116.45           C
ATOM   4380  CG  GLU A 563      33.013   9.748  -8.135  1.00116.45           C
ATOM   4381  CD  GLU A 563      31.647   9.660  -7.469  1.00116.45           C
ATOM   4382  OE1 GLU A 563      30.633  10.051  -8.106  1.00116.45           O
ATOM   4383  OE2 GLU A 563      31.603   9.193  -6.300  1.00116.45           O
ATOM   4384  C   GLU A 563      34.170   9.261 -11.786  1.00116.45           C
ATOM   4385  O   GLU A 563      33.783  10.036 -12.661  1.00116.45           O
ATOM   4386  N   GLY A 564      34.546   7.990 -12.058  1.00 55.40           N
ATOM   4387  CA  GLY A 564      34.551   7.477 -13.408  1.00 55.40           C
ATOM   4388  C   GLY A 564      35.263   6.151 -13.399  1.00 55.40           C
ATOM   4389  O   GLY A 564      35.370   5.495 -12.365  1.00 55.40           O
ATOM   4390  N   GLU A 565      35.742   5.711 -14.582  1.00 93.99           N
ATOM   4391  CA  GLU A 565      36.488   4.490 -14.743  1.00 93.99           C
ATOM   4392  CB  GLU A 565      36.809   4.228 -16.219  1.00 93.99           C
ATOM   4393  CG  GLU A 565      37.521   2.909 -16.425  1.00 93.99           C
ATOM   4394  CD  GLU A 565      37.717   2.679 -17.915  1.00 93.99           C
ATOM   4395  OE1 GLU A 565      36.717   2.375 -18.615  1.00 93.99           O
ATOM   4396  OE2 GLU A 565      38.882   2.809 -18.373  1.00 93.99           O
ATOM   4397  C   GLU A 565      37.800   4.676 -14.024  1.00 93.99           C
ATOM   4398  O   GLU A 565      38.476   5.679 -14.245  1.00 93.99           O
ATOM   4399  N   THR A 566      38.226   3.691 -13.189  1.00 79.07           N
ATOM   4400  CA  THR A 566      39.383   3.890 -12.344  1.00 79.07           C
ATOM   4401  CB  THR A 566      39.019   3.792 -10.896  1.00 79.07           C
ATOM   4402  OG1 THR A 566      38.504   2.492 -10.646  1.00 79.07           O
ATOM   4403  CG2 THR A 566      37.966   4.860 -10.545  1.00 79.07           C
ATOM   4404  C   THR A 566      40.430   2.827 -12.564  1.00 79.07           C
ATOM   4405  O   THR A 566      40.117   1.686 -12.898  1.00 79.07           O
ATOM   4406  N   LEU A 567      41.715   3.202 -12.346  1.00 67.34           N
ATOM   4407  CA  LEU A 567      42.875   2.350 -12.464  1.00 67.34           C
ATOM   4408  CB  LEU A 567      43.975   2.983 -13.331  1.00 67.34           C
ATOM   4409  CG  LEU A 567      43.569   3.194 -14.798  1.00 67.34           C
ATOM   4410  CD1 LEU A 567      44.667   3.943 -15.565  1.00 67.34           C
ATOM   4411  CD2 LEU A 567      43.192   1.862 -15.469  1.00 67.34           C
ATOM   4412  C   LEU A 567      43.476   2.212 -11.086  1.00 67.34           C
ATOM   4413  O   LEU A 567      43.410   3.143 -10.285  1.00 67.34           O
ATOM   4414  N   PRO A 568      44.076   1.087 -10.774  1.00 83.55           N
ATOM   4415  CA  PRO A 568      44.681   0.941  -9.473  1.00 83.55           C
ATOM   4416  CD  PRO A 568      43.572  -0.187 -11.268  1.00 83.55           C
ATOM   4417  CB  PRO A 568      45.041  -0.537  -9.351  1.00 83.55           C
ATOM   4418  CG  PRO A 568      43.962  -1.232 -10.203  1.00 83.55           C
ATOM   4419  C   PRO A 568      45.811   1.908  -9.262  1.00 83.55           C
ATOM   4420  O   PRO A 568      46.528   2.212 -10.214  1.00 83.55           O
ATOM   4421  N   THR A 569      45.976   2.422  -8.021  1.00 60.59           N
ATOM   4422  CA  THR A 569      47.003   3.399  -7.776  1.00 60.59           C
ATOM   4423  CB  THR A 569      46.457   4.789  -7.691  1.00 60.59           C
ATOM   4424  OG1 THR A 569      45.775   5.104  -8.892  1.00 60.59           O
ATOM   4425  CG2 THR A 569      47.625   5.764  -7.464  1.00 60.59           C
ATOM   4426  C   THR A 569      47.690   3.122  -6.475  1.00 60.59           C
ATOM   4427  O   THR A 569      47.093   2.584  -5.544  1.00 60.59           O
ATOM   4428  N   GLU A 570      48.994   3.474  -6.391  1.00 69.27           N
ATOM   4429  CA  GLU A 570      49.725   3.346  -5.159  1.00 69.27           C
ATOM   4430  CB  GLU A 570      50.972   2.439  -5.253  1.00 69.27           C
ATOM   4431  CG  GLU A 570      51.598   2.128  -3.888  1.00 69.27           C
ATOM   4432  CD  GLU A 570      52.771   1.163  -4.056  1.00 69.27           C
ATOM   4433  OE1 GLU A 570      52.754   0.361  -5.025  1.00 69.27           O
ATOM   4434  OE2 GLU A 570      53.697   1.216  -3.204  1.00 69.27           O
ATOM   4435  C   GLU A 570      50.169   4.731  -4.792  1.00 69.27           C
ATOM   4436  O   GLU A 570      50.925   5.367  -5.526  1.00 69.27           O
ATOM   4437  N   VAL A 571      49.698   5.239  -3.633  1.00 60.66           N
ATOM   4438  CA  VAL A 571      50.008   6.585  -3.236  1.00 60.66           C
ATOM   4439  CB  VAL A 571      48.876   7.248  -2.505  1.00 60.66           C
ATOM   4440  CG1 VAL A 571      49.298   8.672  -2.115  1.00 60.66           C
ATOM   4441  CG2 VAL A 571      47.632   7.208  -3.409  1.00 60.66           C
ATOM   4442  C   VAL A 571      51.209   6.569  -2.337  1.00 60.66           C
ATOM   4443  O   VAL A 571      51.248   5.857  -1.334  1.00 60.66           O
ATOM   4444  N   LEU A 572      52.224   7.379  -2.693  1.00 61.07           N
ATOM   4445  CA  LEU A 572      53.478   7.467  -1.993  1.00 61.07           C
ATOM   4446  CB  LEU A 572      54.493   8.322  -2.764  1.00 61.07           C
ATOM   4447  CG  LEU A 572      54.921   7.686  -4.100  1.00 61.07           C
ATOM   4448  CD1 LEU A 572      55.834   8.632  -4.892  1.00 61.07           C
ATOM   4449  CD2 LEU A 572      55.566   6.307  -3.880  1.00 61.07           C
ATOM   4450  C   LEU A 572      53.309   8.062  -0.623  1.00 61.07           C
ATOM   4451  O   LEU A 572      53.931   7.600   0.331  1.00 61.07           O
ATOM   4452  N   THR A 573      52.478   9.116  -0.481  1.00126.82           N
ATOM   4453  CA  THR A 573      52.357   9.764   0.802  1.00126.82           C
ATOM   4454  CB  THR A 573      53.163  11.024   0.882  1.00126.82           C
ATOM   4455  OG1 THR A 573      52.997  11.642   2.152  1.00126.82           O
ATOM   4456  CG2 THR A 573      52.712  11.962  -0.248  1.00126.82           C
ATOM   4457  C   THR A 573      50.932  10.153   1.064  1.00126.82           C
ATOM   4458  O   THR A 573      50.144  10.369   0.145  1.00126.82           O
ATOM   4459  N   GLU A 574      50.572  10.217   2.364  1.00 68.47           N
ATOM   4460  CA  GLU A 574      49.279  10.621   2.847  1.00 68.47           C
ATOM   4461  CB  GLU A 574      49.042  10.237   4.319  1.00 68.47           C
ATOM   4462  CG  GLU A 574      48.959   8.720   4.534  1.00 68.47           C
ATOM   4463  CD  GLU A 574      48.662   8.450   6.004  1.00 68.47           C
ATOM   4464  OE1 GLU A 574      48.357   9.431   6.733  1.00 68.47           O
ATOM   4465  OE2 GLU A 574      48.732   7.261   6.419  1.00 68.47           O
ATOM   4466  C   GLU A 574      49.096  12.110   2.698  1.00 68.47           C
ATOM   4467  O   GLU A 574      47.970  12.588   2.551  1.00 68.47           O
ATOM   4468  N   GLU A 575      50.200  12.887   2.788  1.00 47.35           N
ATOM   4469  CA  GLU A 575      50.138  14.324   2.704  1.00 47.35           C
ATOM   4470  CB  GLU A 575      51.429  15.017   3.185  1.00 47.35           C
ATOM   4471  CG  GLU A 575      51.699  14.821   4.679  1.00 47.35           C
ATOM   4472  CD  GLU A 575      52.999  15.531   5.032  1.00 47.35           C
ATOM   4473  OE1 GLU A 575      53.711  15.958   4.086  1.00 47.35           O
ATOM   4474  OE2 GLU A 575      53.299  15.655   6.250  1.00 47.35           O
ATOM   4475  C   GLU A 575      49.889  14.741   1.281  1.00 47.35           C
ATOM   4476  O   GLU A 575      50.416  14.148   0.343  1.00 47.35           O
ATOM   4477  N   VAL A 576      49.072  15.799   1.076  1.00 55.69           N
ATOM   4478  CA  VAL A 576      48.793  16.233  -0.266  1.00 55.69           C
ATOM   4479  CB  VAL A 576      47.349  16.553  -0.520  1.00 55.69           C
ATOM   4480  CG1 VAL A 576      47.230  17.133  -1.940  1.00 55.69           C
ATOM   4481  CG2 VAL A 576      46.517  15.277  -0.303  1.00 55.69           C
ATOM   4482  C   VAL A 576      49.580  17.474  -0.534  1.00 55.69           C
ATOM   4483  O   VAL A 576      49.600  18.398   0.276  1.00 55.69           O
ATOM   4484  N   VAL A 577      50.270  17.532  -1.693  1.00117.47           N
ATOM   4485  CA  VAL A 577      51.071  18.692  -1.943  1.00117.47           C
ATOM   4486  CB  VAL A 577      52.372  18.381  -2.623  1.00117.47           C
ATOM   4487  CG1 VAL A 577      52.148  18.280  -4.139  1.00117.47           C
ATOM   4488  CG2 VAL A 577      53.416  19.410  -2.168  1.00117.47           C
ATOM   4489  C   VAL A 577      50.278  19.655  -2.773  1.00117.47           C
ATOM   4490  O   VAL A 577      49.629  19.283  -3.751  1.00117.47           O
ATOM   4491  N   LEU A 578      50.293  20.951  -2.399  1.00114.36           N
ATOM   4492  CA  LEU A 578      49.504  21.834  -3.198  1.00114.36           C
ATOM   4493  CB  LEU A 578      48.706  22.909  -2.436  1.00114.36           C
ATOM   4494  CG  LEU A 578      47.576  22.311  -1.575  1.00114.36           C
ATOM   4495  CD1 LEU A 578      48.066  21.890  -0.183  1.00114.36           C
ATOM   4496  CD2 LEU A 578      46.324  23.195  -1.583  1.00114.36           C
ATOM   4497  C   LEU A 578      50.355  22.493  -4.237  1.00114.36           C
ATOM   4498  O   LEU A 578      51.487  22.904  -3.986  1.00114.36           O
ATOM   4499  N   LYS A 579      49.814  22.568  -5.470  1.00 66.13           N
ATOM   4500  CA  LYS A 579      50.503  23.196  -6.561  1.00 66.13           C
ATOM   4501  CB  LYS A 579      51.062  22.203  -7.595  1.00 66.13           C
ATOM   4502  CG  LYS A 579      52.282  21.441  -7.077  1.00 66.13           C
ATOM   4503  CD  LYS A 579      52.654  20.217  -7.909  1.00 66.13           C
ATOM   4504  CE  LYS A 579      53.935  19.544  -7.421  1.00 66.13           C
ATOM   4505  NZ  LYS A 579      54.066  18.223  -8.052  1.00 66.13           N
ATOM   4506  C   LYS A 579      49.536  24.105  -7.255  1.00 66.13           C
ATOM   4507  O   LYS A 579      48.320  23.950  -7.149  1.00 66.13           O
ATOM   4508  N   THR A 580      50.070  25.112  -7.969  1.00 96.34           N
ATOM   4509  CA  THR A 580      49.237  26.052  -8.662  1.00 96.34           C
ATOM   4510  CB  THR A 580      49.334  27.428  -8.080  1.00 96.34           C
ATOM   4511  OG1 THR A 580      48.475  28.324  -8.767  1.00 96.34           O
ATOM   4512  CG2 THR A 580      50.795  27.887  -8.194  1.00 96.34           C
ATOM   4513  C   THR A 580      49.714  26.138 -10.077  1.00 96.34           C
ATOM   4514  O   THR A 580      50.914  26.065 -10.339  1.00 96.34           O
ATOM   4515  N   GLY A 581      48.774  26.291 -11.036  1.00 28.38           N
ATOM   4516  CA  GLY A 581      49.170  26.408 -12.411  1.00 28.38           C
ATOM   4517  C   GLY A 581      47.984  26.126 -13.281  1.00 28.38           C
ATOM   4518  O   GLY A 581      46.934  25.689 -12.815  1.00 28.38           O
ATOM   4519  N   ASP A 582      48.145  26.369 -14.593  1.00 86.10           N
ATOM   4520  CA  ASP A 582      47.089  26.167 -15.541  1.00 86.10           C
ATOM   4521  CB  ASP A 582      47.202  27.152 -16.718  1.00 86.10           C
ATOM   4522  CG  ASP A 582      46.003  26.990 -17.632  1.00 86.10           C
ATOM   4523  OD1 ASP A 582      45.131  26.140 -17.312  1.00 86.10           O
ATOM   4524  OD2 ASP A 582      45.941  27.716 -18.659  1.00 86.10           O
ATOM   4525  C   ASP A 582      47.228  24.773 -16.083  1.00 86.10           C
ATOM   4526  O   ASP A 582      48.229  24.445 -16.716  1.00 86.10           O
ATOM   4527  N   LEU A 583      46.226  23.906 -15.825  1.00 56.12           N
ATOM   4528  CA  LEU A 583      46.261  22.551 -16.302  1.00 56.12           C
ATOM   4529  CB  LEU A 583      45.235  21.641 -15.598  1.00 56.12           C
ATOM   4530  CG  LEU A 583      45.550  21.367 -14.114  1.00 56.12           C
ATOM   4531  CD1 LEU A 583      44.453  20.517 -13.453  1.00 56.12           C
ATOM   4532  CD2 LEU A 583      46.942  20.728 -13.950  1.00 56.12           C
ATOM   4533  C   LEU A 583      45.923  22.539 -17.761  1.00 56.12           C
ATOM   4534  O   LEU A 583      45.043  23.274 -18.207  1.00 56.12           O
ATOM   4535  N   GLN A 584      46.640  21.709 -18.553  1.00 70.96           N
ATOM   4536  CA  GLN A 584      46.285  21.539 -19.935  1.00 70.96           C
ATOM   4537  CB  GLN A 584      47.345  22.003 -20.962  1.00 70.96           C
ATOM   4538  CG  GLN A 584      46.815  22.031 -22.407  1.00 70.96           C
ATOM   4539  CD  GLN A 584      47.913  22.530 -23.347  1.00 70.96           C
ATOM   4540  OE1 GLN A 584      47.856  23.650 -23.853  1.00 70.96           O
ATOM   4541  NE2 GLN A 584      48.951  21.684 -23.584  1.00 70.96           N
ATOM   4542  C   GLN A 584      46.076  20.067 -20.116  1.00 70.96           C
ATOM   4543  O   GLN A 584      46.911  19.263 -19.698  1.00 70.96           O
ATOM   4544  N   PRO A 585      44.980  19.672 -20.701  1.00103.43           N
ATOM   4545  CA  PRO A 585      44.726  18.267 -20.854  1.00103.43           C
ATOM   4546  CD  PRO A 585      43.744  20.428 -20.592  1.00103.43           C
ATOM   4547  CB  PRO A 585      43.214  18.115 -21.052  1.00103.43           C
ATOM   4548  CG  PRO A 585      42.707  19.545 -21.304  1.00103.43           C
ATOM   4549  C   PRO A 585      45.534  17.613 -21.928  1.00103.43           C
ATOM   4550  O   PRO A 585      45.882  18.276 -22.902  1.00103.43           O
ATOM   4551  N   LEU A 586      45.849  16.309 -21.763  1.00110.98           N
ATOM   4552  CA  LEU A 586      46.540  15.598 -22.801  1.00110.98           C
ATOM   4553  CB  LEU A 586      47.638  14.634 -22.316  1.00110.98           C
ATOM   4554  CG  LEU A 586      48.783  15.349 -21.575  1.00110.98           C
ATOM   4555  CD1 LEU A 586      48.351  15.774 -20.165  1.00110.98           C
ATOM   4556  CD2 LEU A 586      50.079  14.529 -21.587  1.00110.98           C
ATOM   4557  C   LEU A 586      45.499  14.792 -23.510  1.00110.98           C
ATOM   4558  O   LEU A 586      44.656  14.149 -22.890  1.00110.98           O
ATOM   4559  N   GLU A 587      45.548  14.826 -24.852  1.00 99.11           N
ATOM   4560  CA  GLU A 587      44.597  14.214 -25.731  1.00 99.11           C
ATOM   4561  CB  GLU A 587      44.966  14.500 -27.194  1.00 99.11           C
ATOM   4562  CG  GLU A 587      46.374  13.994 -27.525  1.00 99.11           C
ATOM   4563  CD  GLU A 587      46.831  14.559 -28.863  1.00 99.11           C
ATOM   4564  OE1 GLU A 587      45.967  14.774 -29.754  1.00 99.11           O
ATOM   4565  OE2 GLU A 587      48.063  14.786 -29.006  1.00 99.11           O
ATOM   4566  C   GLU A 587      44.588  12.728 -25.572  1.00 99.11           C
ATOM   4567  O   GLU A 587      43.525  12.110 -25.543  1.00 99.11           O
ATOM   4568  N   GLN A 588      45.770  12.098 -25.458  1.00 54.72           N
ATOM   4569  CA  GLN A 588      45.759  10.667 -25.428  1.00 54.72           C
ATOM   4570  CB  GLN A 588      46.860  10.050 -26.306  1.00 54.72           C
ATOM   4571  CG  GLN A 588      46.710  10.430 -27.782  1.00 54.72           C
ATOM   4572  CD  GLN A 588      47.807   9.724 -28.562  1.00 54.72           C
ATOM   4573  OE1 GLN A 588      48.473  10.316 -29.410  1.00 54.72           O
ATOM   4574  NE2 GLN A 588      47.993   8.410 -28.269  1.00 54.72           N
ATOM   4575  C   GLN A 588      45.940  10.203 -24.019  1.00 54.72           C
ATOM   4576  O   GLN A 588      46.701  10.778 -23.243  1.00 54.72           O
ATOM   4577  N   PRO A 589      45.223   9.172 -23.664  1.00 77.21           N
ATOM   4578  CA  PRO A 589      45.359   8.596 -22.358  1.00 77.21           C
ATOM   4579  CD  PRO A 589      43.934   8.872 -24.260  1.00 77.21           C
ATOM   4580  CB  PRO A 589      44.137   7.697 -22.153  1.00 77.21           C
ATOM   4581  CG  PRO A 589      43.500   7.579 -23.551  1.00 77.21           C
ATOM   4582  C   PRO A 589      46.655   7.872 -22.351  1.00 77.21           C
ATOM   4583  O   PRO A 589      47.145   7.553 -23.432  1.00 77.21           O
ATOM   4584  N   THR A 590      47.242   7.623 -21.165  1.00113.63           N
ATOM   4585  CA  THR A 590      48.487   6.921 -21.152  1.00113.63           C
ATOM   4586  CB  THR A 590      49.003   6.683 -19.765  1.00113.63           C
ATOM   4587  OG1 THR A 590      49.105   7.923 -19.083  1.00113.63           O
ATOM   4588  CG2 THR A 590      50.399   6.047 -19.862  1.00113.63           C
ATOM   4589  C   THR A 590      48.213   5.614 -21.819  1.00113.63           C
ATOM   4590  O   THR A 590      47.513   4.750 -21.291  1.00113.63           O
ATOM   4591  N   SER A 591      48.780   5.454 -23.026  1.00 78.53           N
ATOM   4592  CA  SER A 591      48.546   4.293 -23.824  1.00 78.53           C
ATOM   4593  CB  SER A 591      49.281   4.328 -25.172  1.00 78.53           C
ATOM   4594  OG  SER A 591      48.981   3.154 -25.908  1.00 78.53           O
ATOM   4595  C   SER A 591      49.075   3.127 -23.070  1.00 78.53           C
ATOM   4596  O   SER A 591      48.689   1.988 -23.323  1.00 78.53           O
ATOM   4597  N   GLU A 592      49.989   3.387 -22.124  1.00113.46           N
ATOM   4598  CA  GLU A 592      50.504   2.289 -21.379  1.00113.46           C
ATOM   4599  CB  GLU A 592      51.650   2.672 -20.434  1.00113.46           C
ATOM   4600  CG  GLU A 592      52.295   1.461 -19.768  1.00113.46           C
ATOM   4601  CD  GLU A 592      53.512   1.947 -19.004  1.00113.46           C
ATOM   4602  OE1 GLU A 592      53.555   3.163 -18.673  1.00113.46           O
ATOM   4603  OE2 GLU A 592      54.419   1.111 -18.741  1.00113.46           O
ATOM   4604  C   GLU A 592      49.391   1.760 -20.559  1.00113.46           C
ATOM   4605  O   GLU A 592      49.056   2.304 -19.507  1.00113.46           O
ATOM   4606  N   ALA A 593      48.761   0.680 -21.051  1.00 68.68           N
ATOM   4607  CA  ALA A 593      47.793   0.072 -20.210  1.00 68.68           C
ATOM   4608  CB  ALA A 593      46.969  -1.020 -20.913  1.00 68.68           C
ATOM   4609  C   ALA A 593      48.678  -0.592 -19.226  1.00 68.68           C
ATOM   4610  O   ALA A 593      49.224  -1.665 -19.482  1.00 68.68           O
ATOM   4611  N   VAL A 594      48.866   0.055 -18.069  1.00125.59           N
ATOM   4612  CA  VAL A 594      49.772  -0.507 -17.127  1.00125.59           C
ATOM   4613  CB  VAL A 594      50.281   0.486 -16.124  1.00125.59           C
ATOM   4614  CG1 VAL A 594      51.342   1.374 -16.786  1.00125.59           C
ATOM   4615  CG2 VAL A 594      49.074   1.307 -15.636  1.00125.59           C
ATOM   4616  C   VAL A 594      49.096  -1.606 -16.395  1.00125.59           C
ATOM   4617  O   VAL A 594      48.020  -1.441 -15.822  1.00125.59           O
ATOM   4618  N   GLU A 595      49.742  -2.776 -16.424  1.00 75.65           N
ATOM   4619  CA  GLU A 595      49.285  -3.917 -15.708  1.00 75.65           C
ATOM   4620  CB  GLU A 595      49.934  -5.226 -16.176  1.00 75.65           C
ATOM   4621  CG  GLU A 595      49.357  -5.614 -17.542  1.00 75.65           C
ATOM   4622  CD  GLU A 595      50.117  -6.784 -18.141  1.00 75.65           C
ATOM   4623  OE1 GLU A 595      50.840  -7.491 -17.389  1.00 75.65           O
ATOM   4624  OE2 GLU A 595      49.977  -6.989 -19.377  1.00 75.65           O
ATOM   4625  C   GLU A 595      49.533  -3.629 -14.264  1.00 75.65           C
ATOM   4626  O   GLU A 595      48.991  -4.309 -13.395  1.00 75.65           O
ATOM   4627  N   ALA A 596      50.405  -2.628 -13.993  1.00 52.54           N
ATOM   4628  CA  ALA A 596      50.769  -2.234 -12.655  1.00 52.54           C
ATOM   4629  CB  ALA A 596      52.277  -1.984 -12.482  1.00 52.54           C
ATOM   4630  C   ALA A 596      50.070  -0.956 -12.264  1.00 52.54           C
ATOM   4631  O   ALA A 596      49.641  -0.166 -13.104  1.00 52.54           O
ATOM   4632  N   PRO A 597      49.922  -0.760 -10.973  1.00 73.40           N
ATOM   4633  CA  PRO A 597      49.268   0.426 -10.472  1.00 73.40           C
ATOM   4634  CD  PRO A 597      49.711  -1.895 -10.090  1.00 73.40           C
ATOM   4635  CB  PRO A 597      48.938   0.141  -9.010  1.00 73.40           C
ATOM   4636  CG  PRO A 597      48.779  -1.389  -8.974  1.00 73.40           C
ATOM   4637  C   PRO A 597      50.088   1.662 -10.674  1.00 73.40           C
ATOM   4638  O   PRO A 597      51.314   1.580 -10.604  1.00 73.40           O
ATOM   4639  N   LEU A 598      49.439   2.818 -10.934  1.00105.54           N
ATOM   4640  CA  LEU A 598      50.208   4.021 -11.097  1.00105.54           C
ATOM   4641  CB  LEU A 598      49.471   5.251 -11.656  1.00105.54           C
ATOM   4642  CG  LEU A 598      49.003   5.141 -13.110  1.00105.54           C
ATOM   4643  CD1 LEU A 598      47.753   4.259 -13.236  1.00105.54           C
ATOM   4644  CD2 LEU A 598      48.848   6.535 -13.733  1.00105.54           C
ATOM   4645  C   LEU A 598      50.669   4.470  -9.752  1.00105.54           C
ATOM   4646  O   LEU A 598      49.881   4.539  -8.809  1.00105.54           O
ATOM   4647  N   VAL A 599      51.967   4.827  -9.648  1.00124.27           N
ATOM   4648  CA  VAL A 599      52.494   5.319  -8.406  1.00124.27           C
ATOM   4649  CB  VAL A 599      53.757   4.658  -7.921  1.00124.27           C
ATOM   4650  CG1 VAL A 599      53.391   3.273  -7.380  1.00124.27           C
ATOM   4651  CG2 VAL A 599      54.771   4.585  -9.071  1.00124.27           C
ATOM   4652  C   VAL A 599      52.733   6.789  -8.514  1.00124.27           C
ATOM   4653  O   VAL A 599      53.205   7.293  -9.535  1.00124.27           O
ATOM   4654  N   GLY A 600      52.387   7.526  -7.437  1.00 29.77           N
ATOM   4655  CA  GLY A 600      52.562   8.949  -7.477  1.00 29.77           C
ATOM   4656  C   GLY A 600      52.198   9.553  -6.153  1.00 29.77           C
ATOM   4657  O   GLY A 600      51.895   8.854  -5.186  1.00 29.77           O
ATOM   4658  N   THR A 601      52.226  10.904  -6.100  1.00 54.09           N
ATOM   4659  CA  THR A 601      51.937  11.654  -4.907  1.00 54.09           C
ATOM   4660  CB  THR A 601      53.016  12.647  -4.576  1.00 54.09           C
ATOM   4661  OG1 THR A 601      54.254  11.975  -4.399  1.00 54.09           O
ATOM   4662  CG2 THR A 601      52.637  13.405  -3.292  1.00 54.09           C
ATOM   4663  C   THR A 601      50.673  12.433  -5.136  1.00 54.09           C
ATOM   4664  O   THR A 601      50.470  13.014  -6.200  1.00 54.09           O
ATOM   4665  N   PRO A 602      49.792  12.417  -4.166  1.00 87.09           N
ATOM   4666  CA  PRO A 602      48.543  13.138  -4.206  1.00 87.09           C
ATOM   4667  CD  PRO A 602      50.061  11.830  -2.865  1.00 87.09           C
ATOM   4668  CB  PRO A 602      47.806  12.725  -2.931  1.00 87.09           C
ATOM   4669  CG  PRO A 602      48.949  12.379  -1.955  1.00 87.09           C
ATOM   4670  C   PRO A 602      48.803  14.621  -4.237  1.00 87.09           C
ATOM   4671  O   PRO A 602      49.510  15.117  -3.360  1.00 87.09           O
ATOM   4672  N   VAL A 603      48.196  15.355  -5.198  1.00 61.28           N
ATOM   4673  CA  VAL A 603      48.411  16.775  -5.293  1.00 61.28           C
ATOM   4674  CB  VAL A 603      49.301  17.182  -6.437  1.00 61.28           C
ATOM   4675  CG1 VAL A 603      50.699  16.573  -6.232  1.00 61.28           C
ATOM   4676  CG2 VAL A 603      48.631  16.768  -7.758  1.00 61.28           C
ATOM   4677  C   VAL A 603      47.088  17.452  -5.514  1.00 61.28           C
ATOM   4678  O   VAL A 603      46.162  16.876  -6.082  1.00 61.28           O
ATOM   4679  N   CYS A 604      46.969  18.712  -5.044  1.00 57.56           N
ATOM   4680  CA  CYS A 604      45.764  19.474  -5.223  1.00 57.56           C
ATOM   4681  CB  CYS A 604      45.211  20.017  -3.891  1.00 57.56           C
ATOM   4682  SG  CYS A 604      43.675  20.969  -4.074  1.00 57.56           S
ATOM   4683  C   CYS A 604      46.129  20.652  -6.074  1.00 57.56           C
ATOM   4684  O   CYS A 604      46.966  21.467  -5.690  1.00 57.56           O
ATOM   4685  N   ILE A 605      45.528  20.759  -7.277  1.00 61.87           N
ATOM   4686  CA  ILE A 605      45.815  21.868  -8.140  1.00 61.87           C
ATOM   4687  CB  ILE A 605      46.455  21.428  -9.425  1.00 61.87           C
ATOM   4688  CG1 ILE A 605      47.794  20.741  -9.109  1.00 61.87           C
ATOM   4689  CG2 ILE A 605      46.594  22.637 -10.364  1.00 61.87           C
ATOM   4690  CD1 ILE A 605      48.386  19.993 -10.300  1.00 61.87           C
ATOM   4691  C   ILE A 605      44.516  22.560  -8.422  1.00 61.87           C
ATOM   4692  O   ILE A 605      43.612  21.998  -9.035  1.00 61.87           O
ATOM   4693  N   ASN A 606      44.400  23.816  -7.951  1.00 94.68           N
ATOM   4694  CA  ASN A 606      43.243  24.648  -8.132  1.00 94.68           C
ATOM   4695  CB  ASN A 606      43.137  25.238  -9.542  1.00 94.68           C
ATOM   4696  CG  ASN A 606      44.257  26.272  -9.592  1.00 94.68           C
ATOM   4697  OD1 ASN A 606      45.197  26.162 -10.376  1.00 94.68           O
ATOM   4698  ND2 ASN A 606      44.170  27.296  -8.701  1.00 94.68           N
ATOM   4699  C   ASN A 606      41.982  23.948  -7.710  1.00 94.68           C
ATOM   4700  O   ASN A 606      40.930  24.116  -8.326  1.00 94.68           O
ATOM   4701  N   GLY A 607      42.055  23.161  -6.614  1.00 45.55           N
ATOM   4702  CA  GLY A 607      40.885  22.552  -6.034  1.00 45.55           C
ATOM   4703  C   GLY A 607      40.616  21.185  -6.591  1.00 45.55           C
ATOM   4704  O   GLY A 607      39.709  20.502  -6.119  1.00 45.55           O
ATOM   4705  N   LEU A 608      41.389  20.736  -7.595  1.00 65.36           N
ATOM   4706  CA  LEU A 608      41.152  19.438  -8.165  1.00 65.36           C
ATOM   4707  CB  LEU A 608      41.353  19.431  -9.688  1.00 65.36           C
ATOM   4708  CG  LEU A 608      41.242  18.040 -10.330  1.00 65.36           C
ATOM   4709  CD1 LEU A 608      39.815  17.484 -10.210  1.00 65.36           C
ATOM   4710  CD2 LEU A 608      41.780  18.053 -11.770  1.00 65.36           C
ATOM   4711  C   LEU A 608      42.160  18.475  -7.601  1.00 65.36           C
ATOM   4712  O   LEU A 608      43.356  18.757  -7.603  1.00 65.36           O
ATOM   4713  N   MET A 609      41.695  17.310  -7.088  1.00 80.17           N
ATOM   4714  CA  MET A 609      42.612  16.322  -6.580  1.00 80.17           C
ATOM   4715  CB  MET A 609      42.032  15.378  -5.513  1.00 80.17           C
ATOM   4716  CG  MET A 609      42.004  16.008  -4.118  1.00 80.17           C
ATOM   4717  SD  MET A 609      43.654  16.415  -3.461  1.00 80.17           S
ATOM   4718  CE  MET A 609      44.360  14.745  -3.584  1.00 80.17           C
ATOM   4719  C   MET A 609      43.149  15.501  -7.713  1.00 80.17           C
ATOM   4720  O   MET A 609      42.393  14.967  -8.525  1.00 80.17           O
ATOM   4721  N   LEU A 610      44.494  15.382  -7.768  1.00 79.55           N
ATOM   4722  CA  LEU A 610      45.194  14.690  -8.818  1.00 79.55           C
ATOM   4723  CB  LEU A 610      45.902  15.662  -9.781  1.00 79.55           C
ATOM   4724  CG  LEU A 610      44.959  16.599 -10.556  1.00 79.55           C
ATOM   4725  CD1 LEU A 610      45.769  17.640 -11.344  1.00 79.55           C
ATOM   4726  CD2 LEU A 610      43.989  15.812 -11.455  1.00 79.55           C
ATOM   4727  C   LEU A 610      46.286  13.860  -8.201  1.00 79.55           C
ATOM   4728  O   LEU A 610      46.633  14.024  -7.032  1.00 79.55           O
ATOM   4729  N   LEU A 611      46.826  12.902  -8.985  1.00 81.43           N
ATOM   4730  CA  LEU A 611      47.960  12.121  -8.584  1.00 81.43           C
ATOM   4731  CB  LEU A 611      47.738  10.610  -8.767  1.00 81.43           C
ATOM   4732  CG  LEU A 611      48.907   9.743  -8.269  1.00 81.43           C
ATOM   4733  CD1 LEU A 611      48.998   9.765  -6.735  1.00 81.43           C
ATOM   4734  CD2 LEU A 611      48.841   8.325  -8.855  1.00 81.43           C
ATOM   4735  C   LEU A 611      49.071  12.513  -9.517  1.00 81.43           C
ATOM   4736  O   LEU A 611      48.936  12.402 -10.735  1.00 81.43           O
ATOM   4737  N   GLU A 612      50.203  13.009  -8.976  1.00 84.33           N
ATOM   4738  CA  GLU A 612      51.301  13.337  -9.841  1.00 84.33           C
ATOM   4739  CB  GLU A 612      52.298  14.348  -9.252  1.00 84.33           C
ATOM   4740  CG  GLU A 612      53.467  14.683 -10.183  1.00 84.33           C
ATOM   4741  CD  GLU A 612      54.328  15.701  -9.453  1.00 84.33           C
ATOM   4742  OE1 GLU A 612      54.466  15.549  -8.210  1.00 84.33           O
ATOM   4743  OE2 GLU A 612      54.840  16.645 -10.104  1.00 84.33           O
ATOM   4744  C   GLU A 612      52.030  12.059 -10.046  1.00 84.33           C
ATOM   4745  O   GLU A 612      52.502  11.450  -9.088  1.00 84.33           O
ATOM   4746  N   ILE A 613      52.126  11.610 -11.310  1.00155.88           N
ATOM   4747  CA  ILE A 613      52.790  10.370 -11.560  1.00155.88           C
ATOM   4748  CB  ILE A 613      52.310   9.629 -12.782  1.00155.88           C
ATOM   4749  CG1 ILE A 613      52.264  10.505 -14.035  1.00155.88           C
ATOM   4750  CG2 ILE A 613      50.963   8.995 -12.429  1.00155.88           C
ATOM   4751  CD1 ILE A 613      52.012   9.713 -15.320  1.00155.88           C
ATOM   4752  C   ILE A 613      54.264  10.552 -11.467  1.00155.88           C
ATOM   4753  O   ILE A 613      54.849  11.480 -12.022  1.00155.88           O
ATOM   4754  N   LYS A 614      54.880   9.623 -10.709  1.00 74.01           N
ATOM   4755  CA  LYS A 614      56.257   9.663 -10.318  1.00 74.01           C
ATOM   4756  CB  LYS A 614      56.681   8.378  -9.577  1.00 74.01           C
ATOM   4757  CG  LYS A 614      57.955   8.485  -8.734  1.00 74.01           C
ATOM   4758  CD  LYS A 614      58.114   7.311  -7.759  1.00 74.01           C
ATOM   4759  CE  LYS A 614      59.263   7.475  -6.761  1.00 74.01           C
ATOM   4760  NZ  LYS A 614      59.376   6.270  -5.906  1.00 74.01           N
ATOM   4761  C   LYS A 614      57.125   9.828 -11.518  1.00 74.01           C
ATOM   4762  O   LYS A 614      56.903   9.210 -12.558  1.00 74.01           O
ATOM   4763  N   ASP A 615      58.135  10.711 -11.376  1.00 65.92           N
ATOM   4764  CA  ASP A 615      59.151  10.972 -12.357  1.00 65.92           C
ATOM   4765  CB  ASP A 615      60.001   9.731 -12.648  1.00 65.92           C
ATOM   4766  CG  ASP A 615      60.779   9.407 -11.384  1.00 65.92           C
ATOM   4767  OD1 ASP A 615      61.730  10.167 -11.058  1.00 65.92           O
ATOM   4768  OD2 ASP A 615      60.432   8.390 -10.726  1.00 65.92           O
ATOM   4769  C   ASP A 615      58.558  11.432 -13.651  1.00 65.92           C
ATOM   4770  O   ASP A 615      59.148  11.204 -14.706  1.00 65.92           O
ATOM   4771  N   THR A 616      57.389  12.105 -13.621  1.00 65.25           N
ATOM   4772  CA  THR A 616      56.841  12.599 -14.854  1.00 65.25           C
ATOM   4773  CB  THR A 616      55.759  11.758 -15.449  1.00 65.25           C
ATOM   4774  OG1 THR A 616      54.626  11.822 -14.606  1.00 65.25           O
ATOM   4775  CG2 THR A 616      56.237  10.303 -15.592  1.00 65.25           C
ATOM   4776  C   THR A 616      56.161  13.903 -14.563  1.00 65.25           C
ATOM   4777  O   THR A 616      55.847  14.231 -13.421  1.00 65.25           O
ATOM   4778  N   GLU A 617      55.939  14.672 -15.642  1.00 95.01           N
ATOM   4779  CA  GLU A 617      55.306  15.956 -15.716  1.00 95.01           C
ATOM   4780  CB  GLU A 617      55.592  16.629 -17.068  1.00 95.01           C
ATOM   4781  CG  GLU A 617      57.085  16.887 -17.287  1.00 95.01           C
ATOM   4782  CD  GLU A 617      57.275  17.432 -18.694  1.00 95.01           C
ATOM   4783  OE1 GLU A 617      56.355  18.138 -19.184  1.00 95.01           O
ATOM   4784  OE2 GLU A 617      58.348  17.153 -19.294  1.00 95.01           O
ATOM   4785  C   GLU A 617      53.810  15.847 -15.571  1.00 95.01           C
ATOM   4786  O   GLU A 617      53.141  16.863 -15.382  1.00 95.01           O
ATOM   4787  N   LYS A 618      53.258  14.624 -15.761  1.00160.05           N
ATOM   4788  CA  LYS A 618      51.838  14.372 -15.844  1.00160.05           C
ATOM   4789  CB  LYS A 618      51.480  13.108 -16.648  1.00160.05           C
ATOM   4790  CG  LYS A 618      51.538  13.263 -18.168  1.00160.05           C
ATOM   4791  CD  LYS A 618      52.934  13.509 -18.731  1.00160.05           C
ATOM   4792  CE  LYS A 618      53.012  13.320 -20.248  1.00160.05           C
ATOM   4793  NZ  LYS A 618      52.866  11.884 -20.578  1.00160.05           N
ATOM   4794  C   LYS A 618      51.139  14.218 -14.525  1.00160.05           C
ATOM   4795  O   LYS A 618      51.718  13.803 -13.520  1.00160.05           O
ATOM   4796  N   TYR A 619      49.828  14.573 -14.528  1.00159.94           N
ATOM   4797  CA  TYR A 619      48.984  14.411 -13.377  1.00159.94           C
ATOM   4798  CB  TYR A 619      48.502  15.714 -12.711  1.00159.94           C
ATOM   4799  CG  TYR A 619      49.657  16.551 -12.281  1.00159.94           C
ATOM   4800  CD1 TYR A 619      50.662  16.048 -11.490  1.00159.94           C
ATOM   4801  CD2 TYR A 619      49.703  17.879 -12.626  1.00159.94           C
ATOM   4802  CE1 TYR A 619      51.704  16.850 -11.091  1.00159.94           C
ATOM   4803  CE2 TYR A 619      50.744  18.681 -12.224  1.00159.94           C
ATOM   4804  CZ  TYR A 619      51.756  18.167 -11.458  1.00159.94           C
ATOM   4805  OH  TYR A 619      52.824  18.988 -11.046  1.00159.94           O
ATOM   4806  C   TYR A 619      47.721  13.719 -13.811  1.00159.94           C
ATOM   4807  O   TYR A 619      47.182  14.008 -14.876  1.00159.94           O
ATOM   4808  N   CYS A 620      47.206  12.787 -12.977  1.00 59.41           N
ATOM   4809  CA  CYS A 620      45.995  12.073 -13.290  1.00 59.41           C
ATOM   4810  CB  CYS A 620      46.209  10.556 -13.270  1.00 59.41           C
ATOM   4811  SG  CYS A 620      47.386   9.971 -14.529  1.00 59.41           S
ATOM   4812  C   CYS A 620      44.959  12.418 -12.245  1.00 59.41           C
ATOM   4813  O   CYS A 620      45.279  12.548 -11.067  1.00 59.41           O
ATOM   4814  N   ALA A 621      43.675  12.578 -12.647  1.00 53.96           N
ATOM   4815  CA  ALA A 621      42.641  12.962 -11.710  1.00 53.96           C
ATOM   4816  CB  ALA A 621      41.346  13.451 -12.385  1.00 53.96           C
ATOM   4817  C   ALA A 621      42.280  11.810 -10.812  1.00 53.96           C
ATOM   4818  O   ALA A 621      42.190  10.664 -11.253  1.00 53.96           O
ATOM   4819  N   LEU A 622      42.017  12.112  -9.518  1.00 70.76           N
ATOM   4820  CA  LEU A 622      41.713  11.112  -8.523  1.00 70.76           C
ATOM   4821  CB  LEU A 622      42.394  11.364  -7.165  1.00 70.76           C
ATOM   4822  CG  LEU A 622      43.931  11.276  -7.195  1.00 70.76           C
ATOM   4823  CD1 LEU A 622      44.525  11.503  -5.795  1.00 70.76           C
ATOM   4824  CD2 LEU A 622      44.405   9.962  -7.834  1.00 70.76           C
ATOM   4825  C   LEU A 622      40.236  11.061  -8.237  1.00 70.76           C
ATOM   4826  O   LEU A 622      39.534  12.071  -8.267  1.00 70.76           O
ATOM   4827  N   ALA A 623      39.738   9.828  -7.987  1.00 60.81           N
ATOM   4828  CA  ALA A 623      38.384   9.541  -7.588  1.00 60.81           C
ATOM   4829  CB  ALA A 623      37.893   8.166  -8.078  1.00 60.81           C
ATOM   4830  C   ALA A 623      38.344   9.561  -6.081  1.00 60.81           C
ATOM   4831  O   ALA A 623      39.386   9.597  -5.427  1.00 60.81           O
ATOM   4832  N   PRO A 624      37.166   9.532  -5.503  1.00100.16           N
ATOM   4833  CA  PRO A 624      36.997   9.594  -4.069  1.00100.16           C
ATOM   4834  CD  PRO A 624      35.951   9.892  -6.220  1.00100.16           C
ATOM   4835  CB  PRO A 624      35.486   9.652  -3.841  1.00100.16           C
ATOM   4836  CG  PRO A 624      34.937  10.291  -5.131  1.00100.16           C
ATOM   4837  C   PRO A 624      37.633   8.442  -3.343  1.00100.16           C
ATOM   4838  O   PRO A 624      37.878   8.567  -2.142  1.00100.16           O
ATOM   4839  N   ASN A 625      37.869   7.299  -4.020  1.00112.36           N
ATOM   4840  CA  ASN A 625      38.448   6.172  -3.342  1.00112.36           C
ATOM   4841  CB  ASN A 625      37.807   4.839  -3.765  1.00112.36           C
ATOM   4842  CG  ASN A 625      37.981   4.686  -5.270  1.00112.36           C
ATOM   4843  OD1 ASN A 625      38.538   5.558  -5.935  1.00112.36           O
ATOM   4844  ND2 ASN A 625      37.471   3.557  -5.831  1.00112.36           N
ATOM   4845  C   ASN A 625      39.927   6.108  -3.623  1.00112.36           C
ATOM   4846  O   ASN A 625      40.552   5.058  -3.474  1.00112.36           O
ATOM   4847  N   MET A 626      40.518   7.264  -3.984  1.00104.88           N
ATOM   4848  CA  MET A 626      41.915   7.485  -4.255  1.00104.88           C
ATOM   4849  CB  MET A 626      42.841   7.461  -3.031  1.00104.88           C
ATOM   4850  CG  MET A 626      42.633   8.702  -2.157  1.00104.88           C
ATOM   4851  SD  MET A 626      42.945  10.296  -2.968  1.00104.88           S
ATOM   4852  CE  MET A 626      44.722  10.283  -2.604  1.00104.88           C
ATOM   4853  C   MET A 626      42.461   6.651  -5.379  1.00104.88           C
ATOM   4854  O   MET A 626      43.669   6.436  -5.457  1.00104.88           O
ATOM   4855  N   MET A 627      41.592   6.180  -6.289  1.00 81.51           N
ATOM   4856  CA  MET A 627      42.090   5.524  -7.464  1.00 81.51           C
ATOM   4857  CB  MET A 627      41.287   4.277  -7.871  1.00 81.51           C
ATOM   4858  CG  MET A 627      41.347   3.198  -6.785  1.00 81.51           C
ATOM   4859  SD  MET A 627      40.962   1.517  -7.350  1.00 81.51           S
ATOM   4860  CE  MET A 627      39.378   2.041  -8.047  1.00 81.51           C
ATOM   4861  C   MET A 627      42.081   6.556  -8.551  1.00 81.51           C
ATOM   4862  O   MET A 627      41.274   7.484  -8.532  1.00 81.51           O
ATOM   4863  N   VAL A 628      43.017   6.435  -9.513  1.00140.61           N
ATOM   4864  CA  VAL A 628      43.191   7.389 -10.576  1.00140.61           C
ATOM   4865  CB  VAL A 628      44.568   7.297 -11.157  1.00140.61           C
ATOM   4866  CG1 VAL A 628      44.656   8.254 -12.333  1.00140.61           C
ATOM   4867  CG2 VAL A 628      45.600   7.611 -10.074  1.00140.61           C
ATOM   4868  C   VAL A 628      42.231   7.109 -11.692  1.00140.61           C
ATOM   4869  O   VAL A 628      41.852   5.967 -11.937  1.00140.61           O
ATOM   4870  N   THR A 629      41.785   8.177 -12.382  1.00 87.42           N
ATOM   4871  CA  THR A 629      40.956   8.018 -13.545  1.00 87.42           C
ATOM   4872  CB  THR A 629      39.863   9.041 -13.641  1.00 87.42           C
ATOM   4873  OG1 THR A 629      40.422  10.344 -13.684  1.00 87.42           O
ATOM   4874  CG2 THR A 629      38.934   8.892 -12.422  1.00 87.42           C
ATOM   4875  C   THR A 629      41.856   8.155 -14.748  1.00 87.42           C
ATOM   4876  O   THR A 629      43.031   8.497 -14.617  1.00 87.42           O
ATOM   4877  N   ASN A 630      41.326   7.894 -15.964  1.00153.79           N
ATOM   4878  CA  ASN A 630      42.124   7.939 -17.168  1.00153.79           C
ATOM   4879  CB  ASN A 630      41.492   7.167 -18.340  1.00153.79           C
ATOM   4880  CG  ASN A 630      41.627   5.678 -18.065  1.00153.79           C
ATOM   4881  OD1 ASN A 630      42.551   5.241 -17.381  1.00153.79           O
ATOM   4882  ND2 ASN A 630      40.682   4.872 -18.619  1.00153.79           N
ATOM   4883  C   ASN A 630      42.339   9.353 -17.661  1.00153.79           C
ATOM   4884  O   ASN A 630      42.440   9.562 -18.871  1.00153.79           O
ATOM   4885  N   ASN A 631      42.514  10.350 -16.760  1.00163.13           N
ATOM   4886  CA  ASN A 631      42.652  11.718 -17.218  1.00163.13           C
ATOM   4887  CB  ASN A 631      41.798  12.736 -16.441  1.00163.13           C
ATOM   4888  CG  ASN A 631      40.366  12.285 -16.544  1.00163.13           C
ATOM   4889  OD1 ASN A 631      40.070  11.395 -17.337  1.00163.13           O
ATOM   4890  ND2 ASN A 631      39.470  12.885 -15.712  1.00163.13           N
ATOM   4891  C   ASN A 631      44.047  12.142 -16.890  1.00163.13           C
ATOM   4892  O   ASN A 631      44.437  12.130 -15.722  1.00163.13           O
ATOM   4893  N   THR A 632      44.832  12.545 -17.911  1.00 82.72           N
ATOM   4894  CA  THR A 632      46.158  13.006 -17.620  1.00 82.72           C
ATOM   4895  CB  THR A 632      47.254  12.241 -18.310  1.00 82.72           C
ATOM   4896  OG1 THR A 632      47.177  10.863 -17.972  1.00 82.72           O
ATOM   4897  CG2 THR A 632      48.607  12.809 -17.846  1.00 82.72           C
ATOM   4898  C   THR A 632      46.257  14.445 -18.027  1.00 82.72           C
ATOM   4899  O   THR A 632      45.828  14.850 -19.107  1.00 82.72           O
ATOM   4900  N   PHE A 633      46.837  15.272 -17.143  1.00 73.64           N
ATOM   4901  CA  PHE A 633      46.970  16.669 -17.416  1.00 73.64           C
ATOM   4902  CB  PHE A 633      46.301  17.574 -16.364  1.00 73.64           C
ATOM   4903  CG  PHE A 633      44.851  17.256 -16.193  1.00 73.64           C
ATOM   4904  CD1 PHE A 633      44.463  16.285 -15.299  1.00 73.64           C
ATOM   4905  CD2 PHE A 633      43.880  17.935 -16.897  1.00 73.64           C
ATOM   4906  CE1 PHE A 633      43.134  15.983 -15.113  1.00 73.64           C
ATOM   4907  CE2 PHE A 633      42.549  17.638 -16.716  1.00 73.64           C
ATOM   4908  CZ  PHE A 633      42.174  16.661 -15.825  1.00 73.64           C
ATOM   4909  C   PHE A 633      48.427  16.975 -17.284  1.00 73.64           C
ATOM   4910  O   PHE A 633      49.189  16.185 -16.728  1.00 73.64           O
ATOM   4911  N   THR A 634      48.850  18.126 -17.838  1.00109.78           N
ATOM   4912  CA  THR A 634      50.199  18.587 -17.689  1.00109.78           C
ATOM   4913  CB  THR A 634      51.014  18.482 -18.946  1.00109.78           C
ATOM   4914  OG1 THR A 634      52.372  18.799 -18.674  1.00109.78           O
ATOM   4915  CG2 THR A 634      50.435  19.436 -20.006  1.00109.78           C
ATOM   4916  C   THR A 634      50.103  20.033 -17.320  1.00109.78           C
ATOM   4917  O   THR A 634      49.106  20.691 -17.615  1.00109.78           O
ATOM   4918  N   LEU A 635      51.123  20.562 -16.617  1.00 51.14           N
ATOM   4919  CA  LEU A 635      51.085  21.952 -16.276  1.00 51.14           C
ATOM   4920  CB  LEU A 635      52.016  22.348 -15.119  1.00 51.14           C
ATOM   4921  CG  LEU A 635      51.614  21.731 -13.767  1.00 51.14           C
ATOM   4922  CD1 LEU A 635      52.493  22.276 -12.631  1.00 51.14           C
ATOM   4923  CD2 LEU A 635      50.108  21.891 -13.498  1.00 51.14           C
ATOM   4924  C   LEU A 635      51.496  22.722 -17.485  1.00 51.14           C
ATOM   4925  O   LEU A 635      52.347  22.292 -18.263  1.00 51.14           O
ATOM   4926  N   LYS A 636      50.884  23.901 -17.677  1.00 38.41           N
ATOM   4927  CA  LYS A 636      51.235  24.684 -18.817  1.00 38.41           C
ATOM   4928  CB  LYS A 636      50.328  25.912 -18.995  1.00 38.41           C
ATOM   4929  CG  LYS A 636      50.495  26.659 -20.319  1.00 38.41           C
ATOM   4930  CD  LYS A 636      49.409  27.716 -20.531  1.00 38.41           C
ATOM   4931  CE  LYS A 636      49.535  28.500 -21.838  1.00 38.41           C
ATOM   4932  NZ  LYS A 636      48.530  29.588 -21.870  1.00 38.41           N
ATOM   4933  C   LYS A 636      52.630  25.169 -18.580  1.00 38.41           C
ATOM   4934  O   LYS A 636      52.979  25.561 -17.468  1.00 38.41           O
ATOM   4935  N   GLY A 637      53.479  25.134 -19.623  1.00 16.05           N
ATOM   4936  CA  GLY A 637      54.813  25.638 -19.472  1.00 16.05           C
ATOM   4937  C   GLY A 637      55.673  24.612 -18.808  1.00 16.05           C
ATOM   4938  O   GLY A 637      56.731  24.939 -18.270  1.00 16.05           O
ATOM   4939  N   GLY A 638      55.252  23.336 -18.831  1.00 15.36           N
ATOM   4940  CA  GLY A 638      56.055  22.334 -18.197  1.00 15.36           C
ATOM   4941  C   GLY A 638      55.774  22.448 -16.708  1.00 15.36           C
ATOM   4942  O   GLY A 638      56.740  22.370 -15.904  1.00 15.36           O
ATOM   4943  OXT GLY A 638      54.579  22.624 -16.356  1.00 15.36           O
TER    4944      GLY A 638
END
