# Supplementary material for: Targeted in situ cross-linking mass spectrometry and integrative modeling reveal the architectures of three proteins from SARS-CoV-2
Source: Proc Natl Acad Sci U S A. 2021 Aug 9;118(34):e2103554118. doi: 10.1073/pnas.2103554118 (PMC8403911; doi:10.1073/pnas.2103554118)
Supplement: Supplementary File [file pnas.2103554118.sd07.txt]

ATOM      1  N   GLY A  44      23.733 -18.031 -67.687  1.00  0.00
ATOM      2  CA  GLY A  44      22.544 -17.268 -67.218  1.00  0.00
ATOM      3  C   GLY A  44      23.083 -16.253 -66.270  1.00  0.00
ATOM      4  O   GLY A  44      24.028 -16.548 -65.575  1.00  0.00
ATOM      5  H   GLY A  44      23.512 -18.665 -68.441  1.00 99.99
ATOM      6  HA2 GLY A  44      22.095 -16.801 -68.095  1.00 99.99
ATOM      7  HA3 GLY A  44      21.844 -17.943 -66.728  1.00 99.99
ATOM      8  N   LEU A  45      22.451 -15.096 -66.137  1.00  0.00
ATOM      9  CA  LEU A  45      22.690 -14.230 -64.975  1.00  0.00
ATOM     10  C   LEU A  45      22.340 -14.951 -63.576  1.00  0.00
ATOM     11  O   LEU A  45      21.558 -15.913 -63.484  1.00  0.00
ATOM     12  CB  LEU A  45      21.906 -12.861 -65.234  1.00  0.00
ATOM     13  CG  LEU A  45      22.300 -12.083 -66.452  1.00  0.00
ATOM     14  CD1 LEU A  45      21.444 -10.882 -66.670  1.00  0.00
ATOM     15  CD2 LEU A  45      23.798 -11.724 -66.279  1.00  0.00
ATOM     16  H   LEU A  45      21.586 -14.946 -66.635  1.00 99.99
ATOM     17  HA  LEU A  45      23.779 -14.184 -64.969  1.00 99.99
ATOM     18  HB2 LEU A  45      20.868 -13.160 -65.364  1.00 99.99
ATOM     19  HB3 LEU A  45      22.022 -12.300 -64.306  1.00 99.99
ATOM     20  HG  LEU A  45      22.149 -12.664 -67.361  1.00 99.99
ATOM     21 HD11 LEU A  45      21.321 -10.314 -65.748  1.00 99.99
ATOM     22 HD12 LEU A  45      20.470 -11.210 -67.028  1.00 99.99
ATOM     23 HD13 LEU A  45      21.917 -10.253 -67.422  1.00 99.99
ATOM     24 HD21 LEU A  45      24.105 -11.323 -65.314  1.00 99.99
ATOM     25 HD22 LEU A  45      24.012 -10.995 -67.059  1.00 99.99
ATOM     26 HD23 LEU A  45      24.343 -12.645 -66.481  1.00 99.99
ATOM     27  N   PRO A  46      22.915 -14.333 -62.518  1.00  0.00
ATOM     28  CA  PRO A  46      22.727 -14.924 -61.171  1.00  0.00
ATOM     29  C   PRO A  46      21.342 -14.589 -60.609  1.00  0.00
ATOM     30  O   PRO A  46      20.746 -13.637 -61.063  1.00  0.00
ATOM     31  CB  PRO A  46      23.839 -14.390 -60.282  1.00  0.00
ATOM     32  CG  PRO A  46      24.293 -13.103 -61.010  1.00  0.00
ATOM     33  CD  PRO A  46      23.968 -13.311 -62.500  1.00  0.00
ATOM     34  HA  PRO A  46      22.865 -16.004 -61.145  1.00 99.99
ATOM     35  HB2 PRO A  46      23.512 -14.113 -59.282  1.00 99.99
ATOM     36  HB3 PRO A  46      24.671 -15.094 -60.295  1.00 99.99
ATOM     37  HG2 PRO A  46      23.587 -12.382 -60.600  1.00 99.99
ATOM     38  HG3 PRO A  46      25.354 -12.879 -60.915  1.00 99.99
ATOM     39  HD2 PRO A  46      23.561 -12.393 -62.922  1.00 99.99
ATOM     40  HD3 PRO A  46      24.824 -13.694 -63.053  1.00 99.99
ATOM     41  N   ASN A  47      20.957 -15.282 -59.550  1.00  0.00
ATOM     42  CA  ASN A  47      19.635 -15.161 -58.994  1.00  0.00
ATOM     43  C   ASN A  47      19.405 -13.798 -58.278  1.00  0.00
ATOM     44  O   ASN A  47      19.964 -13.454 -57.186  1.00  0.00
ATOM     45  CB  ASN A  47      19.367 -16.288 -57.988  1.00  0.00
ATOM     46  CG  ASN A  47      17.873 -16.359 -57.547  1.00  0.00
ATOM     47  OD1 ASN A  47      16.953 -16.548 -58.349  1.00  0.00
ATOM     48  ND2 ASN A  47      17.609 -16.307 -56.215  1.00  0.00
ATOM     49  H   ASN A  47      21.582 -15.978 -59.172  1.00 99.99
ATOM     50  HA  ASN A  47      18.906 -15.225 -59.802  1.00 99.99
ATOM     51  HB2 ASN A  47      19.654 -17.293 -58.297  1.00 99.99
ATOM     52  HB3 ASN A  47      19.949 -16.059 -57.095  1.00 99.99
ATOM     53 HD21 ASN A  47      18.273 -16.643 -55.534  1.00 99.99
ATOM     54 HD22 ASN A  47      16.620 -16.337 -56.014  1.00 99.99
ATOM     55  N   ASN A  48      18.510 -12.984 -58.849  1.00  0.00
ATOM     56  CA  ASN A  48      18.364 -11.588 -58.467  1.00  0.00
ATOM     57  C   ASN A  48      17.719 -11.252 -57.026  1.00  0.00
ATOM     58  O   ASN A  48      17.867 -10.120 -56.560  1.00  0.00
ATOM     59  CB  ASN A  48      17.568 -10.890 -59.591  1.00  0.00
ATOM     60  CG  ASN A  48      16.136 -11.391 -59.817  1.00  0.00
ATOM     61  OD1 ASN A  48      15.540 -12.069 -59.008  1.00  0.00
ATOM     62  ND2 ASN A  48      15.570 -11.033 -60.977  1.00  0.00
ATOM     63  H   ASN A  48      18.098 -13.271 -59.725  1.00 99.99
ATOM     64  HA  ASN A  48      19.387 -11.227 -58.376  1.00 99.99
ATOM     65  HB2 ASN A  48      17.526  -9.849 -59.274  1.00 99.99
ATOM     66  HB3 ASN A  48      18.116 -10.973 -60.528  1.00 99.99
ATOM     67 HD21 ASN A  48      16.162 -10.631 -61.690  1.00 99.99
ATOM     68 HD22 ASN A  48      14.622 -11.297 -61.198  1.00 99.99
ATOM     69  N   THR A  49      17.219 -12.305 -56.435  1.00  0.00
ATOM     70  CA  THR A  49      16.911 -12.593 -55.019  1.00  0.00
ATOM     71  C   THR A  49      15.946 -11.651 -54.374  1.00  0.00
ATOM     72  O   THR A  49      15.305 -12.096 -53.472  1.00  0.00
ATOM     73  CB  THR A  49      18.192 -12.554 -54.219  1.00  0.00
ATOM     74  OG1 THR A  49      19.199 -13.440 -54.681  1.00  0.00
ATOM     75  CG2 THR A  49      18.047 -12.998 -52.804  1.00  0.00
ATOM     76  H   THR A  49      17.345 -13.114 -57.027  1.00 99.99
ATOM     77  HA  THR A  49      16.504 -13.601 -55.077  1.00 99.99
ATOM     78  HB  THR A  49      18.577 -11.537 -54.164  1.00 99.99
ATOM     79  HG1 THR A  49      19.410 -13.197 -55.585  1.00 99.99
ATOM     80 HG21 THR A  49      19.014 -13.252 -52.371  1.00 99.99
ATOM     81 HG22 THR A  49      17.400 -13.874 -52.789  1.00 99.99
ATOM     82 HG23 THR A  49      17.589 -12.197 -52.225  1.00 99.99
ATOM     83  N   ALA A  50      15.888 -10.402 -54.731  1.00  0.00
ATOM     84  CA  ALA A  50      14.979  -9.342 -54.262  1.00  0.00
ATOM     85  C   ALA A  50      13.642  -9.329 -54.999  1.00  0.00
ATOM     86  O   ALA A  50      13.565  -9.516 -56.223  1.00  0.00
ATOM     87  CB  ALA A  50      15.814  -8.026 -54.403  1.00  0.00
ATOM     88  H   ALA A  50      16.531 -10.140 -55.463  1.00 99.99
ATOM     89  HA  ALA A  50      14.797  -9.474 -53.196  1.00 99.99
ATOM     90  HB1 ALA A  50      15.244  -7.237 -53.915  1.00 99.99
ATOM     91  HB2 ALA A  50      15.924  -7.795 -55.461  1.00 99.99
ATOM     92  HB3 ALA A  50      16.798  -8.101 -53.942  1.00 99.99
ATOM     93  N   SER A  51      12.625  -8.734 -54.336  1.00  0.00
ATOM     94  CA  SER A  51      11.343  -8.540 -54.918  1.00  0.00
ATOM     95  C   SER A  51      11.352  -7.354 -55.827  1.00  0.00
ATOM     96  O   SER A  51      11.677  -6.223 -55.411  1.00  0.00
ATOM     97  CB  SER A  51      10.387  -8.328 -53.706  1.00  0.00
ATOM     98  OG  SER A  51       9.029  -7.993 -54.067  1.00  0.00
ATOM     99  H   SER A  51      12.800  -8.458 -53.382  1.00 99.99
ATOM    100  HA  SER A  51      11.071  -9.449 -55.453  1.00 99.99
ATOM    101  HB2 SER A  51      10.411  -9.240 -53.112  1.00 99.99
ATOM    102  HB3 SER A  51      10.791  -7.507 -53.115  1.00 99.99
ATOM    103  HG  SER A  51       8.556  -8.826 -54.110  1.00 99.99
ATOM    104  N   TRP A  52      10.717  -7.495 -57.012  1.00  0.00
ATOM    105  CA  TRP A  52      10.409  -6.395 -57.959  1.00  0.00
ATOM    106  C   TRP A  52       9.456  -5.332 -57.393  1.00  0.00
ATOM    107  O   TRP A  52       9.531  -4.239 -57.893  1.00  0.00
ATOM    108  CB  TRP A  52       9.839  -7.067 -59.285  1.00  0.00
ATOM    109  CG  TRP A  52      10.728  -7.877 -60.207  1.00  0.00
ATOM    110  CD1 TRP A  52      10.912  -9.202 -60.025  1.00  0.00
ATOM    111  CD2 TRP A  52      11.613  -7.466 -61.270  1.00  0.00
ATOM    112  NE1 TRP A  52      11.873  -9.615 -60.873  1.00  0.00
ATOM    113  CE2 TRP A  52      12.263  -8.640 -61.703  1.00  0.00
ATOM    114  CE3 TRP A  52      11.932  -6.258 -61.989  1.00  0.00
ATOM    115  CZ2 TRP A  52      13.203  -8.519 -62.809  1.00  0.00
ATOM    116  CZ3 TRP A  52      12.813  -6.123 -63.037  1.00  0.00
ATOM    117  CH2 TRP A  52      13.503  -7.260 -63.412  1.00  0.00
ATOM    118  H   TRP A  52      10.263  -8.373 -57.212  1.00 99.99
ATOM    119  HA  TRP A  52      11.334  -5.906 -58.257  1.00 99.99
ATOM    120  HB2 TRP A  52       9.029  -7.711 -58.946  1.00 99.99
ATOM    121  HB3 TRP A  52       9.441  -6.228 -59.853  1.00 99.99
ATOM    122  HD1 TRP A  52      10.459  -9.851 -59.291  1.00 99.99
ATOM    123  HE1 TRP A  52      12.123 -10.590 -60.922  1.00 99.99
ATOM    124  HE3 TRP A  52      11.394  -5.367 -61.709  1.00 99.99
ATOM    125  HZ2 TRP A  52      13.657  -9.442 -63.133  1.00 99.99
ATOM    126  HZ3 TRP A  52      13.017  -5.168 -63.494  1.00 99.99
ATOM    127  HH2 TRP A  52      14.247  -7.245 -64.194  1.00 99.99
ATOM    128  N   PHE A  53       8.551  -5.762 -56.448  1.00  0.00
ATOM    129  CA  PHE A  53       7.430  -4.978 -55.971  1.00  0.00
ATOM    130  C   PHE A  53       7.678  -4.317 -54.632  1.00  0.00
ATOM    131  O   PHE A  53       8.504  -4.718 -53.813  1.00  0.00
ATOM    132  CB  PHE A  53       6.276  -5.874 -55.717  1.00  0.00
ATOM    133  CG  PHE A  53       5.494  -6.412 -56.943  1.00  0.00
ATOM    134  CD1 PHE A  53       4.365  -5.746 -57.409  1.00  0.00
ATOM    135  CD2 PHE A  53       5.882  -7.644 -57.488  1.00  0.00
ATOM    136  CE1 PHE A  53       3.611  -6.314 -58.474  1.00  0.00
ATOM    137  CE2 PHE A  53       5.102  -8.317 -58.438  1.00  0.00
ATOM    138  CZ  PHE A  53       3.974  -7.607 -58.997  1.00  0.00
ATOM    139  H   PHE A  53       8.607  -6.729 -56.166  1.00 99.99
ATOM    140  HA  PHE A  53       7.103  -4.235 -56.697  1.00 99.99
ATOM    141  HB2 PHE A  53       6.513  -6.737 -55.094  1.00 99.99
ATOM    142  HB3 PHE A  53       5.545  -5.406 -55.059  1.00 99.99
ATOM    143  HD1 PHE A  53       4.022  -4.815 -56.986  1.00 99.99
ATOM    144  HD2 PHE A  53       6.632  -8.237 -56.991  1.00 99.99
ATOM    145  HE1 PHE A  53       2.741  -5.845 -58.907  1.00 99.99
ATOM    146  HE2 PHE A  53       5.360  -9.323 -58.729  1.00 99.99
ATOM    147  HZ  PHE A  53       3.434  -8.112 -59.784  1.00 99.99
ATOM    148  N   THR A  54       6.819  -3.306 -54.348  1.00  0.00
ATOM    149  CA  THR A  54       6.654  -2.711 -53.061  1.00  0.00
ATOM    150  C   THR A  54       6.219  -3.701 -51.996  1.00  0.00
ATOM    151  O   THR A  54       5.556  -4.683 -52.194  1.00  0.00
ATOM    152  CB  THR A  54       5.862  -1.389 -53.014  1.00  0.00
ATOM    153  OG1 THR A  54       4.512  -1.626 -53.321  1.00  0.00
ATOM    154  CG2 THR A  54       6.421  -0.365 -53.950  1.00  0.00
ATOM    155  H   THR A  54       6.110  -3.183 -55.054  1.00 99.99
ATOM    156  HA  THR A  54       7.651  -2.337 -52.830  1.00 99.99
ATOM    157  HB  THR A  54       5.990  -0.949 -52.025  1.00 99.99
ATOM    158  HG1 THR A  54       4.031  -1.768 -52.504  1.00 99.99
ATOM    159 HG21 THR A  54       5.916   0.511 -53.545  1.00 99.99
ATOM    160 HG22 THR A  54       6.159  -0.482 -55.001  1.00 99.99
ATOM    161 HG23 THR A  54       7.498  -0.240 -53.856  1.00 99.99
ATOM    162  N   ALA A  55       6.845  -3.464 -50.827  1.00  0.00
ATOM    163  CA  ALA A  55       6.736  -4.374 -49.693  1.00  0.00
ATOM    164  C   ALA A  55       5.805  -3.770 -48.636  1.00  0.00
ATOM    165  O   ALA A  55       5.758  -2.548 -48.486  1.00  0.00
ATOM    166  CB  ALA A  55       8.192  -4.538 -49.242  1.00  0.00
ATOM    167  H   ALA A  55       7.468  -2.677 -50.727  1.00 99.99
ATOM    168  HA  ALA A  55       6.336  -5.341 -49.999  1.00 99.99
ATOM    169  HB1 ALA A  55       8.312  -5.128 -48.334  1.00 99.99
ATOM    170  HB2 ALA A  55       8.599  -3.540 -49.082  1.00 99.99
ATOM    171  HB3 ALA A  55       8.723  -5.020 -50.062  1.00 99.99
ATOM    172  N   LEU A  56       5.014  -4.556 -47.948  1.00  0.00
ATOM    173  CA  LEU A  56       4.019  -4.083 -47.023  1.00  0.00
ATOM    174  C   LEU A  56       4.676  -3.978 -45.628  1.00  0.00
ATOM    175  O   LEU A  56       5.626  -4.727 -45.319  1.00  0.00
ATOM    176  CB  LEU A  56       2.811  -5.102 -47.052  1.00  0.00
ATOM    177  CG  LEU A  56       2.048  -5.158 -48.433  1.00  0.00
ATOM    178  CD1 LEU A  56       0.693  -5.846 -48.219  1.00  0.00
ATOM    179  CD2 LEU A  56       1.746  -3.829 -49.095  1.00  0.00
ATOM    180  H   LEU A  56       5.068  -5.544 -48.141  1.00 99.99
ATOM    181  HA  LEU A  56       3.668  -3.090 -47.301  1.00 99.99
ATOM    182  HB2 LEU A  56       3.238  -6.074 -46.801  1.00 99.99
ATOM    183  HB3 LEU A  56       2.106  -4.746 -46.302  1.00 99.99
ATOM    184  HG  LEU A  56       2.694  -5.719 -49.108  1.00 99.99
ATOM    185 HD11 LEU A  56      -0.016  -5.312 -47.589  1.00 99.99
ATOM    186 HD12 LEU A  56       0.934  -6.805 -47.762  1.00 99.99
ATOM    187 HD13 LEU A  56       0.253  -6.012 -49.201  1.00 99.99
ATOM    188 HD21 LEU A  56       1.194  -3.156 -48.442  1.00 99.99
ATOM    189 HD22 LEU A  56       1.127  -4.092 -49.952  1.00 99.99
ATOM    190 HD23 LEU A  56       2.655  -3.337 -49.441  1.00 99.99
ATOM    191  N   THR A  57       4.232  -3.093 -44.707  1.00  0.00
ATOM    192  CA  THR A  57       4.790  -2.982 -43.330  1.00  0.00
ATOM    193  C   THR A  57       3.732  -3.328 -42.293  1.00  0.00
ATOM    194  O   THR A  57       2.628  -2.835 -42.478  1.00  0.00
ATOM    195  CB  THR A  57       5.365  -1.524 -43.084  1.00  0.00
ATOM    196  OG1 THR A  57       6.361  -1.193 -44.009  1.00  0.00
ATOM    197  CG2 THR A  57       5.971  -1.426 -41.635  1.00  0.00
ATOM    198  H   THR A  57       3.395  -2.550 -44.863  1.00 99.99
ATOM    199  HA  THR A  57       5.641  -3.654 -43.217  1.00 99.99
ATOM    200  HB  THR A  57       4.512  -0.856 -43.188  1.00 99.99
ATOM    201  HG1 THR A  57       5.952  -0.949 -44.842  1.00 99.99
ATOM    202 HG21 THR A  57       6.450  -0.447 -41.607  1.00 99.99
ATOM    203 HG22 THR A  57       6.706  -2.196 -41.406  1.00 99.99
ATOM    204 HG23 THR A  57       5.168  -1.459 -40.900  1.00 99.99
ATOM    205  N   GLN A  58       4.060  -4.136 -41.302  1.00  0.00
ATOM    206  CA  GLN A  58       3.186  -4.570 -40.194  1.00  0.00
ATOM    207  C   GLN A  58       2.779  -3.432 -39.135  1.00  0.00
ATOM    208  O   GLN A  58       3.561  -2.487 -38.841  1.00  0.00
ATOM    209  CB  GLN A  58       3.932  -5.772 -39.546  1.00  0.00
ATOM    210  CG  GLN A  58       3.305  -6.443 -38.320  1.00  0.00
ATOM    211  CD  GLN A  58       1.944  -7.117 -38.590  1.00  0.00
ATOM    212  OE1 GLN A  58       0.853  -6.512 -38.729  1.00  0.00
ATOM    213  NE2 GLN A  58       1.909  -8.440 -38.691  1.00  0.00
ATOM    214  H   GLN A  58       5.040  -4.357 -41.195  1.00 99.99
ATOM    215  HA  GLN A  58       2.227  -4.949 -40.549  1.00 99.99
ATOM    216  HB2 GLN A  58       4.123  -6.529 -40.306  1.00 99.99
ATOM    217  HB3 GLN A  58       4.928  -5.418 -39.285  1.00 99.99
ATOM    218  HG2 GLN A  58       3.987  -7.204 -37.942  1.00 99.99
ATOM    219  HG3 GLN A  58       3.160  -5.690 -37.548  1.00 99.99
ATOM    220 HE21 GLN A  58       2.720  -8.982 -38.432  1.00 99.99
ATOM    221 HE22 GLN A  58       1.038  -8.904 -38.897  1.00 99.99
ATOM    222  N   HIS A  59       1.510  -3.511 -38.741  1.00  0.00
ATOM    223  CA  HIS A  59       0.929  -2.636 -37.780  1.00  0.00
ATOM    224  C   HIS A  59       0.547  -3.542 -36.557  1.00  0.00
ATOM    225  O   HIS A  59       0.859  -3.256 -35.412  1.00  0.00
ATOM    226  CB  HIS A  59      -0.202  -1.803 -38.387  1.00  0.00
ATOM    227  CG  HIS A  59      -0.980  -0.910 -37.314  1.00  0.00
ATOM    228  ND1 HIS A  59      -2.312  -0.840 -37.017  1.00  0.00
ATOM    229  CD2 HIS A  59      -0.361  -0.130 -36.393  1.00  0.00
ATOM    230  CE1 HIS A  59      -2.475  -0.008 -36.025  1.00  0.00
ATOM    231  NE2 HIS A  59      -1.309   0.447 -35.664  1.00  0.00
ATOM    232  H   HIS A  59       1.021  -4.347 -39.023  1.00 99.99
ATOM    233  HA  HIS A  59       1.657  -1.915 -37.407  1.00 99.99
ATOM    234  HB2 HIS A  59       0.052  -1.088 -39.168  1.00 99.99
ATOM    235  HB3 HIS A  59      -0.990  -2.419 -38.818  1.00 99.99
ATOM    236  HD1 HIS A  59      -3.071  -1.345 -37.449  1.00 99.99
ATOM    237  HD2 HIS A  59       0.704   0.040 -36.430  1.00 99.99
ATOM    238  HE1 HIS A  59      -3.396   0.256 -35.529  1.00 99.99
ATOM    239  HE2 HIS A  59      -1.142   1.028 -34.854  1.00 99.99
ATOM    240  N   GLY A  60      -0.112  -4.659 -36.842  1.00  0.00
ATOM    241  CA  GLY A  60      -0.540  -5.734 -35.874  1.00  0.00
ATOM    242  C   GLY A  60       0.542  -6.783 -35.715  1.00  0.00
ATOM    243  O   GLY A  60       1.729  -6.429 -35.579  1.00  0.00
ATOM    244  H   GLY A  60      -0.442  -4.819 -37.783  1.00 99.99
ATOM    245  HA2 GLY A  60      -0.899  -5.424 -34.894  1.00 99.99
ATOM    246  HA3 GLY A  60      -1.382  -6.152 -36.426  1.00 99.99
ATOM    247  N   LYS A  61       0.235  -8.052 -35.721  1.00  0.00
ATOM    248  CA  LYS A  61       1.097  -9.174 -35.262  1.00  0.00
ATOM    249  C   LYS A  61       0.893 -10.477 -36.037  1.00  0.00
ATOM    250  O   LYS A  61       1.879 -11.168 -36.253  1.00  0.00
ATOM    251  CB  LYS A  61       0.857  -9.373 -33.730  1.00  0.00
ATOM    252  CG  LYS A  61       1.591 -10.493 -33.049  1.00  0.00
ATOM    253  CD  LYS A  61       3.105 -10.345 -33.000  1.00  0.00
ATOM    254  CE  LYS A  61       3.825 -11.689 -32.608  1.00  0.00
ATOM    255  NZ  LYS A  61       4.054 -12.560 -33.774  1.00  0.00
ATOM    256  H   LYS A  61      -0.728  -8.302 -35.897  1.00 99.99
ATOM    257  HA  LYS A  61       2.132  -8.855 -35.377  1.00 99.99
ATOM    258  HB2 LYS A  61       1.055  -8.414 -33.252  1.00 99.99
ATOM    259  HB3 LYS A  61      -0.186  -9.660 -33.608  1.00 99.99
ATOM    260  HG2 LYS A  61       1.157 -10.713 -32.075  1.00 99.99
ATOM    261  HG3 LYS A  61       1.411 -11.442 -33.552  1.00 99.99
ATOM    262  HD2 LYS A  61       3.481 -10.093 -33.991  1.00 99.99
ATOM    263  HD3 LYS A  61       3.379  -9.634 -32.221  1.00 99.99
ATOM    264  HE2 LYS A  61       4.766 -11.404 -32.138  1.00 99.99
ATOM    265  HE3 LYS A  61       3.141 -12.219 -31.948  1.00 99.99
ATOM    266  HZ1 LYS A  61       3.204 -13.030 -34.052  1.00 99.99
ATOM    267  HZ2 LYS A  61       4.762 -13.246 -33.559  1.00 99.99
ATOM    268  HZ3 LYS A  61       4.373 -11.970 -34.528  1.00 99.99
ATOM    269  N   GLU A  62      -0.285 -10.743 -36.574  1.00  0.00
ATOM    270  CA  GLU A  62      -0.636 -11.855 -37.487  1.00  0.00
ATOM    271  C   GLU A  62      -0.125 -11.682 -38.961  1.00  0.00
ATOM    272  O   GLU A  62      -0.136 -10.599 -39.586  1.00  0.00
ATOM    273  CB  GLU A  62      -2.181 -11.980 -37.467  1.00  0.00
ATOM    274  CG  GLU A  62      -2.795 -13.140 -38.236  1.00  0.00
ATOM    275  CD  GLU A  62      -2.322 -14.559 -37.995  1.00  0.00
ATOM    276  OE1 GLU A  62      -3.202 -15.432 -37.808  1.00  0.00
ATOM    277  OE2 GLU A  62      -1.116 -14.865 -38.012  1.00  0.00
ATOM    278  H   GLU A  62      -1.061 -10.177 -36.265  1.00 99.99
ATOM    279  HA  GLU A  62      -0.234 -12.803 -37.135  1.00 99.99
ATOM    280  HB2 GLU A  62      -2.383 -12.095 -36.403  1.00 99.99
ATOM    281  HB3 GLU A  62      -2.682 -11.053 -37.738  1.00 99.99
ATOM    282  HG2 GLU A  62      -3.861 -13.064 -38.030  1.00 99.99
ATOM    283  HG3 GLU A  62      -2.720 -12.900 -39.295  1.00 99.99
ATOM    284  N   ASP A  63       0.522 -12.765 -39.378  1.00  0.00
ATOM    285  CA  ASP A  63       1.220 -12.975 -40.653  1.00  0.00
ATOM    286  C   ASP A  63       0.222 -12.734 -41.784  1.00  0.00
ATOM    287  O   ASP A  63      -1.010 -12.878 -41.643  1.00  0.00
ATOM    288  CB  ASP A  63       1.836 -14.336 -40.834  1.00  0.00
ATOM    289  CG  ASP A  63       2.991 -14.638 -39.930  1.00  0.00
ATOM    290  OD1 ASP A  63       3.486 -15.803 -39.926  1.00  0.00
ATOM    291  OD2 ASP A  63       3.507 -13.803 -39.174  1.00  0.00
ATOM    292  H   ASP A  63       0.443 -13.570 -38.773  1.00 99.99
ATOM    293  HA  ASP A  63       2.000 -12.217 -40.699  1.00 99.99
ATOM    294  HB2 ASP A  63       0.989 -14.987 -40.622  1.00 99.99
ATOM    295  HB3 ASP A  63       2.135 -14.377 -41.880  1.00 99.99
ATOM    296  N   LEU A  64       0.691 -12.379 -42.988  1.00  0.00
ATOM    297  CA  LEU A  64      -0.090 -11.896 -44.188  1.00  0.00
ATOM    298  C   LEU A  64      -0.803 -13.059 -44.845  1.00  0.00
ATOM    299  O   LEU A  64      -0.476 -13.566 -45.941  1.00  0.00
ATOM    300  CB  LEU A  64       0.841 -11.126 -45.103  1.00  0.00
ATOM    301  CG  LEU A  64       0.122 -10.277 -46.158  1.00  0.00
ATOM    302  CD1 LEU A  64      -0.516  -8.983 -45.581  1.00  0.00
ATOM    303  CD2 LEU A  64       1.120  -9.861 -47.268  1.00  0.00
ATOM    304  H   LEU A  64       1.687 -12.231 -43.081  1.00 99.99
ATOM    305  HA  LEU A  64      -0.817 -11.162 -43.841  1.00 99.99
ATOM    306  HB2 LEU A  64       1.546 -10.540 -44.516  1.00 99.99
ATOM    307  HB3 LEU A  64       1.514 -11.811 -45.616  1.00 99.99
ATOM    308  HG  LEU A  64      -0.676 -10.868 -46.603  1.00 99.99
ATOM    309 HD11 LEU A  64       0.246  -8.253 -45.318  1.00 99.99
ATOM    310 HD12 LEU A  64      -1.102  -9.234 -44.697  1.00 99.99
ATOM    311 HD13 LEU A  64      -1.172  -8.565 -46.345  1.00 99.99
ATOM    312 HD21 LEU A  64       1.563 -10.784 -47.640  1.00 99.99
ATOM    313 HD22 LEU A  64       1.905  -9.210 -46.884  1.00 99.99
ATOM    314 HD23 LEU A  64       0.596  -9.357 -48.079  1.00 99.99
ATOM    315  N   LYS A  65      -1.654 -13.784 -44.096  1.00  0.00
ATOM    316  CA  LYS A  65      -2.213 -15.134 -44.419  1.00  0.00
ATOM    317  C   LYS A  65      -3.518 -14.898 -45.270  1.00  0.00
ATOM    318  O   LYS A  65      -4.522 -14.564 -44.639  1.00  0.00
ATOM    319  CB  LYS A  65      -2.550 -15.839 -43.155  1.00  0.00
ATOM    320  CG  LYS A  65      -1.345 -16.416 -42.424  1.00  0.00
ATOM    321  CD  LYS A  65      -1.641 -16.800 -40.946  1.00  0.00
ATOM    322  CE  LYS A  65      -0.395 -17.406 -40.211  1.00  0.00
ATOM    323  NZ  LYS A  65      -0.651 -17.538 -38.766  1.00  0.00
ATOM    324  H   LYS A  65      -1.877 -13.458 -43.167  1.00 99.99
ATOM    325  HA  LYS A  65      -1.532 -15.687 -45.065  1.00 99.99
ATOM    326  HB2 LYS A  65      -2.970 -15.166 -42.408  1.00 99.99
ATOM    327  HB3 LYS A  65      -3.342 -16.573 -43.292  1.00 99.99
ATOM    328  HG2 LYS A  65      -1.023 -17.333 -42.916  1.00 99.99
ATOM    329  HG3 LYS A  65      -0.553 -15.669 -42.378  1.00 99.99
ATOM    330  HD2 LYS A  65      -1.893 -15.883 -40.416  1.00 99.99
ATOM    331  HD3 LYS A  65      -2.468 -17.510 -40.954  1.00 99.99
ATOM    332  HE2 LYS A  65      -0.212 -18.380 -40.662  1.00 99.99
ATOM    333  HE3 LYS A  65       0.435 -16.727 -40.397  1.00 99.99
ATOM    334  HZ1 LYS A  65      -0.953 -16.619 -38.476  1.00 99.99
ATOM    335  HZ2 LYS A  65       0.166 -17.806 -38.238  1.00 99.99
ATOM    336  HZ3 LYS A  65      -1.392 -18.203 -38.601  1.00 99.99
ATOM    337  N   PHE A  66      -3.494 -15.059 -46.604  1.00  0.00
ATOM    338  CA  PHE A  66      -4.641 -15.003 -47.482  1.00  0.00
ATOM    339  C   PHE A  66      -5.670 -16.147 -47.355  1.00  0.00
ATOM    340  O   PHE A  66      -5.336 -17.294 -47.030  1.00  0.00
ATOM    341  CB  PHE A  66      -4.177 -14.900 -48.961  1.00  0.00
ATOM    342  CG  PHE A  66      -3.448 -13.630 -49.241  1.00  0.00
ATOM    343  CD1 PHE A  66      -4.128 -12.602 -49.858  1.00  0.00
ATOM    344  CD2 PHE A  66      -2.071 -13.415 -48.928  1.00  0.00
ATOM    345  CE1 PHE A  66      -3.469 -11.418 -50.242  1.00  0.00
ATOM    346  CE2 PHE A  66      -1.486 -12.136 -49.078  1.00  0.00
ATOM    347  CZ  PHE A  66      -2.199 -11.114 -49.726  1.00  0.00
ATOM    348  H   PHE A  66      -2.601 -15.307 -47.002  1.00 99.99
ATOM    349  HA  PHE A  66      -5.161 -14.062 -47.309  1.00 99.99
ATOM    350  HB2 PHE A  66      -3.533 -15.761 -49.137  1.00 99.99
ATOM    351  HB3 PHE A  66      -5.027 -15.014 -49.633  1.00 99.99
ATOM    352  HD1 PHE A  66      -5.173 -12.724 -50.094  1.00 99.99
ATOM    353  HD2 PHE A  66      -1.513 -14.251 -48.535  1.00 99.99
ATOM    354  HE1 PHE A  66      -3.965 -10.709 -50.889  1.00 99.99
ATOM    355  HE2 PHE A  66      -0.454 -12.001 -48.791  1.00 99.99
ATOM    356  HZ  PHE A  66      -1.683 -10.213 -50.021  1.00 99.99
ATOM    357  N   PRO A  67      -7.037 -15.900 -47.635  1.00  0.00
ATOM    358  CA  PRO A  67      -7.933 -17.024 -47.974  1.00  0.00
ATOM    359  C   PRO A  67      -7.333 -17.787 -49.188  1.00  0.00
ATOM    360  O   PRO A  67      -6.693 -17.224 -50.097  1.00  0.00
ATOM    361  CB  PRO A  67      -9.274 -16.348 -48.240  1.00  0.00
ATOM    362  CG  PRO A  67      -9.070 -14.866 -48.533  1.00  0.00
ATOM    363  CD  PRO A  67      -7.599 -14.637 -48.145  1.00  0.00
ATOM    364  HA  PRO A  67      -7.858 -17.681 -47.110  1.00 99.99
ATOM    365  HB2 PRO A  67      -9.770 -16.821 -49.086  1.00 99.99
ATOM    366  HB3 PRO A  67      -9.954 -16.462 -47.396  1.00 99.99
ATOM    367  HG2 PRO A  67      -9.198 -14.604 -49.582  1.00 99.99
ATOM    368  HG3 PRO A  67      -9.701 -14.275 -47.872  1.00 99.99
ATOM    369  HD2 PRO A  67      -6.920 -14.257 -48.907  1.00 99.99
ATOM    370  HD3 PRO A  67      -7.575 -13.913 -47.332  1.00 99.99
ATOM    371  N   ARG A  68      -7.695 -19.048 -49.269  1.00  0.00
ATOM    372  CA  ARG A  68      -7.800 -19.885 -50.555  1.00  0.00
ATOM    373  C   ARG A  68      -6.621 -20.033 -51.535  1.00  0.00
ATOM    374  O   ARG A  68      -6.723 -20.590 -52.650  1.00  0.00
ATOM    375  CB  ARG A  68      -9.088 -19.334 -51.285  1.00  0.00
ATOM    376  CG  ARG A  68     -10.415 -19.526 -50.577  1.00  0.00
ATOM    377  CD  ARG A  68     -11.653 -19.271 -51.483  1.00  0.00
ATOM    378  NE  ARG A  68     -11.762 -17.879 -51.737  1.00  0.00
ATOM    379  CZ  ARG A  68     -12.208 -16.863 -50.948  1.00  0.00
ATOM    380  NH1 ARG A  68     -12.889 -17.019 -49.885  1.00  0.00
ATOM    381  NH2 ARG A  68     -11.875 -15.652 -51.351  1.00  0.00
ATOM    382  H   ARG A  68      -8.142 -19.520 -48.497  1.00 99.99
ATOM    383  HA  ARG A  68      -8.022 -20.868 -50.141  1.00 99.99
ATOM    384  HB2 ARG A  68      -8.925 -18.278 -51.494  1.00 99.99
ATOM    385  HB3 ARG A  68      -9.116 -19.811 -52.265  1.00 99.99
ATOM    386  HG2 ARG A  68     -10.477 -20.554 -50.221  1.00 99.99
ATOM    387  HG3 ARG A  68     -10.484 -18.841 -49.732  1.00 99.99
ATOM    388  HD2 ARG A  68     -11.560 -19.857 -52.397  1.00 99.99
ATOM    389  HD3 ARG A  68     -12.465 -19.651 -50.866  1.00 99.99
ATOM    390  HE  ARG A  68     -11.426 -17.650 -52.660  1.00 99.99
ATOM    391 HH11 ARG A  68     -13.109 -17.960 -49.590  1.00 99.99
ATOM    392 HH12 ARG A  68     -13.256 -16.229 -49.374  1.00 99.99
ATOM    393 HH21 ARG A  68     -11.363 -15.632 -52.221  1.00 99.99
ATOM    394 HH22 ARG A  68     -11.761 -14.906 -50.681  1.00 99.99
ATOM    395  N   GLY A  69      -5.544 -19.359 -51.355  1.00  0.00
ATOM    396  CA  GLY A  69      -4.399 -19.189 -52.290  1.00  0.00
ATOM    397  C   GLY A  69      -4.556 -17.977 -53.268  1.00  0.00
ATOM    398  O   GLY A  69      -3.842 -17.823 -54.266  1.00  0.00
ATOM    399  H   GLY A  69      -5.394 -18.977 -50.432  1.00 99.99
ATOM    400  HA2 GLY A  69      -3.490 -19.011 -51.718  1.00 99.99
ATOM    401  HA3 GLY A  69      -4.476 -20.090 -52.899  1.00 99.99
ATOM    402  N   GLN A  70      -5.602 -17.191 -53.024  1.00  0.00
ATOM    403  CA  GLN A  70      -5.942 -16.038 -53.844  1.00  0.00
ATOM    404  C   GLN A  70      -5.157 -14.804 -53.330  1.00  0.00
ATOM    405  O   GLN A  70      -5.623 -14.185 -52.375  1.00  0.00
ATOM    406  CB  GLN A  70      -7.437 -15.741 -53.773  1.00  0.00
ATOM    407  CG  GLN A  70      -8.150 -17.034 -54.362  1.00  0.00
ATOM    408  CD  GLN A  70      -9.694 -16.963 -54.213  1.00  0.00
ATOM    409  OE1 GLN A  70     -10.270 -16.133 -53.618  1.00  0.00
ATOM    410  NE2 GLN A  70     -10.340 -17.959 -54.764  1.00  0.00
ATOM    411  H   GLN A  70      -6.147 -17.341 -52.187  1.00 99.99
ATOM    412  HA  GLN A  70      -5.646 -16.207 -54.878  1.00 99.99
ATOM    413  HB2 GLN A  70      -7.752 -15.691 -52.732  1.00 99.99
ATOM    414  HB3 GLN A  70      -7.847 -14.906 -54.339  1.00 99.99
ATOM    415  HG2 GLN A  70      -7.931 -17.135 -55.424  1.00 99.99
ATOM    416  HG3 GLN A  70      -7.823 -17.973 -53.917  1.00 99.99
ATOM    417 HE21 GLN A  70      -9.873 -18.577 -55.411  1.00 99.99
ATOM    418 HE22 GLN A  70     -11.345 -17.860 -54.798  1.00 99.99
ATOM    419  N   GLY A  71      -4.077 -14.307 -53.984  1.00  0.00
ATOM    420  CA  GLY A  71      -3.382 -13.107 -53.591  1.00  0.00
ATOM    421  C   GLY A  71      -2.204 -12.759 -54.515  1.00  0.00
ATOM    422  O   GLY A  71      -1.360 -11.953 -54.194  1.00  0.00
ATOM    423  H   GLY A  71      -3.827 -14.746 -54.858  1.00 99.99
ATOM    424  HA2 GLY A  71      -4.067 -12.261 -53.576  1.00 99.99
ATOM    425  HA3 GLY A  71      -3.024 -13.109 -52.563  1.00 99.99
ATOM    426  N   VAL A  72      -2.194 -13.271 -55.764  1.00  0.00
ATOM    427  CA  VAL A  72      -1.247 -12.950 -56.810  1.00  0.00
ATOM    428  C   VAL A  72      -1.404 -11.558 -57.467  1.00  0.00
ATOM    429  O   VAL A  72      -2.486 -11.344 -58.091  1.00  0.00
ATOM    430  CB  VAL A  72      -1.074 -14.072 -57.879  1.00  0.00
ATOM    431  CG1 VAL A  72      -0.141 -13.667 -59.012  1.00  0.00
ATOM    432  CG2 VAL A  72      -0.584 -15.469 -57.350  1.00  0.00
ATOM    433  H   VAL A  72      -3.039 -13.760 -56.022  1.00 99.99
ATOM    434  HA  VAL A  72      -0.233 -13.016 -56.416  1.00 99.99
ATOM    435  HB  VAL A  72      -2.025 -14.169 -58.401  1.00 99.99
ATOM    436 HG11 VAL A  72      -0.407 -12.671 -59.361  1.00 99.99
ATOM    437 HG12 VAL A  72      -0.058 -14.341 -59.864  1.00 99.99
ATOM    438 HG13 VAL A  72       0.814 -13.626 -58.488  1.00 99.99
ATOM    439 HG21 VAL A  72      -0.987 -15.620 -56.348  1.00 99.99
ATOM    440 HG22 VAL A  72       0.504 -15.520 -57.314  1.00 99.99
ATOM    441 HG23 VAL A  72      -0.962 -16.246 -58.015  1.00 99.99
ATOM    442  N   PRO A  73      -0.418 -10.633 -57.383  1.00  0.00
ATOM    443  CA  PRO A  73      -0.442  -9.208 -57.752  1.00  0.00
ATOM    444  C   PRO A  73      -0.552  -9.072 -59.294  1.00  0.00
ATOM    445  O   PRO A  73      -0.598 -10.049 -60.054  1.00  0.00
ATOM    446  CB  PRO A  73       0.734  -8.543 -57.151  1.00  0.00
ATOM    447  CG  PRO A  73       1.700  -9.712 -57.176  1.00  0.00
ATOM    448  CD  PRO A  73       0.874 -10.948 -56.808  1.00  0.00
ATOM    449  HA  PRO A  73      -1.364  -8.819 -57.324  1.00 99.99
ATOM    450  HB2 PRO A  73       1.109  -7.735 -57.779  1.00 99.99
ATOM    451  HB3 PRO A  73       0.522  -8.256 -56.122  1.00 99.99
ATOM    452  HG2 PRO A  73       2.111  -9.844 -58.176  1.00 99.99
ATOM    453  HG3 PRO A  73       2.499  -9.587 -56.445  1.00 99.99
ATOM    454  HD2 PRO A  73       1.275 -11.842 -57.286  1.00 99.99
ATOM    455  HD3 PRO A  73       0.799 -10.944 -55.721  1.00 99.99
ATOM    456  N   ILE A  74      -0.792  -7.843 -59.824  1.00  0.00
ATOM    457  CA  ILE A  74      -0.769  -7.496 -61.233  1.00  0.00
ATOM    458  C   ILE A  74       0.496  -6.699 -61.622  1.00  0.00
ATOM    459  O   ILE A  74       0.935  -5.755 -60.942  1.00  0.00
ATOM    460  CB  ILE A  74      -2.012  -6.641 -61.542  1.00  0.00
ATOM    461  CG1 ILE A  74      -3.151  -7.548 -61.900  1.00  0.00
ATOM    462  CG2 ILE A  74      -1.924  -5.558 -62.644  1.00  0.00
ATOM    463  CD1 ILE A  74      -4.489  -6.893 -62.084  1.00  0.00
ATOM    464  H   ILE A  74      -0.882  -7.093 -59.157  1.00 99.99
ATOM    465  HA  ILE A  74      -0.830  -8.367 -61.884  1.00 99.99
ATOM    466  HB  ILE A  74      -2.335  -6.158 -60.621  1.00 99.99
ATOM    467 HG12 ILE A  74      -2.922  -8.140 -62.785  1.00 99.99
ATOM    468 HG13 ILE A  74      -3.312  -8.301 -61.130  1.00 99.99
ATOM    469 HG21 ILE A  74      -1.779  -6.018 -63.621  1.00 99.99
ATOM    470 HG22 ILE A  74      -1.051  -4.959 -62.390  1.00 99.99
ATOM    471 HG23 ILE A  74      -2.807  -4.920 -62.670  1.00 99.99
ATOM    472 HD11 ILE A  74      -4.424  -6.280 -62.982  1.00 99.99
ATOM    473 HD12 ILE A  74      -4.733  -6.263 -61.230  1.00 99.99
ATOM    474 HD13 ILE A  74      -5.265  -7.647 -62.214  1.00 99.99
ATOM    475  N   ASN A  75       1.036  -6.975 -62.782  1.00  0.00
ATOM    476  CA  ASN A  75       2.182  -6.377 -63.363  1.00  0.00
ATOM    477  C   ASN A  75       2.169  -6.495 -64.927  1.00  0.00
ATOM    478  O   ASN A  75       1.991  -7.607 -65.420  1.00  0.00
ATOM    479  CB  ASN A  75       3.486  -7.005 -62.870  1.00  0.00
ATOM    480  CG  ASN A  75       4.772  -6.744 -63.742  1.00  0.00
ATOM    481  OD1 ASN A  75       5.016  -5.673 -64.283  1.00  0.00
ATOM    482  ND2 ASN A  75       5.658  -7.676 -63.893  1.00  0.00
ATOM    483  H   ASN A  75       0.492  -7.652 -63.296  1.00 99.99
ATOM    484  HA  ASN A  75       2.206  -5.313 -63.136  1.00 99.99
ATOM    485  HB2 ASN A  75       3.681  -6.540 -61.905  1.00 99.99
ATOM    486  HB3 ASN A  75       3.357  -8.088 -62.852  1.00 99.99
ATOM    487 HD21 ASN A  75       5.662  -8.491 -63.296  1.00 99.99
ATOM    488 HD22 ASN A  75       6.483  -7.434 -64.421  1.00 99.99
ATOM    489  N   THR A  76       2.122  -5.333 -65.633  1.00  0.00
ATOM    490  CA  THR A  76       1.987  -5.325 -67.058  1.00  0.00
ATOM    491  C   THR A  76       3.081  -6.083 -67.729  1.00  0.00
ATOM    492  O   THR A  76       2.819  -6.809 -68.637  1.00  0.00
ATOM    493  CB  THR A  76       1.773  -3.834 -67.529  1.00  0.00
ATOM    494  OG1 THR A  76       0.648  -3.174 -66.948  1.00  0.00
ATOM    495  CG2 THR A  76       1.502  -3.674 -69.033  1.00  0.00
ATOM    496  H   THR A  76       2.122  -4.459 -65.130  1.00 99.99
ATOM    497  HA  THR A  76       1.004  -5.677 -67.369  1.00 99.99
ATOM    498  HB  THR A  76       2.663  -3.291 -67.215  1.00 99.99
ATOM    499  HG1 THR A  76       0.697  -3.314 -66.001  1.00 99.99
ATOM    500 HG21 THR A  76       2.380  -3.977 -69.601  1.00 99.99
ATOM    501 HG22 THR A  76       1.257  -2.638 -69.268  1.00 99.99
ATOM    502 HG23 THR A  76       0.661  -4.314 -69.297  1.00 99.99
ATOM    503  N   ASN A  77       4.340  -5.936 -67.335  1.00  0.00
ATOM    504  CA  ASN A  77       5.560  -6.573 -67.908  1.00  0.00
ATOM    505  C   ASN A  77       5.702  -8.044 -67.468  1.00  0.00
ATOM    506  O   ASN A  77       6.817  -8.495 -67.289  1.00  0.00
ATOM    507  CB  ASN A  77       6.754  -5.787 -67.461  1.00  0.00
ATOM    508  CG  ASN A  77       6.650  -4.273 -67.885  1.00  0.00
ATOM    509  OD1 ASN A  77       6.505  -3.967 -69.053  1.00  0.00
ATOM    510  ND2 ASN A  77       6.813  -3.343 -66.941  1.00  0.00
ATOM    511  H   ASN A  77       4.515  -5.332 -66.546  1.00 99.99
ATOM    512  HA  ASN A  77       5.528  -6.550 -68.997  1.00 99.99
ATOM    513  HB2 ASN A  77       6.784  -5.789 -66.373  1.00 99.99
ATOM    514  HB3 ASN A  77       7.707  -6.140 -67.852  1.00 99.99
ATOM    515 HD21 ASN A  77       6.932  -3.704 -66.005  1.00 99.99
ATOM    516 HD22 ASN A  77       7.057  -2.386 -67.145  1.00 99.99
ATOM    517  N   SER A  78       4.623  -8.760 -67.414  1.00  0.00
ATOM    518  CA  SER A  78       4.564 -10.232 -67.110  1.00  0.00
ATOM    519  C   SER A  78       3.431 -10.925 -67.867  1.00  0.00
ATOM    520  O   SER A  78       2.321 -10.411 -67.964  1.00  0.00
ATOM    521  CB  SER A  78       4.337 -10.543 -65.614  1.00  0.00
ATOM    522  OG  SER A  78       3.089 -10.225 -65.007  1.00  0.00
ATOM    523  H   SER A  78       3.724  -8.361 -67.639  1.00 99.99
ATOM    524  HA  SER A  78       5.498 -10.753 -67.316  1.00 99.99
ATOM    525  HB2 SER A  78       4.544 -11.600 -65.453  1.00 99.99
ATOM    526  HB3 SER A  78       5.093 -10.009 -65.038  1.00 99.99
ATOM    527  HG  SER A  78       2.908  -9.302 -65.194  1.00 99.99
ATOM    528  N   SER A  79       3.667 -12.192 -68.293  1.00  0.00
ATOM    529  CA  SER A  79       2.696 -12.954 -69.070  1.00  0.00
ATOM    530  C   SER A  79       1.597 -13.666 -68.213  1.00  0.00
ATOM    531  O   SER A  79       1.745 -13.780 -66.956  1.00  0.00
ATOM    532  CB  SER A  79       3.401 -13.895 -70.059  1.00  0.00
ATOM    533  OG  SER A  79       3.801 -15.050 -69.414  1.00  0.00
ATOM    534  H   SER A  79       4.562 -12.627 -68.123  1.00 99.99
ATOM    535  HA  SER A  79       2.173 -12.269 -69.737  1.00 99.99
ATOM    536  HB2 SER A  79       2.720 -14.107 -70.884  1.00 99.99
ATOM    537  HB3 SER A  79       4.214 -13.354 -70.538  1.00 99.99
ATOM    538  HG  SER A  79       4.425 -14.845 -68.714  1.00 99.99
ATOM    539  N   PRO A  80       0.518 -14.191 -68.812  1.00  0.00
ATOM    540  CA  PRO A  80      -0.467 -14.927 -67.991  1.00  0.00
ATOM    541  C   PRO A  80       0.076 -16.173 -67.325  1.00  0.00
ATOM    542  O   PRO A  80      -0.408 -16.498 -66.272  1.00  0.00
ATOM    543  CB  PRO A  80      -1.520 -15.371 -68.984  1.00  0.00
ATOM    544  CG  PRO A  80      -1.496 -14.239 -70.001  1.00  0.00
ATOM    545  CD  PRO A  80      -0.006 -14.124 -70.194  1.00  0.00
ATOM    546  HA  PRO A  80      -0.904 -14.265 -67.242  1.00 99.99
ATOM    547  HB2 PRO A  80      -1.287 -16.313 -69.476  1.00 99.99
ATOM    548  HB3 PRO A  80      -2.511 -15.440 -68.537  1.00 99.99
ATOM    549  HG2 PRO A  80      -1.991 -14.472 -70.944  1.00 99.99
ATOM    550  HG3 PRO A  80      -1.903 -13.318 -69.587  1.00 99.99
ATOM    551  HD2 PRO A  80       0.436 -14.952 -70.748  1.00 99.99
ATOM    552  HD3 PRO A  80       0.332 -13.183 -70.624  1.00 99.99
ATOM    553  N   ASP A  81       1.020 -16.916 -67.945  1.00  0.00
ATOM    554  CA  ASP A  81       1.772 -18.108 -67.420  1.00  0.00
ATOM    555  C   ASP A  81       2.556 -17.752 -66.107  1.00  0.00
ATOM    556  O   ASP A  81       2.818 -18.604 -65.297  1.00  0.00
ATOM    557  CB  ASP A  81       2.757 -18.544 -68.506  1.00  0.00
ATOM    558  CG  ASP A  81       2.178 -18.828 -69.838  1.00  0.00
ATOM    559  OD1 ASP A  81       0.996 -18.657 -70.113  1.00  0.00
ATOM    560  OD2 ASP A  81       2.922 -19.335 -70.702  1.00  0.00
ATOM    561  H   ASP A  81       1.413 -16.535 -68.793  1.00 99.99
ATOM    562  HA  ASP A  81       1.095 -18.920 -67.159  1.00 99.99
ATOM    563  HB2 ASP A  81       3.536 -17.784 -68.545  1.00 99.99
ATOM    564  HB3 ASP A  81       3.400 -19.349 -68.153  1.00 99.99
ATOM    565  N   ASP A  82       2.996 -16.501 -65.900  1.00  0.00
ATOM    566  CA  ASP A  82       3.890 -15.971 -64.788  1.00  0.00
ATOM    567  C   ASP A  82       3.173 -15.843 -63.392  1.00  0.00
ATOM    568  O   ASP A  82       3.867 -15.713 -62.405  1.00  0.00
ATOM    569  CB  ASP A  82       4.701 -14.782 -65.308  1.00  0.00
ATOM    570  CG  ASP A  82       5.424 -15.071 -66.603  1.00  0.00
ATOM    571  OD1 ASP A  82       6.020 -16.198 -66.673  1.00  0.00
ATOM    572  OD2 ASP A  82       5.474 -14.229 -67.522  1.00  0.00
ATOM    573  H   ASP A  82       2.670 -15.764 -66.508  1.00 99.99
ATOM    574  HA  ASP A  82       4.646 -16.746 -64.666  1.00 99.99
ATOM    575  HB2 ASP A  82       4.047 -13.919 -65.426  1.00 99.99
ATOM    576  HB3 ASP A  82       5.419 -14.589 -64.512  1.00 99.99
ATOM    577  N   GLN A  83       1.842 -15.968 -63.361  1.00  0.00
ATOM    578  CA  GLN A  83       1.092 -15.411 -62.299  1.00  0.00
ATOM    579  C   GLN A  83       0.960 -16.424 -61.103  1.00  0.00
ATOM    580  O   GLN A  83      -0.181 -16.765 -60.777  1.00  0.00
ATOM    581  CB  GLN A  83      -0.246 -14.923 -62.887  1.00  0.00
ATOM    582  CG  GLN A  83      -0.182 -13.766 -63.906  1.00  0.00
ATOM    583  CD  GLN A  83       0.907 -12.798 -63.600  1.00  0.00
ATOM    584  OE1 GLN A  83       0.954 -12.203 -62.570  1.00  0.00
ATOM    585  NE2 GLN A  83       1.806 -12.604 -64.541  1.00  0.00
ATOM    586  H   GLN A  83       1.420 -16.137 -64.262  1.00 99.99
ATOM    587  HA  GLN A  83       1.574 -14.525 -61.888  1.00 99.99
ATOM    588  HB2 GLN A  83      -0.763 -15.760 -63.353  1.00 99.99
ATOM    589  HB3 GLN A  83      -0.821 -14.586 -62.025  1.00 99.99
ATOM    590  HG2 GLN A  83      -0.046 -14.233 -64.881  1.00 99.99
ATOM    591  HG3 GLN A  83      -1.137 -13.265 -64.062  1.00 99.99
ATOM    592 HE21 GLN A  83       1.664 -13.058 -65.430  1.00 99.99
ATOM    593 HE22 GLN A  83       2.507 -11.886 -64.446  1.00 99.99
ATOM    594  N   ILE A  84       2.084 -16.722 -60.466  1.00  0.00
ATOM    595  CA  ILE A  84       2.086 -17.735 -59.415  1.00  0.00
ATOM    596  C   ILE A  84       3.324 -17.338 -58.492  1.00  0.00
ATOM    597  O   ILE A  84       4.319 -16.886 -59.052  1.00  0.00
ATOM    598  CB  ILE A  84       2.188 -19.155 -60.103  1.00  0.00
ATOM    599  CG1 ILE A  84       2.333 -20.266 -59.040  1.00  0.00
ATOM    600  CG2 ILE A  84       3.307 -19.217 -61.128  1.00  0.00
ATOM    601  CD1 ILE A  84       2.047 -21.724 -59.556  1.00  0.00
ATOM    602  H   ILE A  84       2.964 -16.277 -60.678  1.00 99.99
ATOM    603  HA  ILE A  84       1.230 -17.730 -58.743  1.00 99.99
ATOM    604  HB  ILE A  84       1.238 -19.301 -60.618  1.00 99.99
ATOM    605 HG12 ILE A  84       3.340 -20.211 -58.629  1.00 99.99
ATOM    606 HG13 ILE A  84       1.633 -20.054 -58.231  1.00 99.99
ATOM    607 HG21 ILE A  84       4.282 -19.330 -60.655  1.00 99.99
ATOM    608 HG22 ILE A  84       3.329 -18.365 -61.806  1.00 99.99
ATOM    609 HG23 ILE A  84       3.069 -20.121 -61.685  1.00 99.99
ATOM    610 HD11 ILE A  84       0.995 -21.826 -59.818  1.00 99.99
ATOM    611 HD12 ILE A  84       2.281 -22.395 -58.731  1.00 99.99
ATOM    612 HD13 ILE A  84       2.662 -21.977 -60.418  1.00 99.99
ATOM    613  N   GLY A  85       3.226 -17.523 -57.183  1.00  0.00
ATOM    614  CA  GLY A  85       4.223 -16.880 -56.354  1.00  0.00
ATOM    615  C   GLY A  85       4.047 -17.109 -54.800  1.00  0.00
ATOM    616  O   GLY A  85       3.328 -18.004 -54.397  1.00  0.00
ATOM    617  H   GLY A  85       2.381 -17.852 -56.740  1.00 99.99
ATOM    618  HA2 GLY A  85       5.205 -17.284 -56.599  1.00 99.99
ATOM    619  HA3 GLY A  85       4.355 -15.807 -56.478  1.00 99.99
ATOM    620  N   TYR A  86       4.717 -16.402 -53.916  1.00  0.00
ATOM    621  CA  TYR A  86       4.601 -16.478 -52.474  1.00  0.00
ATOM    622  C   TYR A  86       4.982 -15.184 -51.781  1.00  0.00
ATOM    623  O   TYR A  86       5.871 -14.522 -52.246  1.00  0.00
ATOM    624  CB  TYR A  86       5.450 -17.645 -51.927  1.00  0.00
ATOM    625  CG  TYR A  86       7.004 -17.515 -52.052  1.00  0.00
ATOM    626  CD1 TYR A  86       7.561 -17.784 -53.332  1.00  0.00
ATOM    627  CD2 TYR A  86       7.800 -16.955 -51.050  1.00  0.00
ATOM    628  CE1 TYR A  86       8.887 -17.507 -53.537  1.00  0.00
ATOM    629  CE2 TYR A  86       9.179 -16.744 -51.276  1.00  0.00
ATOM    630  CZ  TYR A  86       9.774 -17.030 -52.521  1.00  0.00
ATOM    631  OH  TYR A  86      11.103 -16.874 -52.780  1.00  0.00
ATOM    632  H   TYR A  86       5.345 -15.715 -54.305  1.00 99.99
ATOM    633  HA  TYR A  86       3.568 -16.732 -52.239  1.00 99.99
ATOM    634  HB2 TYR A  86       5.245 -17.726 -50.860  1.00 99.99
ATOM    635  HB3 TYR A  86       5.192 -18.581 -52.420  1.00 99.99
ATOM    636  HD1 TYR A  86       6.917 -18.149 -54.117  1.00 99.99
ATOM    637  HD2 TYR A  86       7.369 -16.622 -50.119  1.00 99.99
ATOM    638  HE1 TYR A  86       9.291 -17.688 -54.521  1.00 99.99
ATOM    639  HE2 TYR A  86       9.726 -16.180 -50.536  1.00 99.99
ATOM    640  HH  TYR A  86      11.324 -17.024 -53.702  1.00 99.99
ATOM    641  N   TYR A  87       4.271 -14.969 -50.658  1.00  0.00
ATOM    642  CA  TYR A  87       4.577 -13.952 -49.662  1.00  0.00
ATOM    643  C   TYR A  87       5.438 -14.360 -48.500  1.00  0.00
ATOM    644  O   TYR A  87       5.257 -15.511 -48.057  1.00  0.00
ATOM    645  CB  TYR A  87       3.349 -13.316 -49.097  1.00  0.00
ATOM    646  CG  TYR A  87       2.579 -12.512 -50.061  1.00  0.00
ATOM    647  CD1 TYR A  87       2.690 -11.108 -50.185  1.00  0.00
ATOM    648  CD2 TYR A  87       1.502 -13.119 -50.821  1.00  0.00
ATOM    649  CE1 TYR A  87       1.762 -10.348 -50.937  1.00  0.00
ATOM    650  CE2 TYR A  87       0.681 -12.364 -51.682  1.00  0.00
ATOM    651  CZ  TYR A  87       0.733 -10.926 -51.713  1.00  0.00
ATOM    652  OH  TYR A  87       0.167 -10.138 -52.697  1.00  0.00
ATOM    653  H   TYR A  87       3.546 -15.635 -50.435  1.00 99.99
ATOM    654  HA  TYR A  87       5.048 -13.150 -50.228  1.00 99.99
ATOM    655  HB2 TYR A  87       2.744 -14.098 -48.643  1.00 99.99
ATOM    656  HB3 TYR A  87       3.580 -12.760 -48.190  1.00 99.99
ATOM    657  HD1 TYR A  87       3.466 -10.586 -49.645  1.00 99.99
ATOM    658  HD2 TYR A  87       1.394 -14.193 -50.796  1.00 99.99
ATOM    659  HE1 TYR A  87       1.937  -9.285 -50.989  1.00 99.99
ATOM    660  HE2 TYR A  87      -0.082 -12.847 -52.271  1.00 99.99
ATOM    661  HH  TYR A  87      -0.431 -10.643 -53.252  1.00 99.99
ATOM    662  N   ARG A  88       6.389 -13.565 -48.018  1.00  0.00
ATOM    663  CA  ARG A  88       7.221 -13.941 -46.911  1.00  0.00
ATOM    664  C   ARG A  88       7.473 -12.727 -45.968  1.00  0.00
ATOM    665  O   ARG A  88       7.522 -11.621 -46.458  1.00  0.00
ATOM    666  CB  ARG A  88       8.566 -14.437 -47.505  1.00  0.00
ATOM    667  CG  ARG A  88       9.388 -15.373 -46.562  1.00  0.00
ATOM    668  CD  ARG A  88      10.733 -15.765 -47.130  1.00  0.00
ATOM    669  NE  ARG A  88      11.689 -14.629 -47.105  1.00  0.00
ATOM    670  CZ  ARG A  88      13.021 -14.730 -47.017  1.00  0.00
ATOM    671  NH1 ARG A  88      13.598 -15.940 -47.019  1.00  0.00
ATOM    672  NH2 ARG A  88      13.707 -13.597 -46.999  1.00  0.00
ATOM    673  H   ARG A  88       6.450 -12.626 -48.380  1.00 99.99
ATOM    674  HA  ARG A  88       6.617 -14.657 -46.354  1.00 99.99
ATOM    675  HB2 ARG A  88       8.300 -15.024 -48.383  1.00 99.99
ATOM    676  HB3 ARG A  88       9.233 -13.631 -47.811  1.00 99.99
ATOM    677  HG2 ARG A  88       9.497 -15.015 -45.539  1.00 99.99
ATOM    678  HG3 ARG A  88       8.745 -16.248 -46.469  1.00 99.99
ATOM    679  HD2 ARG A  88      11.114 -16.539 -46.467  1.00 99.99
ATOM    680  HD3 ARG A  88      10.663 -16.122 -48.156  1.00 99.99
ATOM    681  HE  ARG A  88      11.260 -13.729 -47.255  1.00 99.99
ATOM    682 HH11 ARG A  88      13.000 -16.753 -47.015  1.00 99.99
ATOM    683 HH12 ARG A  88      14.601 -16.050 -47.013  1.00 99.99
ATOM    684 HH21 ARG A  88      13.331 -12.661 -46.985  1.00 99.99
ATOM    685 HH22 ARG A  88      14.689 -13.749 -46.821  1.00 99.99
ATOM    686  N   ARG A  89       7.935 -13.023 -44.777  1.00  0.00
ATOM    687  CA  ARG A  89       8.313 -11.952 -43.787  1.00  0.00
ATOM    688  C   ARG A  89       9.683 -11.351 -43.897  1.00  0.00
ATOM    689  O   ARG A  89      10.574 -11.926 -44.528  1.00  0.00
ATOM    690  CB  ARG A  89       8.293 -12.560 -42.412  1.00  0.00
ATOM    691  CG  ARG A  89       8.929 -13.961 -42.314  1.00  0.00
ATOM    692  CD  ARG A  89       9.058 -14.461 -40.803  1.00  0.00
ATOM    693  NE  ARG A  89       9.703 -15.756 -40.827  1.00  0.00
ATOM    694  CZ  ARG A  89       9.359 -16.913 -40.209  1.00  0.00
ATOM    695  NH1 ARG A  89       8.210 -17.148 -39.617  1.00  0.00
ATOM    696  NH2 ARG A  89      10.263 -17.874 -40.290  1.00  0.00
ATOM    697  H   ARG A  89       8.165 -13.954 -44.464  1.00 99.99
ATOM    698  HA  ARG A  89       7.546 -11.179 -43.823  1.00 99.99
ATOM    699  HB2 ARG A  89       8.785 -11.910 -41.691  1.00 99.99
ATOM    700  HB3 ARG A  89       7.228 -12.653 -42.211  1.00 99.99
ATOM    701  HG2 ARG A  89       8.240 -14.666 -42.781  1.00 99.99
ATOM    702  HG3 ARG A  89       9.954 -13.933 -42.684  1.00 99.99
ATOM    703  HD2 ARG A  89       9.669 -13.740 -40.262  1.00 99.99
ATOM    704  HD3 ARG A  89       8.045 -14.546 -40.411  1.00 99.99
ATOM    705  HE  ARG A  89      10.544 -15.740 -41.384  1.00 99.99
ATOM    706 HH11 ARG A  89       7.568 -16.378 -39.503  1.00 99.99
ATOM    707 HH12 ARG A  89       7.901 -18.092 -39.442  1.00 99.99
ATOM    708 HH21 ARG A  89      11.230 -17.639 -40.455  1.00 99.99
ATOM    709 HH22 ARG A  89      10.021 -18.780 -39.916  1.00 99.99
ATOM    710  N   ALA A  90       9.800 -10.115 -43.405  1.00  0.00
ATOM    711  CA  ALA A  90      11.115  -9.563 -43.261  1.00  0.00
ATOM    712  C   ALA A  90      11.187  -8.726 -41.965  1.00  0.00
ATOM    713  O   ALA A  90      10.901  -7.579 -41.941  1.00  0.00
ATOM    714  CB  ALA A  90      11.446  -8.605 -44.432  1.00  0.00
ATOM    715  H   ALA A  90       9.000  -9.561 -43.139  1.00 99.99
ATOM    716  HA  ALA A  90      11.854 -10.359 -43.186  1.00 99.99
ATOM    717  HB1 ALA A  90      12.335  -8.036 -44.160  1.00 99.99
ATOM    718  HB2 ALA A  90      10.623  -7.922 -44.626  1.00 99.99
ATOM    719  HB3 ALA A  90      11.651  -9.193 -45.326  1.00 99.99
ATOM    720  N   THR A  91      11.526  -9.427 -40.923  1.00  0.00
ATOM    721  CA  THR A  91      11.593  -8.949 -39.525  1.00  0.00
ATOM    722  C   THR A  91      12.715  -7.931 -39.328  1.00  0.00
ATOM    723  O   THR A  91      12.589  -7.175 -38.396  1.00  0.00
ATOM    724  CB  THR A  91      11.674 -10.097 -38.572  1.00  0.00
ATOM    725  OG1 THR A  91      12.858 -10.774 -38.799  1.00  0.00
ATOM    726  CG2 THR A  91      10.632 -11.188 -38.665  1.00  0.00
ATOM    727  H   THR A  91      11.914 -10.345 -41.086  1.00 99.99
ATOM    728  HA  THR A  91      10.642  -8.482 -39.276  1.00 99.99
ATOM    729  HB  THR A  91      11.763  -9.758 -37.541  1.00 99.99
ATOM    730  HG1 THR A  91      12.765 -11.700 -38.567  1.00 99.99
ATOM    731 HG21 THR A  91      10.916 -11.969 -37.962  1.00 99.99
ATOM    732 HG22 THR A  91      10.552 -11.611 -39.666  1.00 99.99
ATOM    733 HG23 THR A  91       9.673 -10.766 -38.371  1.00 99.99
ATOM    734  N   ARG A  92      13.817  -7.968 -40.121  1.00  0.00
ATOM    735  CA  ARG A  92      15.009  -7.064 -39.983  1.00  0.00
ATOM    736  C   ARG A  92      15.540  -7.122 -38.485  1.00  0.00
ATOM    737  O   ARG A  92      15.473  -6.113 -37.800  1.00  0.00
ATOM    738  CB  ARG A  92      14.752  -5.661 -40.531  1.00  0.00
ATOM    739  CG  ARG A  92      15.896  -4.618 -40.389  1.00  0.00
ATOM    740  CD  ARG A  92      15.660  -3.179 -40.824  1.00  0.00
ATOM    741  NE  ARG A  92      16.891  -2.314 -40.840  1.00  0.00
ATOM    742  CZ  ARG A  92      17.199  -1.370 -41.793  1.00  0.00
ATOM    743  NH1 ARG A  92      16.331  -0.837 -42.573  1.00  0.00
ATOM    744  NH2 ARG A  92      18.445  -0.986 -41.893  1.00  0.00
ATOM    745  H   ARG A  92      13.768  -8.438 -41.013  1.00 99.99
ATOM    746  HA  ARG A  92      15.818  -7.476 -40.583  1.00 99.99
ATOM    747  HB2 ARG A  92      14.490  -5.718 -41.587  1.00 99.99
ATOM    748  HB3 ARG A  92      13.882  -5.267 -40.006  1.00 99.99
ATOM    749  HG2 ARG A  92      16.277  -4.637 -39.370  1.00 99.99
ATOM    750  HG3 ARG A  92      16.668  -5.069 -41.013  1.00 99.99
ATOM    751  HD2 ARG A  92      15.234  -3.133 -41.825  1.00 99.99
ATOM    752  HD3 ARG A  92      14.917  -2.651 -40.228  1.00 99.99
ATOM    753  HE  ARG A  92      17.585  -2.481 -40.128  1.00 99.99
ATOM    754 HH11 ARG A  92      15.412  -1.252 -42.563  1.00 99.99
ATOM    755 HH12 ARG A  92      16.502  -0.002 -43.114  1.00 99.99
ATOM    756 HH21 ARG A  92      19.118  -1.567 -41.418  1.00 99.99
ATOM    757 HH22 ARG A  92      18.742  -0.377 -42.641  1.00 99.99
ATOM    758  N   ARG A  93      15.865  -8.321 -37.981  1.00  0.00
ATOM    759  CA  ARG A  93      16.001  -8.761 -36.590  1.00  0.00
ATOM    760  C   ARG A  93      17.360  -9.344 -36.244  1.00  0.00
ATOM    761  O   ARG A  93      17.778  -9.293 -35.103  1.00  0.00
ATOM    762  CB  ARG A  93      14.763  -9.646 -36.289  1.00  0.00
ATOM    763  CG  ARG A  93      14.410  -9.922 -34.795  1.00  0.00
ATOM    764  CD  ARG A  93      12.924 -10.395 -34.708  1.00  0.00
ATOM    765  NE  ARG A  93      11.920  -9.363 -34.951  1.00  0.00
ATOM    766  CZ  ARG A  93      10.518  -9.315 -34.849  1.00  0.00
ATOM    767  NH1 ARG A  93       9.786 -10.342 -34.526  1.00  0.00
ATOM    768  NH2 ARG A  93       9.807  -8.285 -34.965  1.00  0.00
ATOM    769  H   ARG A  93      16.075  -9.004 -38.693  1.00 99.99
ATOM    770  HA  ARG A  93      15.852  -7.829 -36.047  1.00 99.99
ATOM    771  HB2 ARG A  93      13.906  -9.145 -36.734  1.00 99.99
ATOM    772  HB3 ARG A  93      14.917 -10.612 -36.766  1.00 99.99
ATOM    773  HG2 ARG A  93      15.022 -10.717 -34.371  1.00 99.99
ATOM    774  HG3 ARG A  93      14.502  -9.043 -34.161  1.00 99.99
ATOM    775  HD2 ARG A  93      12.660 -11.298 -35.258  1.00 99.99
ATOM    776  HD3 ARG A  93      12.793 -10.803 -33.707  1.00 99.99
ATOM    777  HE  ARG A  93      12.346  -8.490 -35.223  1.00 99.99
ATOM    778 HH11 ARG A  93      10.272 -11.197 -34.306  1.00 99.99
ATOM    779 HH12 ARG A  93       8.778 -10.334 -34.586  1.00 99.99
ATOM    780 HH21 ARG A  93      10.273  -7.446 -35.276  1.00 99.99
ATOM    781 HH22 ARG A  93       8.845  -8.246 -34.666  1.00 99.99
ATOM    782  N   ILE A  94      18.149  -9.607 -37.290  1.00  0.00
ATOM    783  CA  ILE A  94      19.659  -9.936 -37.387  1.00  0.00
ATOM    784  C   ILE A  94      19.937 -11.282 -36.579  1.00  0.00
ATOM    785  O   ILE A  94      19.650 -11.349 -35.394  1.00  0.00
ATOM    786  CB  ILE A  94      20.516  -8.658 -36.937  1.00  0.00
ATOM    787  CG1 ILE A  94      20.580  -7.557 -38.126  1.00  0.00
ATOM    788  CG2 ILE A  94      21.991  -8.975 -36.511  1.00  0.00
ATOM    789  CD1 ILE A  94      19.259  -7.263 -38.862  1.00  0.00
ATOM    790  H   ILE A  94      17.768  -9.453 -38.212  1.00 99.99
ATOM    791  HA  ILE A  94      19.903 -10.180 -38.420  1.00 99.99
ATOM    792  HB  ILE A  94      19.950  -8.234 -36.107  1.00 99.99
ATOM    793 HG12 ILE A  94      21.065  -6.706 -37.651  1.00 99.99
ATOM    794 HG13 ILE A  94      21.261  -8.009 -38.846  1.00 99.99
ATOM    795 HG21 ILE A  94      22.511  -9.418 -37.359  1.00 99.99
ATOM    796 HG22 ILE A  94      22.038  -9.654 -35.662  1.00 99.99
ATOM    797 HG23 ILE A  94      22.465  -8.030 -36.249  1.00 99.99
ATOM    798 HD11 ILE A  94      18.961  -8.127 -39.454  1.00 99.99
ATOM    799 HD12 ILE A  94      19.407  -6.406 -39.516  1.00 99.99
ATOM    800 HD13 ILE A  94      18.482  -7.036 -38.134  1.00 99.99
ATOM    801  N   ARG A  95      20.534 -12.292 -37.211  1.00  0.00
ATOM    802  CA  ARG A  95      21.088 -13.562 -36.591  1.00  0.00
ATOM    803  C   ARG A  95      22.519 -13.262 -36.133  1.00  0.00
ATOM    804  O   ARG A  95      23.007 -13.887 -35.217  1.00  0.00
ATOM    805  CB  ARG A  95      20.952 -14.770 -37.490  1.00  0.00
ATOM    806  CG  ARG A  95      19.556 -15.232 -37.789  1.00  0.00
ATOM    807  CD  ARG A  95      18.905 -15.730 -36.507  1.00  0.00
ATOM    808  NE  ARG A  95      17.606 -16.443 -36.642  1.00  0.00
ATOM    809  CZ  ARG A  95      16.791 -16.860 -35.608  1.00  0.00
ATOM    810  NH1 ARG A  95      17.070 -16.671 -34.377  1.00  0.00
ATOM    811  NH2 ARG A  95      15.757 -17.590 -35.889  1.00  0.00
ATOM    812  H   ARG A  95      20.834 -12.169 -38.167  1.00 99.99
ATOM    813  HA  ARG A  95      20.467 -13.726 -35.712  1.00 99.99
ATOM    814  HB2 ARG A  95      21.539 -14.671 -38.401  1.00 99.99
ATOM    815  HB3 ARG A  95      21.511 -15.529 -36.946  1.00 99.99
ATOM    816  HG2 ARG A  95      18.913 -14.492 -38.264  1.00 99.99
ATOM    817  HG3 ARG A  95      19.639 -16.051 -38.501  1.00 99.99
ATOM    818  HD2 ARG A  95      19.612 -16.413 -36.039  1.00 99.99
ATOM    819  HD3 ARG A  95      18.738 -14.850 -35.887  1.00 99.99
ATOM    820  HE  ARG A  95      17.276 -16.631 -37.577  1.00 99.99
ATOM    821 HH11 ARG A  95      17.972 -16.249 -34.218  1.00 99.99
ATOM    822 HH12 ARG A  95      16.648 -17.246 -33.663  1.00 99.99
ATOM    823 HH21 ARG A  95      15.616 -17.839 -36.856  1.00 99.99
ATOM    824 HH22 ARG A  95      14.987 -17.632 -35.239  1.00 99.99
ATOM    825  N   GLY A  96      23.206 -12.265 -36.754  1.00  0.00
ATOM    826  CA  GLY A  96      24.511 -11.690 -36.346  1.00  0.00
ATOM    827  C   GLY A  96      25.264 -11.180 -37.605  1.00  0.00
ATOM    828  O   GLY A  96      25.245 -11.846 -38.639  1.00  0.00
ATOM    829  H   GLY A  96      22.671 -11.699 -37.396  1.00 99.99
ATOM    830  HA2 GLY A  96      24.415 -10.849 -35.661  1.00 99.99
ATOM    831  HA3 GLY A  96      25.136 -12.452 -35.881  1.00 99.99
ATOM    832  N   GLY A  97      25.721  -9.952 -37.637  1.00  0.00
ATOM    833  CA  GLY A  97      26.482  -9.444 -38.795  1.00  0.00
ATOM    834  C   GLY A  97      25.661  -9.050 -40.023  1.00  0.00
ATOM    835  O   GLY A  97      24.758  -9.839 -40.452  1.00  0.00
ATOM    836  H   GLY A  97      25.675  -9.335 -36.840  1.00 99.99
ATOM    837  HA2 GLY A  97      27.093  -8.594 -38.491  1.00 99.99
ATOM    838  HA3 GLY A  97      27.167 -10.245 -39.070  1.00 99.99
ATOM    839  N   ASP A  98      26.050  -7.950 -40.631  1.00  0.00
ATOM    840  CA  ASP A  98      25.675  -7.549 -42.021  1.00  0.00
ATOM    841  C   ASP A  98      24.184  -7.099 -42.099  1.00  0.00
ATOM    842  O   ASP A  98      23.332  -7.780 -42.650  1.00  0.00
ATOM    843  CB  ASP A  98      26.068  -8.489 -43.143  1.00  0.00
ATOM    844  CG  ASP A  98      27.555  -8.898 -43.177  1.00  0.00
ATOM    845  OD1 ASP A  98      28.367  -8.011 -42.801  1.00  0.00
ATOM    846  OD2 ASP A  98      27.955  -9.970 -43.678  1.00  0.00
ATOM    847  H   ASP A  98      26.760  -7.370 -40.211  1.00 99.99
ATOM    848  HA  ASP A  98      26.283  -6.659 -42.176  1.00 99.99
ATOM    849  HB2 ASP A  98      25.468  -9.399 -43.130  1.00 99.99
ATOM    850  HB3 ASP A  98      25.821  -8.035 -44.101  1.00 99.99
ATOM    851  N   GLY A  99      23.821  -6.120 -41.251  1.00  0.00
ATOM    852  CA  GLY A  99      22.493  -5.562 -41.195  1.00  0.00
ATOM    853  C   GLY A  99      22.263  -4.642 -39.974  1.00  0.00
ATOM    854  O   GLY A  99      23.074  -4.767 -39.037  1.00  0.00
ATOM    855  H   GLY A  99      24.501  -5.819 -40.568  1.00 99.99
ATOM    856  HA2 GLY A  99      22.241  -4.995 -42.090  1.00 99.99
ATOM    857  HA3 GLY A  99      21.777  -6.378 -41.137  1.00 99.99
ATOM    858  N   LYS A 100      21.334  -3.670 -39.950  1.00  0.00
ATOM    859  CA  LYS A 100      21.259  -2.705 -38.859  1.00  0.00
ATOM    860  C   LYS A 100      19.869  -2.978 -38.211  1.00  0.00
ATOM    861  O   LYS A 100      18.774  -2.882 -38.854  1.00  0.00
ATOM    862  CB  LYS A 100      21.411  -1.239 -39.320  1.00  0.00
ATOM    863  CG  LYS A 100      22.846  -0.878 -39.749  1.00  0.00
ATOM    864  CD  LYS A 100      23.782  -0.925 -38.537  1.00  0.00
ATOM    865  CE  LYS A 100      25.338  -0.819 -38.660  1.00  0.00
ATOM    866  NZ  LYS A 100      25.954  -2.180 -38.821  1.00  0.00
ATOM    867  H   LYS A 100      20.585  -3.657 -40.629  1.00 99.99
ATOM    868  HA  LYS A 100      22.011  -2.956 -38.112  1.00 99.99
ATOM    869  HB2 LYS A 100      20.795  -1.096 -40.207  1.00 99.99
ATOM    870  HB3 LYS A 100      21.017  -0.593 -38.534  1.00 99.99
ATOM    871  HG2 LYS A 100      23.160  -1.577 -40.522  1.00 99.99
ATOM    872  HG3 LYS A 100      22.872   0.180 -40.005  1.00 99.99
ATOM    873  HD2 LYS A 100      23.471  -0.166 -37.819  1.00 99.99
ATOM    874  HD3 LYS A 100      23.641  -1.871 -38.017  1.00 99.99
ATOM    875  HE2 LYS A 100      25.543  -0.121 -39.470  1.00 99.99
ATOM    876  HE3 LYS A 100      25.698  -0.376 -37.732  1.00 99.99
ATOM    877  HZ1 LYS A 100      25.710  -2.599 -39.705  1.00 99.99
ATOM    878  HZ2 LYS A 100      25.577  -2.737 -38.068  1.00 99.99
ATOM    879  HZ3 LYS A 100      26.958  -2.134 -38.736  1.00 99.99
ATOM    880  N   MET A 101      19.921  -3.443 -36.953  1.00  0.00
ATOM    881  CA  MET A 101      18.756  -3.185 -36.064  1.00  0.00
ATOM    882  C   MET A 101      18.366  -1.687 -36.170  1.00  0.00
ATOM    883  O   MET A 101      19.137  -0.761 -36.383  1.00  0.00
ATOM    884  CB  MET A 101      19.023  -3.618 -34.602  1.00  0.00
ATOM    885  CG  MET A 101      19.289  -5.088 -34.556  1.00  0.00
ATOM    886  SD  MET A 101      17.863  -6.169 -34.948  1.00  0.00
ATOM    887  CE  MET A 101      17.021  -6.245 -33.385  1.00  0.00
ATOM    888  H   MET A 101      20.805  -3.535 -36.476  1.00 99.99
ATOM    889  HA  MET A 101      17.878  -3.771 -36.331  1.00 99.99
ATOM    890  HB2 MET A 101      19.872  -3.044 -34.231  1.00 99.99
ATOM    891  HB3 MET A 101      18.208  -3.338 -33.936  1.00 99.99
ATOM    892  HG2 MET A 101      20.118  -5.380 -35.199  1.00 99.99
ATOM    893  HG3 MET A 101      19.709  -5.416 -33.607  1.00 99.99
ATOM    894  HE1 MET A 101      17.637  -6.624 -32.572  1.00 99.99
ATOM    895  HE2 MET A 101      16.138  -6.872 -33.496  1.00 99.99
ATOM    896  HE3 MET A 101      16.717  -5.223 -33.166  1.00 99.99
ATOM    897  N   LYS A 102      17.085  -1.443 -36.249  1.00  0.00
ATOM    898  CA  LYS A 102      16.274  -0.182 -36.433  1.00  0.00
ATOM    899  C   LYS A 102      14.936  -0.083 -35.563  1.00  0.00
ATOM    900  O   LYS A 102      14.171   0.851 -35.760  1.00  0.00
ATOM    901  CB  LYS A 102      16.134   0.046 -37.981  1.00  0.00
ATOM    902  CG  LYS A 102      15.708   1.434 -38.459  1.00  0.00
ATOM    903  CD  LYS A 102      15.660   1.619 -39.983  1.00  0.00
ATOM    904  CE  LYS A 102      15.610   3.125 -40.214  1.00  0.00
ATOM    905  NZ  LYS A 102      15.712   3.433 -41.607  1.00  0.00
ATOM    906  H   LYS A 102      16.514  -2.273 -36.186  1.00 99.99
ATOM    907  HA  LYS A 102      16.817   0.732 -36.198  1.00 99.99
ATOM    908  HB2 LYS A 102      17.143   0.004 -38.390  1.00 99.99
ATOM    909  HB3 LYS A 102      15.543  -0.785 -38.361  1.00 99.99
ATOM    910  HG2 LYS A 102      14.724   1.665 -38.055  1.00 99.99
ATOM    911  HG3 LYS A 102      16.412   2.174 -38.082  1.00 99.99
ATOM    912  HD2 LYS A 102      16.581   1.227 -40.411  1.00 99.99
ATOM    913  HD3 LYS A 102      14.704   1.246 -40.350  1.00 99.99
ATOM    914  HE2 LYS A 102      14.655   3.516 -39.865  1.00 99.99
ATOM    915  HE3 LYS A 102      16.407   3.607 -39.651  1.00 99.99
ATOM    916  HZ1 LYS A 102      15.820   4.430 -41.717  1.00 99.99
ATOM    917  HZ2 LYS A 102      14.832   3.143 -42.008  1.00 99.99
ATOM    918  HZ3 LYS A 102      16.469   2.959 -42.078  1.00 99.99
ATOM    919  N   ASP A 103      14.584  -1.161 -34.812  1.00  0.00
ATOM    920  CA  ASP A 103      13.403  -1.416 -33.925  1.00  0.00
ATOM    921  C   ASP A 103      11.990  -1.258 -34.593  1.00  0.00
ATOM    922  O   ASP A 103      11.008  -1.524 -33.907  1.00  0.00
ATOM    923  CB  ASP A 103      13.499  -0.584 -32.638  1.00  0.00
ATOM    924  CG  ASP A 103      14.755  -0.599 -31.748  1.00  0.00
ATOM    925  OD1 ASP A 103      15.540  -1.522 -31.942  1.00  0.00
ATOM    926  OD2 ASP A 103      14.925   0.352 -30.943  1.00  0.00
ATOM    927  H   ASP A 103      15.341  -1.816 -34.681  1.00 99.99
ATOM    928  HA  ASP A 103      13.482  -2.461 -33.628  1.00 99.99
ATOM    929  HB2 ASP A 103      13.383   0.419 -33.047  1.00 99.99
ATOM    930  HB3 ASP A 103      12.630  -0.762 -32.003  1.00 99.99
ATOM    931  N   LEU A 104      11.812  -0.926 -35.820  1.00  0.00
ATOM    932  CA  LEU A 104      10.422  -0.751 -36.434  1.00  0.00
ATOM    933  C   LEU A 104       9.744  -2.051 -36.502  1.00  0.00
ATOM    934  O   LEU A 104      10.293  -3.117 -36.372  1.00  0.00
ATOM    935  CB  LEU A 104      10.604  -0.047 -37.725  1.00  0.00
ATOM    936  CG  LEU A 104      11.326   1.272 -37.691  1.00  0.00
ATOM    937  CD1 LEU A 104      11.999   1.708 -38.943  1.00  0.00
ATOM    938  CD2 LEU A 104      10.491   2.385 -37.248  1.00  0.00
ATOM    939  H   LEU A 104      12.538  -0.667 -36.471  1.00 99.99
ATOM    940  HA  LEU A 104       9.886  -0.019 -35.830  1.00 99.99
ATOM    941  HB2 LEU A 104      11.145  -0.647 -38.455  1.00 99.99
ATOM    942  HB3 LEU A 104       9.670   0.071 -38.272  1.00 99.99
ATOM    943  HG  LEU A 104      12.170   1.236 -37.002  1.00 99.99
ATOM    944 HD11 LEU A 104      12.694   0.886 -39.109  1.00 99.99
ATOM    945 HD12 LEU A 104      12.553   2.640 -38.856  1.00 99.99
ATOM    946 HD13 LEU A 104      11.308   1.773 -39.782  1.00 99.99
ATOM    947 HD21 LEU A 104      10.157   2.269 -36.218  1.00 99.99
ATOM    948 HD22 LEU A 104       9.626   2.395 -37.910  1.00 99.99
ATOM    949 HD23 LEU A 104      11.038   3.321 -37.351  1.00 99.99
ATOM    950  N   SER A 105       8.449  -2.009 -36.810  1.00  0.00
ATOM    951  CA  SER A 105       7.727  -3.198 -37.199  1.00  0.00
ATOM    952  C   SER A 105       8.374  -3.880 -38.409  1.00  0.00
ATOM    953  O   SER A 105       9.192  -3.408 -39.167  1.00  0.00
ATOM    954  CB  SER A 105       6.256  -2.835 -37.465  1.00  0.00
ATOM    955  OG  SER A 105       5.623  -2.382 -36.288  1.00  0.00
ATOM    956  H   SER A 105       7.939  -1.142 -36.734  1.00 99.99
ATOM    957  HA  SER A 105       7.795  -3.867 -36.342  1.00 99.99
ATOM    958  HB2 SER A 105       6.209  -2.217 -38.361  1.00 99.99
ATOM    959  HB3 SER A 105       5.720  -3.740 -37.743  1.00 99.99
ATOM    960  HG  SER A 105       5.385  -3.146 -35.761  1.00 99.99
ATOM    961  N   PRO A 106       7.991  -5.169 -38.616  1.00  0.00
ATOM    962  CA  PRO A 106       8.426  -5.907 -39.758  1.00  0.00
ATOM    963  C   PRO A 106       7.817  -5.487 -41.058  1.00  0.00
ATOM    964  O   PRO A 106       6.717  -4.935 -41.178  1.00  0.00
ATOM    965  CB  PRO A 106       7.966  -7.357 -39.528  1.00  0.00
ATOM    966  CG  PRO A 106       7.784  -7.468 -38.043  1.00  0.00
ATOM    967  CD  PRO A 106       7.368  -6.085 -37.685  1.00  0.00
ATOM    968  HA  PRO A 106       9.506  -6.011 -39.843  1.00 99.99
ATOM    969  HB2 PRO A 106       7.049  -7.617 -40.058  1.00 99.99
ATOM    970  HB3 PRO A 106       8.749  -8.029 -39.879  1.00 99.99
ATOM    971  HG2 PRO A 106       6.999  -8.196 -37.841  1.00 99.99
ATOM    972  HG3 PRO A 106       8.798  -7.689 -37.714  1.00 99.99
ATOM    973  HD2 PRO A 106       6.287  -5.946 -37.704  1.00 99.99
ATOM    974  HD3 PRO A 106       7.748  -5.900 -36.682  1.00 99.99
ATOM    975  N   ARG A 107       8.367  -5.973 -42.167  1.00  0.00
ATOM    976  CA  ARG A 107       7.906  -5.802 -43.590  1.00  0.00
ATOM    977  C   ARG A 107       7.464  -7.196 -44.098  1.00  0.00
ATOM    978  O   ARG A 107       7.965  -8.212 -43.531  1.00  0.00
ATOM    979  CB  ARG A 107       8.987  -5.193 -44.456  1.00  0.00
ATOM    980  CG  ARG A 107       9.151  -3.720 -44.097  1.00  0.00
ATOM    981  CD  ARG A 107      10.429  -3.141 -44.629  1.00  0.00
ATOM    982  NE  ARG A 107      10.220  -2.284 -45.793  1.00  0.00
ATOM    983  CZ  ARG A 107      10.121  -0.952 -45.639  1.00  0.00
ATOM    984  NH1 ARG A 107      10.284  -0.335 -44.488  1.00  0.00
ATOM    985  NH2 ARG A 107      10.074  -0.155 -46.693  1.00  0.00
ATOM    986  H   ARG A 107       9.297  -6.359 -42.091  1.00 99.99
ATOM    987  HA  ARG A 107       7.034  -5.152 -43.605  1.00 99.99
ATOM    988  HB2 ARG A 107       9.919  -5.722 -44.254  1.00 99.99
ATOM    989  HB3 ARG A 107       8.779  -5.287 -45.519  1.00 99.99
ATOM    990  HG2 ARG A 107       8.283  -3.209 -44.512  1.00 99.99
ATOM    991  HG3 ARG A 107       9.110  -3.654 -43.010  1.00 99.99
ATOM    992  HD2 ARG A 107      10.978  -2.593 -43.865  1.00 99.99
ATOM    993  HD3 ARG A 107      11.001  -4.020 -44.919  1.00 99.99
ATOM    994  HE  ARG A 107      10.327  -2.671 -46.719  1.00 99.99
ATOM    995 HH11 ARG A 107      10.315  -0.941 -43.680  1.00 99.99
ATOM    996 HH12 ARG A 107      10.229   0.665 -44.366  1.00 99.99
ATOM    997 HH21 ARG A 107       9.960  -0.617 -47.581  1.00 99.99
ATOM    998 HH22 ARG A 107       9.962   0.846 -46.625  1.00 99.99
ATOM    999  N   TRP A 108       6.749  -7.221 -45.186  1.00  0.00
ATOM   1000  CA  TRP A 108       6.332  -8.391 -46.038  1.00  0.00
ATOM   1001  C   TRP A 108       6.536  -8.119 -47.522  1.00  0.00
ATOM   1002  O   TRP A 108       6.181  -7.052 -48.050  1.00  0.00
ATOM   1003  CB  TRP A 108       4.824  -8.677 -45.749  1.00  0.00
ATOM   1004  CG  TRP A 108       4.608  -9.591 -44.535  1.00  0.00
ATOM   1005  CD1 TRP A 108       4.472  -9.336 -43.187  1.00  0.00
ATOM   1006  CD2 TRP A 108       4.535 -11.071 -44.536  1.00  0.00
ATOM   1007  NE1 TRP A 108       4.483 -10.491 -42.433  1.00  0.00
ATOM   1008  CE2 TRP A 108       4.584 -11.607 -43.184  1.00  0.00
ATOM   1009  CE3 TRP A 108       4.310 -11.981 -45.547  1.00  0.00
ATOM   1010  CZ2 TRP A 108       4.634 -13.015 -42.890  1.00  0.00
ATOM   1011  CZ3 TRP A 108       4.233 -13.405 -45.240  1.00  0.00
ATOM   1012  CH2 TRP A 108       4.496 -13.909 -43.953  1.00  0.00
ATOM   1013  H   TRP A 108       6.516  -6.328 -45.595  1.00 99.99
ATOM   1014  HA  TRP A 108       6.948  -9.239 -45.738  1.00 99.99
ATOM   1015  HB2 TRP A 108       4.324  -7.736 -45.526  1.00 99.99
ATOM   1016  HB3 TRP A 108       4.416  -9.200 -46.613  1.00 99.99
ATOM   1017  HD1 TRP A 108       4.515  -8.373 -42.700  1.00 99.99
ATOM   1018  HE1 TRP A 108       4.556 -10.444 -41.429  1.00 99.99
ATOM   1019  HE3 TRP A 108       4.292 -11.692 -46.587  1.00 99.99
ATOM   1020  HZ2 TRP A 108       4.717 -13.291 -41.851  1.00 99.99
ATOM   1021  HZ3 TRP A 108       3.972 -14.039 -46.074  1.00 99.99
ATOM   1022  HH2 TRP A 108       4.567 -14.973 -43.784  1.00 99.99
ATOM   1023  N   TYR A 109       7.338  -9.017 -48.127  1.00  0.00
ATOM   1024  CA  TYR A 109       7.657  -9.007 -49.562  1.00  0.00
ATOM   1025  C   TYR A 109       6.938 -10.191 -50.356  1.00  0.00
ATOM   1026  O   TYR A 109       6.814 -11.272 -49.786  1.00  0.00
ATOM   1027  CB  TYR A 109       9.161  -9.114 -49.895  1.00  0.00
ATOM   1028  CG  TYR A 109      10.105  -8.100 -49.330  1.00  0.00
ATOM   1029  CD1 TYR A 109      10.429  -7.006 -50.186  1.00  0.00
ATOM   1030  CD2 TYR A 109      10.679  -8.183 -48.017  1.00  0.00
ATOM   1031  CE1 TYR A 109      11.375  -6.068 -49.671  1.00  0.00
ATOM   1032  CE2 TYR A 109      11.409  -7.065 -47.511  1.00  0.00
ATOM   1033  CZ  TYR A 109      11.740  -6.003 -48.338  1.00  0.00
ATOM   1034  OH  TYR A 109      12.633  -5.093 -47.878  1.00  0.00
ATOM   1035  H   TYR A 109       7.601  -9.848 -47.618  1.00 99.99
ATOM   1036  HA  TYR A 109       7.310  -8.100 -50.055  1.00 99.99
ATOM   1037  HB2 TYR A 109       9.484 -10.121 -49.630  1.00 99.99
ATOM   1038  HB3 TYR A 109       9.142  -9.049 -50.982  1.00 99.99
ATOM   1039  HD1 TYR A 109       9.892  -6.731 -51.081  1.00 99.99
ATOM   1040  HD2 TYR A 109      10.509  -9.014 -47.349  1.00 99.99
ATOM   1041  HE1 TYR A 109      11.786  -5.399 -50.411  1.00 99.99
ATOM   1042  HE2 TYR A 109      11.819  -7.162 -46.517  1.00 99.99
ATOM   1043  HH  TYR A 109      12.735  -5.101 -46.926  1.00 99.99
ATOM   1044  N   PHE A 110       6.549 -10.035 -51.633  1.00  0.00
ATOM   1045  CA  PHE A 110       6.133 -11.083 -52.589  1.00  0.00
ATOM   1046  C   PHE A 110       7.278 -11.396 -53.563  1.00  0.00
ATOM   1047  O   PHE A 110       7.961 -10.503 -54.068  1.00  0.00
ATOM   1048  CB  PHE A 110       4.920 -10.554 -53.410  1.00  0.00
ATOM   1049  CG  PHE A 110       4.408 -11.458 -54.577  1.00  0.00
ATOM   1050  CD1 PHE A 110       4.641 -11.017 -55.912  1.00  0.00
ATOM   1051  CD2 PHE A 110       3.652 -12.620 -54.309  1.00  0.00
ATOM   1052  CE1 PHE A 110       4.308 -11.946 -56.955  1.00  0.00
ATOM   1053  CE2 PHE A 110       3.078 -13.362 -55.323  1.00  0.00
ATOM   1054  CZ  PHE A 110       3.504 -13.073 -56.610  1.00  0.00
ATOM   1055  H   PHE A 110       6.472  -9.086 -51.967  1.00 99.99
ATOM   1056  HA  PHE A 110       5.852 -12.004 -52.077  1.00 99.99
ATOM   1057  HB2 PHE A 110       4.091 -10.473 -52.709  1.00 99.99
ATOM   1058  HB3 PHE A 110       5.138  -9.585 -53.856  1.00 99.99
ATOM   1059  HD1 PHE A 110       5.071 -10.075 -56.216  1.00 99.99
ATOM   1060  HD2 PHE A 110       3.315 -12.801 -53.301  1.00 99.99
ATOM   1061  HE1 PHE A 110       4.519 -11.782 -58.000  1.00 99.99
ATOM   1062  HE2 PHE A 110       2.394 -14.171 -55.114  1.00 99.99
ATOM   1063  HZ  PHE A 110       3.169 -13.659 -57.453  1.00 99.99
ATOM   1064  N   TYR A 111       7.304 -12.665 -53.997  1.00  0.00
ATOM   1065  CA  TYR A 111       8.121 -13.162 -55.099  1.00  0.00
ATOM   1066  C   TYR A 111       7.310 -14.063 -56.056  1.00  0.00
ATOM   1067  O   TYR A 111       6.516 -14.939 -55.635  1.00  0.00
ATOM   1068  CB  TYR A 111       9.309 -13.894 -54.501  1.00  0.00
ATOM   1069  CG  TYR A 111       9.940 -13.167 -53.353  1.00  0.00
ATOM   1070  CD1 TYR A 111       9.395 -13.355 -52.042  1.00  0.00
ATOM   1071  CD2 TYR A 111      10.912 -12.223 -53.605  1.00  0.00
ATOM   1072  CE1 TYR A 111       9.944 -12.674 -50.964  1.00  0.00
ATOM   1073  CE2 TYR A 111      11.498 -11.630 -52.509  1.00  0.00
ATOM   1074  CZ  TYR A 111      11.066 -11.867 -51.167  1.00  0.00
ATOM   1075  OH  TYR A 111      11.723 -11.145 -50.227  1.00  0.00
ATOM   1076  H   TYR A 111       6.791 -13.350 -53.461  1.00 99.99
ATOM   1077  HA  TYR A 111       8.482 -12.307 -55.671  1.00 99.99
ATOM   1078  HB2 TYR A 111       9.078 -14.919 -54.216  1.00 99.99
ATOM   1079  HB3 TYR A 111      10.046 -14.078 -55.282  1.00 99.99
ATOM   1080  HD1 TYR A 111       8.583 -14.050 -51.905  1.00 99.99
ATOM   1081  HD2 TYR A 111      11.388 -12.228 -54.574  1.00 99.99
ATOM   1082  HE1 TYR A 111       9.467 -12.729 -49.997  1.00 99.99
ATOM   1083  HE2 TYR A 111      12.361 -10.999 -52.663  1.00 99.99
ATOM   1084  HH  TYR A 111      11.199 -10.964 -49.445  1.00 99.99
ATOM   1085  N   TYR A 112       7.663 -13.963 -57.358  1.00  0.00
ATOM   1086  CA  TYR A 112       7.346 -14.975 -58.364  1.00  0.00
ATOM   1087  C   TYR A 112       7.871 -16.415 -58.088  1.00  0.00
ATOM   1088  O   TYR A 112       8.802 -16.562 -57.288  1.00  0.00
ATOM   1089  CB  TYR A 112       7.826 -14.434 -59.728  1.00  0.00
ATOM   1090  CG  TYR A 112       7.024 -13.260 -60.165  1.00  0.00
ATOM   1091  CD1 TYR A 112       7.618 -12.003 -59.989  1.00  0.00
ATOM   1092  CD2 TYR A 112       5.736 -13.424 -60.759  1.00  0.00
ATOM   1093  CE1 TYR A 112       6.955 -10.932 -60.565  1.00  0.00
ATOM   1094  CE2 TYR A 112       5.067 -12.282 -61.156  1.00  0.00
ATOM   1095  CZ  TYR A 112       5.668 -10.988 -61.041  1.00  0.00
ATOM   1096  OH  TYR A 112       4.917  -9.923 -61.474  1.00  0.00
ATOM   1097  H   TYR A 112       8.253 -13.199 -57.651  1.00 99.99
ATOM   1098  HA  TYR A 112       6.258 -15.031 -58.387  1.00 99.99
ATOM   1099  HB2 TYR A 112       8.888 -14.193 -59.704  1.00 99.99
ATOM   1100  HB3 TYR A 112       7.844 -15.203 -60.500  1.00 99.99
ATOM   1101  HD1 TYR A 112       8.591 -11.882 -59.538  1.00 99.99
ATOM   1102  HD2 TYR A 112       5.326 -14.406 -60.940  1.00 99.99
ATOM   1103  HE1 TYR A 112       7.486 -10.004 -60.416  1.00 99.99
ATOM   1104  HE2 TYR A 112       4.064 -12.343 -61.549  1.00 99.99
ATOM   1105  HH  TYR A 112       3.976 -10.074 -61.364  1.00 99.99
ATOM   1106  N   LEU A 113       7.215 -17.462 -58.713  1.00  0.00
ATOM   1107  CA  LEU A 113       7.575 -18.889 -58.474  1.00  0.00
ATOM   1108  C   LEU A 113       8.995 -19.204 -59.012  1.00  0.00
ATOM   1109  O   LEU A 113       9.356 -18.788 -60.090  1.00  0.00
ATOM   1110  CB  LEU A 113       6.471 -19.798 -59.098  1.00  0.00
ATOM   1111  CG  LEU A 113       6.842 -21.325 -59.140  1.00  0.00
ATOM   1112  CD1 LEU A 113       7.133 -21.836 -57.740  1.00  0.00
ATOM   1113  CD2 LEU A 113       5.740 -22.094 -59.818  1.00  0.00
ATOM   1114  H   LEU A 113       6.352 -17.327 -59.216  1.00 99.99
ATOM   1115  HA  LEU A 113       7.585 -19.065 -57.399  1.00 99.99
ATOM   1116  HB2 LEU A 113       5.548 -19.601 -58.554  1.00 99.99
ATOM   1117  HB3 LEU A 113       6.318 -19.460 -60.122  1.00 99.99
ATOM   1118  HG  LEU A 113       7.709 -21.413 -59.794  1.00 99.99
ATOM   1119 HD11 LEU A 113       7.854 -21.251 -57.170  1.00 99.99
ATOM   1120 HD12 LEU A 113       7.544 -22.826 -57.937  1.00 99.99
ATOM   1121 HD13 LEU A 113       6.210 -21.931 -57.172  1.00 99.99
ATOM   1122 HD21 LEU A 113       4.940 -22.331 -59.117  1.00 99.99
ATOM   1123 HD22 LEU A 113       6.169 -23.018 -60.204  1.00 99.99
ATOM   1124 HD23 LEU A 113       5.338 -21.508 -60.643  1.00 99.99
ATOM   1125  N   GLY A 114       9.770 -19.950 -58.274  1.00  0.00
ATOM   1126  CA  GLY A 114      11.174 -20.234 -58.550  1.00  0.00
ATOM   1127  C   GLY A 114      12.105 -18.978 -58.609  1.00  0.00
ATOM   1128  O   GLY A 114      13.045 -18.993 -59.396  1.00  0.00
ATOM   1129  H   GLY A 114       9.414 -20.226 -57.371  1.00 99.99
ATOM   1130  HA2 GLY A 114      11.648 -20.939 -57.870  1.00 99.99
ATOM   1131  HA3 GLY A 114      11.176 -20.667 -59.550  1.00 99.99
ATOM   1132  N   THR A 115      11.789 -17.999 -57.838  1.00  0.00
ATOM   1133  CA  THR A 115      12.472 -16.667 -57.699  1.00  0.00
ATOM   1134  C   THR A 115      12.502 -16.183 -56.254  1.00  0.00
ATOM   1135  O   THR A 115      11.940 -16.849 -55.351  1.00  0.00
ATOM   1136  CB  THR A 115      11.854 -15.541 -58.550  1.00  0.00
ATOM   1137  OG1 THR A 115      10.763 -14.957 -57.880  1.00  0.00
ATOM   1138  CG2 THR A 115      11.357 -15.940 -59.953  1.00  0.00
ATOM   1139  H   THR A 115      11.123 -18.188 -57.105  1.00 99.99
ATOM   1140  HA  THR A 115      13.492 -16.736 -58.075  1.00 99.99
ATOM   1141  HB  THR A 115      12.625 -14.800 -58.751  1.00 99.99
ATOM   1142  HG1 THR A 115      10.110 -15.638 -57.705  1.00 99.99
ATOM   1143 HG21 THR A 115      11.972 -16.742 -60.358  1.00 99.99
ATOM   1144 HG22 THR A 115      11.422 -15.068 -60.601  1.00 99.99
ATOM   1145 HG23 THR A 115      10.321 -16.272 -59.893  1.00 99.99
ATOM   1146  N   GLY A 116      13.243 -15.056 -55.954  1.00  0.00
ATOM   1147  CA  GLY A 116      13.431 -14.554 -54.632  1.00  0.00
ATOM   1148  C   GLY A 116      14.278 -15.484 -53.758  1.00  0.00
ATOM   1149  O   GLY A 116      15.050 -16.348 -54.343  1.00  0.00
ATOM   1150  H   GLY A 116      13.769 -14.662 -56.721  1.00 99.99
ATOM   1151  HA2 GLY A 116      13.923 -13.584 -54.688  1.00 99.99
ATOM   1152  HA3 GLY A 116      12.457 -14.423 -54.162  1.00 99.99
ATOM   1153  N   PRO A 117      14.303 -15.352 -52.399  1.00  0.00
ATOM   1154  CA  PRO A 117      15.234 -16.053 -51.479  1.00  0.00
ATOM   1155  C   PRO A 117      14.916 -17.597 -51.407  1.00  0.00
ATOM   1156  O   PRO A 117      15.821 -18.441 -51.283  1.00  0.00
ATOM   1157  CB  PRO A 117      14.930 -15.317 -50.178  1.00  0.00
ATOM   1158  CG  PRO A 117      13.497 -14.714 -50.260  1.00  0.00
ATOM   1159  CD  PRO A 117      13.304 -14.511 -51.699  1.00  0.00
ATOM   1160  HA  PRO A 117      16.292 -15.981 -51.723  1.00 99.99
ATOM   1161  HB2 PRO A 117      14.926 -16.055 -49.377  1.00 99.99
ATOM   1162  HB3 PRO A 117      15.626 -14.486 -50.065  1.00 99.99
ATOM   1163  HG2 PRO A 117      12.850 -15.480 -49.836  1.00 99.99
ATOM   1164  HG3 PRO A 117      13.289 -13.830 -49.661  1.00 99.99
ATOM   1165  HD2 PRO A 117      12.331 -14.739 -52.129  1.00 99.99
ATOM   1166  HD3 PRO A 117      13.598 -13.473 -51.846  1.00 99.99
ATOM   1167  N   GLU A 118      13.648 -18.022 -51.603  1.00  0.00
ATOM   1168  CA  GLU A 118      13.221 -19.384 -51.551  1.00  0.00
ATOM   1169  C   GLU A 118      13.209 -20.023 -52.942  1.00  0.00
ATOM   1170  O   GLU A 118      12.516 -20.996 -53.149  1.00  0.00
ATOM   1171  CB  GLU A 118      11.842 -19.490 -50.870  1.00  0.00
ATOM   1172  CG  GLU A 118      11.634 -18.642 -49.607  1.00  0.00
ATOM   1173  CD  GLU A 118      12.580 -19.062 -48.448  1.00  0.00
ATOM   1174  OE1 GLU A 118      13.242 -20.111 -48.570  1.00  0.00
ATOM   1175  OE2 GLU A 118      12.539 -18.445 -47.390  1.00  0.00
ATOM   1176  H   GLU A 118      12.963 -17.282 -51.660  1.00 99.99
ATOM   1177  HA  GLU A 118      14.011 -19.842 -50.960  1.00 99.99
ATOM   1178  HB2 GLU A 118      11.117 -19.182 -51.622  1.00 99.99
ATOM   1179  HB3 GLU A 118      11.720 -20.541 -50.613  1.00 99.99
ATOM   1180  HG2 GLU A 118      11.824 -17.591 -49.816  1.00 99.99
ATOM   1181  HG3 GLU A 118      10.613 -18.795 -49.261  1.00 99.99
ATOM   1182  N   ALA A 119      14.010 -19.510 -53.879  1.00  0.00
ATOM   1183  CA  ALA A 119      13.953 -19.802 -55.328  1.00  0.00
ATOM   1184  C   ALA A 119      14.012 -21.305 -55.678  1.00  0.00
ATOM   1185  O   ALA A 119      13.418 -21.776 -56.644  1.00  0.00
ATOM   1186  CB  ALA A 119      15.061 -19.061 -55.952  1.00  0.00
ATOM   1187  H   ALA A 119      14.653 -18.780 -53.609  1.00 99.99
ATOM   1188  HA  ALA A 119      13.047 -19.391 -55.774  1.00 99.99
ATOM   1189  HB1 ALA A 119      15.931 -19.004 -55.300  1.00 99.99
ATOM   1190  HB2 ALA A 119      14.740 -18.055 -56.219  1.00 99.99
ATOM   1191  HB3 ALA A 119      15.321 -19.610 -56.855  1.00 99.99
ATOM   1192  N   GLY A 120      14.710 -22.127 -54.804  1.00  0.00
ATOM   1193  CA  GLY A 120      14.842 -23.584 -54.937  1.00  0.00
ATOM   1194  C   GLY A 120      13.668 -24.462 -54.435  1.00  0.00
ATOM   1195  O   GLY A 120      13.546 -25.665 -54.669  1.00  0.00
ATOM   1196  H   GLY A 120      15.185 -21.705 -54.020  1.00 99.99
ATOM   1197  HA2 GLY A 120      15.061 -23.887 -55.961  1.00 99.99
ATOM   1198  HA3 GLY A 120      15.726 -23.858 -54.362  1.00 99.99
ATOM   1199  N   LEU A 121      12.683 -23.906 -53.718  1.00  0.00
ATOM   1200  CA  LEU A 121      11.353 -24.561 -53.372  1.00  0.00
ATOM   1201  C   LEU A 121      10.441 -24.693 -54.687  1.00  0.00
ATOM   1202  O   LEU A 121      10.230 -23.699 -55.354  1.00  0.00
ATOM   1203  CB  LEU A 121      10.564 -23.728 -52.372  1.00  0.00
ATOM   1204  CG  LEU A 121      11.246 -23.529 -51.069  1.00  0.00
ATOM   1205  CD1 LEU A 121      10.330 -22.914 -50.003  1.00  0.00
ATOM   1206  CD2 LEU A 121      11.769 -24.891 -50.395  1.00  0.00
ATOM   1207  H   LEU A 121      12.670 -22.911 -53.550  1.00 99.99
ATOM   1208  HA  LEU A 121      11.486 -25.591 -53.043  1.00 99.99
ATOM   1209  HB2 LEU A 121      10.241 -22.800 -52.843  1.00 99.99
ATOM   1210  HB3 LEU A 121       9.658 -24.259 -52.087  1.00 99.99
ATOM   1211  HG  LEU A 121      12.120 -22.884 -51.152  1.00 99.99
ATOM   1212 HD11 LEU A 121      10.960 -22.709 -49.138  1.00 99.99
ATOM   1213 HD12 LEU A 121       9.583 -23.661 -49.738  1.00 99.99
ATOM   1214 HD13 LEU A 121       9.834 -21.997 -50.315  1.00 99.99
ATOM   1215 HD21 LEU A 121      12.369 -25.412 -51.140  1.00 99.99
ATOM   1216 HD22 LEU A 121      11.013 -25.569 -49.998  1.00 99.99
ATOM   1217 HD23 LEU A 121      12.411 -24.547 -49.587  1.00 99.99
ATOM   1218  N   PRO A 122       9.786 -25.889 -54.871  1.00  0.00
ATOM   1219  CA  PRO A 122       8.617 -25.974 -55.783  1.00  0.00
ATOM   1220  C   PRO A 122       7.336 -25.377 -55.167  1.00  0.00
ATOM   1221  O   PRO A 122       7.221 -25.174 -53.930  1.00  0.00
ATOM   1222  CB  PRO A 122       8.382 -27.418 -55.953  1.00  0.00
ATOM   1223  CG  PRO A 122       8.713 -28.035 -54.620  1.00  0.00
ATOM   1224  CD  PRO A 122       9.741 -27.092 -54.023  1.00  0.00
ATOM   1225  HA  PRO A 122       8.840 -25.424 -56.696  1.00 99.99
ATOM   1226  HB2 PRO A 122       7.393 -27.726 -56.287  1.00 99.99
ATOM   1227  HB3 PRO A 122       9.049 -27.793 -56.728  1.00 99.99
ATOM   1228  HG2 PRO A 122       7.846 -28.103 -53.962  1.00 99.99
ATOM   1229  HG3 PRO A 122       9.175 -28.996 -54.842  1.00 99.99
ATOM   1230  HD2 PRO A 122       9.547 -26.771 -53.000  1.00 99.99
ATOM   1231  HD3 PRO A 122      10.669 -27.643 -54.177  1.00 99.99
ATOM   1232  N   TYR A 123       6.279 -25.306 -55.954  1.00  0.00
ATOM   1233  CA  TYR A 123       5.026 -24.717 -55.548  1.00  0.00
ATOM   1234  C   TYR A 123       4.433 -25.432 -54.305  1.00  0.00
ATOM   1235  O   TYR A 123       4.194 -26.626 -54.333  1.00  0.00
ATOM   1236  CB  TYR A 123       3.965 -24.710 -56.656  1.00  0.00
ATOM   1237  CG  TYR A 123       2.827 -23.855 -56.241  1.00  0.00
ATOM   1238  CD1 TYR A 123       3.005 -22.471 -55.921  1.00  0.00
ATOM   1239  CD2 TYR A 123       1.537 -24.347 -56.150  1.00  0.00
ATOM   1240  CE1 TYR A 123       1.961 -21.643 -55.490  1.00  0.00
ATOM   1241  CE2 TYR A 123       0.514 -23.552 -55.626  1.00  0.00
ATOM   1242  CZ  TYR A 123       0.720 -22.250 -55.227  1.00  0.00
ATOM   1243  OH  TYR A 123      -0.379 -21.581 -54.739  1.00  0.00
ATOM   1244  H   TYR A 123       6.372 -25.633 -56.904  1.00 99.99
ATOM   1245  HA  TYR A 123       5.310 -23.711 -55.242  1.00 99.99
ATOM   1246  HB2 TYR A 123       4.418 -24.348 -57.579  1.00 99.99
ATOM   1247  HB3 TYR A 123       3.630 -25.702 -56.954  1.00 99.99
ATOM   1248  HD1 TYR A 123       3.987 -22.056 -56.087  1.00 99.99
ATOM   1249  HD2 TYR A 123       1.311 -25.320 -56.559  1.00 99.99
ATOM   1250  HE1 TYR A 123       2.089 -20.583 -55.339  1.00 99.99
ATOM   1251  HE2 TYR A 123      -0.449 -24.034 -55.563  1.00 99.99
ATOM   1252  HH  TYR A 123      -1.124 -22.169 -54.599  1.00 99.99
ATOM   1253  N   GLY A 124       3.979 -24.622 -53.301  1.00  0.00
ATOM   1254  CA  GLY A 124       3.194 -25.146 -52.217  1.00  0.00
ATOM   1255  C   GLY A 124       4.011 -25.896 -51.035  1.00  0.00
ATOM   1256  O   GLY A 124       3.466 -26.646 -50.227  1.00  0.00
ATOM   1257  H   GLY A 124       4.253 -23.650 -53.280  1.00 99.99
ATOM   1258  HA2 GLY A 124       2.734 -24.306 -51.701  1.00 99.99
ATOM   1259  HA3 GLY A 124       2.526 -25.924 -52.583  1.00 99.99
ATOM   1260  N   ALA A 125       5.337 -25.838 -51.145  1.00  0.00
ATOM   1261  CA  ALA A 125       6.284 -26.409 -50.146  1.00  0.00
ATOM   1262  C   ALA A 125       5.988 -25.900 -48.706  1.00  0.00
ATOM   1263  O   ALA A 125       5.476 -24.787 -48.457  1.00  0.00
ATOM   1264  CB  ALA A 125       7.712 -26.100 -50.560  1.00  0.00
ATOM   1265  H   ALA A 125       5.772 -25.489 -51.986  1.00 99.99
ATOM   1266  HA  ALA A 125       6.086 -27.479 -50.156  1.00 99.99
ATOM   1267  HB1 ALA A 125       8.126 -26.646 -51.407  1.00 99.99
ATOM   1268  HB2 ALA A 125       8.272 -26.349 -49.659  1.00 99.99
ATOM   1269  HB3 ALA A 125       7.781 -25.030 -50.749  1.00 99.99
ATOM   1270  N   ASN A 126       6.333 -26.745 -47.735  1.00  0.00
ATOM   1271  CA  ASN A 126       6.016 -26.709 -46.328  1.00  0.00
ATOM   1272  C   ASN A 126       7.099 -26.049 -45.493  1.00  0.00
ATOM   1273  O   ASN A 126       7.736 -26.679 -44.633  1.00  0.00
ATOM   1274  CB  ASN A 126       5.727 -28.208 -45.988  1.00  0.00
ATOM   1275  CG  ASN A 126       4.397 -28.806 -46.522  1.00  0.00
ATOM   1276  OD1 ASN A 126       4.298 -29.390 -47.600  1.00  0.00
ATOM   1277  ND2 ASN A 126       3.336 -28.680 -45.698  1.00  0.00
ATOM   1278  H   ASN A 126       6.837 -27.543 -48.095  1.00 99.99
ATOM   1279  HA  ASN A 126       5.098 -26.126 -46.265  1.00 99.99
ATOM   1280  HB2 ASN A 126       6.539 -28.814 -46.387  1.00 99.99
ATOM   1281  HB3 ASN A 126       5.752 -28.382 -44.913  1.00 99.99
ATOM   1282 HD21 ASN A 126       3.465 -28.181 -44.830  1.00 99.99
ATOM   1283 HD22 ASN A 126       2.406 -28.941 -45.996  1.00 99.99
ATOM   1284  N   LYS A 127       7.303 -24.741 -45.643  1.00  0.00
ATOM   1285  CA  LYS A 127       8.282 -23.919 -44.922  1.00  0.00
ATOM   1286  C   LYS A 127       7.655 -22.684 -44.197  1.00  0.00
ATOM   1287  O   LYS A 127       6.837 -21.896 -44.739  1.00  0.00
ATOM   1288  CB  LYS A 127       9.492 -23.365 -45.857  1.00  0.00
ATOM   1289  CG  LYS A 127      10.517 -22.580 -45.069  1.00  0.00
ATOM   1290  CD  LYS A 127      11.642 -22.015 -46.064  1.00  0.00
ATOM   1291  CE  LYS A 127      12.773 -21.264 -45.236  1.00  0.00
ATOM   1292  NZ  LYS A 127      13.970 -20.848 -46.021  1.00  0.00
ATOM   1293  H   LYS A 127       6.789 -24.284 -46.381  1.00 99.99
ATOM   1294  HA  LYS A 127       8.806 -24.495 -44.162  1.00 99.99
ATOM   1295  HB2 LYS A 127       9.995 -24.279 -46.168  1.00 99.99
ATOM   1296  HB3 LYS A 127       8.970 -22.761 -46.597  1.00 99.99
ATOM   1297  HG2 LYS A 127      10.030 -21.802 -44.484  1.00 99.99
ATOM   1298  HG3 LYS A 127      11.003 -23.220 -44.334  1.00 99.99
ATOM   1299  HD2 LYS A 127      12.010 -22.899 -46.582  1.00 99.99
ATOM   1300  HD3 LYS A 127      11.082 -21.446 -46.806  1.00 99.99
ATOM   1301  HE2 LYS A 127      12.300 -20.353 -44.871  1.00 99.99
ATOM   1302  HE3 LYS A 127      13.004 -21.928 -44.404  1.00 99.99
ATOM   1303  HZ1 LYS A 127      14.352 -21.715 -46.373  1.00 99.99
ATOM   1304  HZ2 LYS A 127      14.662 -20.383 -45.453  1.00 99.99
ATOM   1305  HZ3 LYS A 127      13.716 -20.253 -46.797  1.00 99.99
ATOM   1306  N   ASP A 128       8.140 -22.515 -43.019  1.00  0.00
ATOM   1307  CA  ASP A 128       7.709 -21.483 -41.982  1.00  0.00
ATOM   1308  C   ASP A 128       7.815 -20.024 -42.519  1.00  0.00
ATOM   1309  O   ASP A 128       8.889 -19.602 -43.008  1.00  0.00
ATOM   1310  CB  ASP A 128       8.355 -21.738 -40.575  1.00  0.00
ATOM   1311  CG  ASP A 128       8.338 -20.546 -39.656  1.00  0.00
ATOM   1312  OD1 ASP A 128       7.303 -19.854 -39.654  1.00  0.00
ATOM   1313  OD2 ASP A 128       9.382 -20.245 -39.037  1.00  0.00
ATOM   1314  H   ASP A 128       8.716 -23.237 -42.612  1.00 99.99
ATOM   1315  HA  ASP A 128       6.654 -21.675 -41.791  1.00 99.99
ATOM   1316  HB2 ASP A 128       7.786 -22.561 -40.145  1.00 99.99
ATOM   1317  HB3 ASP A 128       9.373 -22.102 -40.713  1.00 99.99
ATOM   1318  N   GLY A 129       6.644 -19.311 -42.448  1.00  0.00
ATOM   1319  CA  GLY A 129       6.591 -17.909 -42.815  1.00  0.00
ATOM   1320  C   GLY A 129       6.441 -17.658 -44.336  1.00  0.00
ATOM   1321  O   GLY A 129       6.185 -16.562 -44.732  1.00  0.00
ATOM   1322  H   GLY A 129       5.839 -19.705 -41.982  1.00 99.99
ATOM   1323  HA2 GLY A 129       5.746 -17.430 -42.319  1.00 99.99
ATOM   1324  HA3 GLY A 129       7.525 -17.447 -42.497  1.00 99.99
ATOM   1325  N   ILE A 130       6.470 -18.724 -45.168  1.00  0.00
ATOM   1326  CA  ILE A 130       5.987 -18.645 -46.536  1.00  0.00
ATOM   1327  C   ILE A 130       4.411 -18.914 -46.718  1.00  0.00
ATOM   1328  O   ILE A 130       3.929 -20.023 -46.314  1.00  0.00
ATOM   1329  CB  ILE A 130       6.722 -19.620 -47.511  1.00  0.00
ATOM   1330  CG1 ILE A 130       8.215 -19.361 -47.740  1.00  0.00
ATOM   1331  CG2 ILE A 130       6.119 -19.554 -48.926  1.00  0.00
ATOM   1332  CD1 ILE A 130       9.153 -19.291 -46.497  1.00  0.00
ATOM   1333  H   ILE A 130       6.671 -19.641 -44.796  1.00 99.99
ATOM   1334  HA  ILE A 130       6.093 -17.581 -46.745  1.00 99.99
ATOM   1335  HB  ILE A 130       6.484 -20.632 -47.187  1.00 99.99
ATOM   1336 HG12 ILE A 130       8.613 -20.136 -48.392  1.00 99.99
ATOM   1337 HG13 ILE A 130       8.335 -18.399 -48.236  1.00 99.99
ATOM   1338 HG21 ILE A 130       6.738 -20.099 -49.638  1.00 99.99
ATOM   1339 HG22 ILE A 130       6.160 -18.489 -49.150  1.00 99.99
ATOM   1340 HG23 ILE A 130       5.090 -19.901 -48.999  1.00 99.99
ATOM   1341 HD11 ILE A 130       8.753 -18.527 -45.833  1.00 99.99
ATOM   1342 HD12 ILE A 130      10.173 -19.030 -46.779  1.00 99.99
ATOM   1343 HD13 ILE A 130       9.151 -20.253 -45.988  1.00 99.99
ATOM   1344  N   ILE A 131       3.825 -17.951 -47.422  1.00  0.00
ATOM   1345  CA  ILE A 131       2.462 -18.056 -47.890  1.00  0.00
ATOM   1346  C   ILE A 131       2.427 -18.225 -49.394  1.00  0.00
ATOM   1347  O   ILE A 131       2.712 -17.277 -50.165  1.00  0.00
ATOM   1348  CB  ILE A 131       1.582 -16.864 -47.451  1.00  0.00
ATOM   1349  CG1 ILE A 131       1.461 -16.638 -45.967  1.00  0.00
ATOM   1350  CG2 ILE A 131       0.171 -16.987 -47.997  1.00  0.00
ATOM   1351  CD1 ILE A 131       0.973 -17.844 -45.151  1.00  0.00
ATOM   1352  H   ILE A 131       4.378 -17.166 -47.730  1.00 99.99
ATOM   1353  HA  ILE A 131       2.033 -18.932 -47.407  1.00 99.99
ATOM   1354  HB  ILE A 131       1.987 -15.958 -47.902  1.00 99.99
ATOM   1355 HG12 ILE A 131       2.422 -16.355 -45.539  1.00 99.99
ATOM   1356 HG13 ILE A 131       0.867 -15.749 -45.758  1.00 99.99
ATOM   1357 HG21 ILE A 131      -0.506 -16.336 -47.446  1.00 99.99
ATOM   1358 HG22 ILE A 131      -0.138 -18.024 -47.873  1.00 99.99
ATOM   1359 HG23 ILE A 131       0.148 -16.724 -49.054  1.00 99.99
ATOM   1360 HD11 ILE A 131       1.675 -18.672 -45.241  1.00 99.99
ATOM   1361 HD12 ILE A 131      -0.022 -18.180 -45.442  1.00 99.99
ATOM   1362 HD13 ILE A 131       0.951 -17.496 -44.119  1.00 99.99
ATOM   1363  N   TRP A 132       2.056 -19.423 -49.873  1.00  0.00
ATOM   1364  CA  TRP A 132       1.966 -19.673 -51.329  1.00  0.00
ATOM   1365  C   TRP A 132       0.633 -19.152 -51.954  1.00  0.00
ATOM   1366  O   TRP A 132      -0.435 -19.331 -51.370  1.00  0.00
ATOM   1367  CB  TRP A 132       2.139 -21.125 -51.615  1.00  0.00
ATOM   1368  CG  TRP A 132       3.497 -21.649 -51.272  1.00  0.00
ATOM   1369  CD1 TRP A 132       3.829 -22.279 -50.146  1.00  0.00
ATOM   1370  CD2 TRP A 132       4.695 -21.619 -52.137  1.00  0.00
ATOM   1371  NE1 TRP A 132       5.129 -22.589 -50.148  1.00  0.00
ATOM   1372  CE2 TRP A 132       5.707 -22.307 -51.374  1.00  0.00
ATOM   1373  CE3 TRP A 132       5.113 -20.975 -53.367  1.00  0.00
ATOM   1374  CZ2 TRP A 132       7.010 -22.343 -51.891  1.00  0.00
ATOM   1375  CZ3 TRP A 132       6.341 -21.258 -53.962  1.00  0.00
ATOM   1376  CH2 TRP A 132       7.326 -21.813 -53.128  1.00  0.00
ATOM   1377  H   TRP A 132       1.811 -20.206 -49.285  1.00 99.99
ATOM   1378  HA  TRP A 132       2.776 -19.159 -51.845  1.00 99.99
ATOM   1379  HB2 TRP A 132       1.382 -21.778 -51.180  1.00 99.99
ATOM   1380  HB3 TRP A 132       1.950 -21.278 -52.676  1.00 99.99
ATOM   1381  HD1 TRP A 132       3.117 -22.682 -49.444  1.00 99.99
ATOM   1382  HE1 TRP A 132       5.597 -23.131 -49.437  1.00 99.99
ATOM   1383  HE3 TRP A 132       4.341 -20.467 -53.923  1.00 99.99
ATOM   1384  HZ2 TRP A 132       7.819 -22.699 -51.273  1.00 99.99
ATOM   1385  HZ3 TRP A 132       6.553 -20.923 -54.965  1.00 99.99
ATOM   1386  HH2 TRP A 132       8.326 -21.873 -53.528  1.00 99.99
ATOM   1387  N   VAL A 133       0.719 -18.539 -53.141  1.00  0.00
ATOM   1388  CA  VAL A 133      -0.429 -18.057 -53.969  1.00  0.00
ATOM   1389  C   VAL A 133      -0.290 -18.365 -55.476  1.00  0.00
ATOM   1390  O   VAL A 133       0.852 -18.353 -55.971  1.00  0.00
ATOM   1391  CB  VAL A 133      -0.727 -16.595 -53.688  1.00  0.00
ATOM   1392  CG1 VAL A 133      -1.078 -16.399 -52.201  1.00  0.00
ATOM   1393  CG2 VAL A 133       0.471 -15.746 -53.966  1.00  0.00
ATOM   1394  H   VAL A 133       1.620 -18.427 -53.580  1.00 99.99
ATOM   1395  HA  VAL A 133      -1.262 -18.643 -53.584  1.00 99.99
ATOM   1396  HB  VAL A 133      -1.572 -16.266 -54.289  1.00 99.99
ATOM   1397 HG11 VAL A 133      -1.192 -15.337 -51.981  1.00 99.99
ATOM   1398 HG12 VAL A 133      -0.363 -16.839 -51.507  1.00 99.99
ATOM   1399 HG13 VAL A 133      -2.042 -16.896 -52.095  1.00 99.99
ATOM   1400 HG21 VAL A 133       0.130 -14.713 -54.019  1.00 99.99
ATOM   1401 HG22 VAL A 133       0.897 -16.038 -54.926  1.00 99.99
ATOM   1402 HG23 VAL A 133       1.228 -15.841 -53.189  1.00 99.99
ATOM   1403  N   ALA A 134      -1.411 -18.633 -56.180  1.00  0.00
ATOM   1404  CA  ALA A 134      -1.582 -19.067 -57.643  1.00  0.00
ATOM   1405  C   ALA A 134      -2.920 -18.579 -58.203  1.00  0.00
ATOM   1406  O   ALA A 134      -3.913 -18.304 -57.517  1.00  0.00
ATOM   1407  CB  ALA A 134      -1.429 -20.541 -57.860  1.00  0.00
ATOM   1408  H   ALA A 134      -2.307 -18.479 -55.741  1.00 99.99
ATOM   1409  HA  ALA A 134      -0.779 -18.491 -58.098  1.00 99.99
ATOM   1410  HB1 ALA A 134      -0.495 -20.780 -57.353  1.00 99.99
ATOM   1411  HB2 ALA A 134      -1.343 -20.789 -58.917  1.00 99.99
ATOM   1412  HB3 ALA A 134      -2.241 -21.115 -57.417  1.00 99.99
ATOM   1413  N   THR A 135      -2.926 -18.411 -59.510  1.00  0.00
ATOM   1414  CA  THR A 135      -4.073 -18.151 -60.424  1.00  0.00
ATOM   1415  C   THR A 135      -4.359 -19.507 -61.104  1.00  0.00
ATOM   1416  O   THR A 135      -3.494 -20.419 -61.146  1.00  0.00
ATOM   1417  CB  THR A 135      -3.821 -16.983 -61.342  1.00  0.00
ATOM   1418  OG1 THR A 135      -2.671 -17.158 -62.089  1.00  0.00
ATOM   1419  CG2 THR A 135      -3.481 -15.647 -60.626  1.00  0.00
ATOM   1420  H   THR A 135      -2.079 -18.706 -59.972  1.00 99.99
ATOM   1421  HA  THR A 135      -4.929 -17.901 -59.800  1.00 99.99
ATOM   1422  HB  THR A 135      -4.677 -16.810 -61.991  1.00 99.99
ATOM   1423  HG1 THR A 135      -1.894 -16.964 -61.564  1.00 99.99
ATOM   1424 HG21 THR A 135      -2.576 -15.657 -60.019  1.00 99.99
ATOM   1425 HG22 THR A 135      -4.349 -15.528 -59.979  1.00 99.99
ATOM   1426 HG23 THR A 135      -3.437 -14.818 -61.332  1.00 99.99
ATOM   1427  N   GLU A 136      -5.563 -19.660 -61.565  1.00  0.00
ATOM   1428  CA  GLU A 136      -5.938 -20.765 -62.519  1.00  0.00
ATOM   1429  C   GLU A 136      -5.071 -20.917 -63.828  1.00  0.00
ATOM   1430  O   GLU A 136      -4.877 -21.968 -64.365  1.00  0.00
ATOM   1431  CB  GLU A 136      -7.358 -20.582 -62.969  1.00  0.00
ATOM   1432  CG  GLU A 136      -8.476 -20.691 -61.929  1.00  0.00
ATOM   1433  CD  GLU A 136      -9.920 -20.786 -62.526  1.00  0.00
ATOM   1434  OE1 GLU A 136     -10.113 -20.258 -63.625  1.00  0.00
ATOM   1435  OE2 GLU A 136     -10.807 -21.476 -61.978  1.00  0.00
ATOM   1436  H   GLU A 136      -6.281 -18.957 -61.471  1.00 99.99
ATOM   1437  HA  GLU A 136      -5.895 -21.734 -62.023  1.00 99.99
ATOM   1438  HB2 GLU A 136      -7.338 -19.568 -63.365  1.00 99.99
ATOM   1439  HB3 GLU A 136      -7.581 -21.245 -63.803  1.00 99.99
ATOM   1440  HG2 GLU A 136      -8.364 -21.538 -61.254  1.00 99.99
ATOM   1441  HG3 GLU A 136      -8.453 -19.790 -61.318  1.00 99.99
ATOM   1442  N   GLY A 137      -4.548 -19.774 -64.324  1.00  0.00
ATOM   1443  CA  GLY A 137      -4.010 -19.539 -65.662  1.00  0.00
ATOM   1444  C   GLY A 137      -2.473 -19.703 -65.738  1.00  0.00
ATOM   1445  O   GLY A 137      -1.907 -20.154 -66.737  1.00  0.00
ATOM   1446  H   GLY A 137      -4.687 -18.965 -63.737  1.00 99.99
ATOM   1447  HA2 GLY A 137      -4.450 -20.189 -66.418  1.00 99.99
ATOM   1448  HA3 GLY A 137      -4.247 -18.513 -65.938  1.00 99.99
ATOM   1449  N   ALA A 138      -1.790 -19.461 -64.584  1.00  0.00
ATOM   1450  CA  ALA A 138      -0.318 -19.659 -64.392  1.00  0.00
ATOM   1451  C   ALA A 138       0.104 -21.146 -64.672  1.00  0.00
ATOM   1452  O   ALA A 138      -0.693 -22.101 -64.494  1.00  0.00
ATOM   1453  CB  ALA A 138       0.018 -19.273 -62.897  1.00  0.00
ATOM   1454  H   ALA A 138      -2.265 -19.105 -63.769  1.00 99.99
ATOM   1455  HA  ALA A 138       0.258 -19.046 -65.084  1.00 99.99
ATOM   1456  HB1 ALA A 138      -0.403 -18.280 -62.742  1.00 99.99
ATOM   1457  HB2 ALA A 138       1.105 -19.214 -62.874  1.00 99.99
ATOM   1458  HB3 ALA A 138      -0.327 -19.941 -62.108  1.00 99.99
ATOM   1459  N   LEU A 139       1.351 -21.312 -64.966  1.00  0.00
ATOM   1460  CA  LEU A 139       2.048 -22.610 -65.065  1.00  0.00
ATOM   1461  C   LEU A 139       2.970 -22.817 -63.893  1.00  0.00
ATOM   1462  O   LEU A 139       3.683 -21.931 -63.390  1.00  0.00
ATOM   1463  CB  LEU A 139       2.841 -22.611 -66.374  1.00  0.00
ATOM   1464  CG  LEU A 139       2.077 -22.006 -67.604  1.00  0.00
ATOM   1465  CD1 LEU A 139       2.944 -22.219 -68.874  1.00  0.00
ATOM   1466  CD2 LEU A 139       0.675 -22.658 -67.845  1.00  0.00
ATOM   1467  H   LEU A 139       1.942 -20.496 -65.000  1.00 99.99
ATOM   1468  HA  LEU A 139       1.296 -23.397 -65.105  1.00 99.99
ATOM   1469  HB2 LEU A 139       3.746 -22.020 -66.244  1.00 99.99
ATOM   1470  HB3 LEU A 139       3.101 -23.636 -66.634  1.00 99.99
ATOM   1471  HG  LEU A 139       2.016 -20.932 -67.433  1.00 99.99
ATOM   1472 HD11 LEU A 139       2.420 -21.889 -69.770  1.00 99.99
ATOM   1473 HD12 LEU A 139       3.210 -23.270 -68.974  1.00 99.99
ATOM   1474 HD13 LEU A 139       3.848 -21.626 -68.743  1.00 99.99
ATOM   1475 HD21 LEU A 139       0.742 -23.705 -68.136  1.00 99.99
ATOM   1476 HD22 LEU A 139       0.237 -22.081 -68.657  1.00 99.99
ATOM   1477 HD23 LEU A 139       0.051 -22.567 -66.956  1.00 99.99
ATOM   1478  N   ASN A 140       2.886 -24.003 -63.250  1.00  0.00
ATOM   1479  CA  ASN A 140       3.715 -24.369 -62.098  1.00  0.00
ATOM   1480  C   ASN A 140       5.281 -24.504 -62.312  1.00  0.00
ATOM   1481  O   ASN A 140       5.980 -25.167 -61.563  1.00  0.00
ATOM   1482  CB  ASN A 140       3.056 -25.646 -61.503  1.00  0.00
ATOM   1483  CG  ASN A 140       3.068 -26.938 -62.338  1.00  0.00
ATOM   1484  OD1 ASN A 140       3.876 -27.049 -63.227  1.00  0.00
ATOM   1485  ND2 ASN A 140       2.104 -27.817 -62.166  1.00  0.00
ATOM   1486  H   ASN A 140       2.329 -24.740 -63.654  1.00 99.99
ATOM   1487  HA  ASN A 140       3.598 -23.579 -61.356  1.00 99.99
ATOM   1488  HB2 ASN A 140       3.576 -25.840 -60.566  1.00 99.99
ATOM   1489  HB3 ASN A 140       2.021 -25.385 -61.291  1.00 99.99
ATOM   1490 HD21 ASN A 140       1.468 -27.704 -61.390  1.00 99.99
ATOM   1491 HD22 ASN A 140       2.147 -28.696 -62.659  1.00 99.99
ATOM   1492  N   THR A 141       5.790 -23.796 -63.357  1.00  0.00
ATOM   1493  CA  THR A 141       7.218 -23.727 -63.702  1.00  0.00
ATOM   1494  C   THR A 141       7.965 -22.618 -62.964  1.00  0.00
ATOM   1495  O   THR A 141       7.358 -21.578 -62.750  1.00  0.00
ATOM   1496  CB  THR A 141       7.385 -23.526 -65.234  1.00  0.00
ATOM   1497  OG1 THR A 141       6.844 -22.304 -65.604  1.00  0.00
ATOM   1498  CG2 THR A 141       6.640 -24.565 -66.171  1.00  0.00
ATOM   1499  H   THR A 141       5.177 -23.193 -63.885  1.00 99.99
ATOM   1500  HA  THR A 141       7.582 -24.693 -63.354  1.00 99.99
ATOM   1501  HB  THR A 141       8.454 -23.513 -65.448  1.00 99.99
ATOM   1502  HG1 THR A 141       7.097 -22.087 -66.504  1.00 99.99
ATOM   1503 HG21 THR A 141       5.584 -24.524 -65.910  1.00 99.99
ATOM   1504 HG22 THR A 141       7.013 -25.576 -66.018  1.00 99.99
ATOM   1505 HG23 THR A 141       6.770 -24.284 -67.215  1.00 99.99
ATOM   1506  N   PRO A 142       9.255 -22.769 -62.698  1.00  0.00
ATOM   1507  CA  PRO A 142      10.018 -21.646 -62.166  1.00  0.00
ATOM   1508  C   PRO A 142      10.306 -20.547 -63.152  1.00  0.00
ATOM   1509  O   PRO A 142      10.462 -20.884 -64.328  1.00  0.00
ATOM   1510  CB  PRO A 142      11.313 -22.346 -61.721  1.00  0.00
ATOM   1511  CG  PRO A 142      11.552 -23.543 -62.661  1.00  0.00
ATOM   1512  CD  PRO A 142      10.096 -23.977 -62.726  1.00  0.00
ATOM   1513  HA  PRO A 142       9.582 -21.238 -61.255  1.00 99.99
ATOM   1514  HB2 PRO A 142      12.214 -21.735 -61.704  1.00 99.99
ATOM   1515  HB3 PRO A 142      11.089 -22.730 -60.727  1.00 99.99
ATOM   1516  HG2 PRO A 142      11.922 -23.341 -63.666  1.00 99.99
ATOM   1517  HG3 PRO A 142      12.167 -24.364 -62.296  1.00 99.99
ATOM   1518  HD2 PRO A 142       9.825 -24.551 -63.611  1.00 99.99
ATOM   1519  HD3 PRO A 142       9.899 -24.541 -61.815  1.00 99.99
ATOM   1520  N   LYS A 143      10.407 -19.280 -62.738  1.00  0.00
ATOM   1521  CA  LYS A 143      10.534 -18.104 -63.655  1.00  0.00
ATOM   1522  C   LYS A 143      12.035 -17.698 -63.792  1.00  0.00
ATOM   1523  O   LYS A 143      12.623 -16.863 -63.112  1.00  0.00
ATOM   1524  CB  LYS A 143       9.538 -16.979 -63.104  1.00  0.00
ATOM   1525  CG  LYS A 143       8.084 -17.422 -62.822  1.00  0.00
ATOM   1526  CD  LYS A 143       7.499 -18.260 -63.895  1.00  0.00
ATOM   1527  CE  LYS A 143       6.180 -18.885 -63.365  1.00  0.00
ATOM   1528  NZ  LYS A 143       5.619 -19.834 -64.335  1.00  0.00
ATOM   1529  H   LYS A 143      10.215 -19.035 -61.779  1.00 99.99
ATOM   1530  HA  LYS A 143      10.208 -18.439 -64.638  1.00 99.99
ATOM   1531  HB2 LYS A 143       9.957 -16.694 -62.138  1.00 99.99
ATOM   1532  HB3 LYS A 143       9.624 -16.165 -63.821  1.00 99.99
ATOM   1533  HG2 LYS A 143       8.077 -17.988 -61.892  1.00 99.99
ATOM   1534  HG3 LYS A 143       7.461 -16.531 -62.779  1.00 99.99
ATOM   1535  HD2 LYS A 143       7.214 -17.678 -64.771  1.00 99.99
ATOM   1536  HD3 LYS A 143       8.158 -19.074 -64.196  1.00 99.99
ATOM   1537  HE2 LYS A 143       6.399 -19.339 -62.399  1.00 99.99
ATOM   1538  HE3 LYS A 143       5.455 -18.080 -63.258  1.00 99.99
ATOM   1539  HZ1 LYS A 143       5.895 -19.550 -65.263  1.00 99.99
ATOM   1540  HZ2 LYS A 143       4.614 -19.900 -64.288  1.00 99.99
ATOM   1541  HZ3 LYS A 143       6.026 -20.734 -64.123  1.00 99.99
ATOM   1542  N   ASP A 144      12.648 -18.278 -64.743  1.00  0.00
ATOM   1543  CA  ASP A 144      14.077 -18.021 -65.180  1.00  0.00
ATOM   1544  C   ASP A 144      14.483 -16.580 -65.475  1.00  0.00
ATOM   1545  O   ASP A 144      15.367 -16.118 -64.754  1.00  0.00
ATOM   1546  CB  ASP A 144      14.298 -18.839 -66.452  1.00  0.00
ATOM   1547  CG  ASP A 144      14.177 -20.368 -66.371  1.00  0.00
ATOM   1548  OD1 ASP A 144      14.052 -20.988 -67.439  1.00  0.00
ATOM   1549  OD2 ASP A 144      14.254 -20.862 -65.230  1.00  0.00
ATOM   1550  H   ASP A 144      12.227 -19.052 -65.232  1.00 99.99
ATOM   1551  HA  ASP A 144      14.762 -18.443 -64.447  1.00 99.99
ATOM   1552  HB2 ASP A 144      13.628 -18.481 -67.232  1.00 99.99
ATOM   1553  HB3 ASP A 144      15.283 -18.592 -66.846  1.00 99.99
ATOM   1554  N   HIS A 145      13.848 -15.854 -66.441  1.00  0.00
ATOM   1555  CA  HIS A 145      14.109 -14.496 -66.810  1.00  0.00
ATOM   1556  C   HIS A 145      13.757 -13.627 -65.584  1.00  0.00
ATOM   1557  O   HIS A 145      14.646 -12.987 -64.972  1.00  0.00
ATOM   1558  CB  HIS A 145      13.412 -14.178 -68.121  1.00  0.00
ATOM   1559  CG  HIS A 145      14.097 -14.836 -69.319  1.00  0.00
ATOM   1560  ND1 HIS A 145      15.209 -14.420 -70.071  1.00  0.00
ATOM   1561  CD2 HIS A 145      13.826 -16.113 -69.795  1.00  0.00
ATOM   1562  CE1 HIS A 145      15.505 -15.322 -70.944  1.00  0.00
ATOM   1563  NE2 HIS A 145      14.758 -16.418 -70.767  1.00  0.00
ATOM   1564  H   HIS A 145      12.974 -16.281 -66.704  1.00 99.99
ATOM   1565  HA  HIS A 145      15.153 -14.311 -67.064  1.00 99.99
ATOM   1566  HB2 HIS A 145      12.399 -14.574 -68.062  1.00 99.99
ATOM   1567  HB3 HIS A 145      13.498 -13.099 -68.242  1.00 99.99
ATOM   1568  HD1 HIS A 145      15.763 -13.600 -69.877  1.00 99.99
ATOM   1569  HD2 HIS A 145      13.218 -16.884 -69.348  1.00 99.99
ATOM   1570  HE1 HIS A 145      16.281 -15.318 -71.694  1.00 99.99
ATOM   1571  N   ILE A 146      12.482 -13.529 -65.178  1.00  0.00
ATOM   1572  CA  ILE A 146      12.026 -12.790 -63.974  1.00  0.00
ATOM   1573  C   ILE A 146      12.835 -13.011 -62.692  1.00  0.00
ATOM   1574  O   ILE A 146      12.866 -12.169 -61.796  1.00  0.00
ATOM   1575  CB  ILE A 146      10.545 -13.102 -63.745  1.00  0.00
ATOM   1576  CG1 ILE A 146       9.622 -12.513 -64.844  1.00  0.00
ATOM   1577  CG2 ILE A 146      10.002 -12.719 -62.344  1.00  0.00
ATOM   1578  CD1 ILE A 146       8.227 -13.029 -64.914  1.00  0.00
ATOM   1579  H   ILE A 146      11.787 -14.129 -65.598  1.00 99.99
ATOM   1580  HA  ILE A 146      12.064 -11.732 -64.232  1.00 99.99
ATOM   1581  HB  ILE A 146      10.406 -14.183 -63.743  1.00 99.99
ATOM   1582 HG12 ILE A 146       9.631 -11.429 -64.738  1.00 99.99
ATOM   1583 HG13 ILE A 146      10.055 -12.765 -65.811  1.00 99.99
ATOM   1584 HG21 ILE A 146      10.628 -13.127 -61.553  1.00 99.99
ATOM   1585 HG22 ILE A 146       8.976 -13.055 -62.208  1.00 99.99
ATOM   1586 HG23 ILE A 146      10.036 -11.631 -62.310  1.00 99.99
ATOM   1587 HD11 ILE A 146       8.236 -14.088 -64.661  1.00 99.99
ATOM   1588 HD12 ILE A 146       7.792 -12.895 -65.903  1.00 99.99
ATOM   1589 HD13 ILE A 146       7.635 -12.485 -64.179  1.00 99.99
ATOM   1590  N   GLY A 147      13.492 -14.150 -62.495  1.00  0.00
ATOM   1591  CA  GLY A 147      14.273 -14.507 -61.336  1.00  0.00
ATOM   1592  C   GLY A 147      15.815 -14.180 -61.418  1.00  0.00
ATOM   1593  O   GLY A 147      16.490 -14.219 -60.429  1.00  0.00
ATOM   1594  H   GLY A 147      13.451 -14.799 -63.266  1.00 99.99
ATOM   1595  HA2 GLY A 147      13.899 -13.950 -60.478  1.00 99.99
ATOM   1596  HA3 GLY A 147      14.210 -15.568 -61.093  1.00 99.99
ATOM   1597  N   THR A 148      16.319 -13.816 -62.636  1.00  0.00
ATOM   1598  CA  THR A 148      17.734 -13.578 -62.941  1.00  0.00
ATOM   1599  C   THR A 148      17.983 -12.188 -63.569  1.00  0.00
ATOM   1600  O   THR A 148      19.134 -11.856 -63.622  1.00  0.00
ATOM   1601  CB  THR A 148      18.345 -14.691 -63.771  1.00  0.00
ATOM   1602  OG1 THR A 148      17.674 -14.704 -65.083  1.00  0.00
ATOM   1603  CG2 THR A 148      18.366 -16.015 -63.016  1.00  0.00
ATOM   1604  H   THR A 148      15.685 -13.817 -63.421  1.00 99.99
ATOM   1605  HA  THR A 148      18.197 -13.587 -61.955  1.00 99.99
ATOM   1606  HB  THR A 148      19.386 -14.465 -63.993  1.00 99.99
ATOM   1607  HG1 THR A 148      17.075 -15.450 -65.027  1.00 99.99
ATOM   1608 HG21 THR A 148      18.571 -15.865 -61.955  1.00 99.99
ATOM   1609 HG22 THR A 148      19.140 -16.646 -63.450  1.00 99.99
ATOM   1610 HG23 THR A 148      17.396 -16.493 -63.135  1.00 99.99
ATOM   1611  N   ARG A 149      16.959 -11.471 -64.002  1.00  0.00
ATOM   1612  CA  ARG A 149      17.122 -10.131 -64.510  1.00  0.00
ATOM   1613  C   ARG A 149      17.388  -9.012 -63.424  1.00  0.00
ATOM   1614  O   ARG A 149      17.514  -9.461 -62.291  1.00  0.00
ATOM   1615  CB  ARG A 149      16.021  -9.628 -65.466  1.00  0.00
ATOM   1616  CG  ARG A 149      15.955 -10.310 -66.859  1.00  0.00
ATOM   1617  CD  ARG A 149      14.727  -9.847 -67.601  1.00  0.00
ATOM   1618  NE  ARG A 149      14.789 -10.229 -69.015  1.00  0.00
ATOM   1619  CZ  ARG A 149      13.763 -10.387 -69.947  1.00  0.00
ATOM   1620  NH1 ARG A 149      12.540 -10.083 -69.667  1.00  0.00
ATOM   1621  NH2 ARG A 149      14.132 -10.812 -71.093  1.00  0.00
ATOM   1622  H   ARG A 149      16.058 -11.917 -64.098  1.00 99.99
ATOM   1623  HA  ARG A 149      18.042 -10.195 -65.089  1.00 99.99
ATOM   1624  HB2 ARG A 149      15.033  -9.702 -65.014  1.00 99.99
ATOM   1625  HB3 ARG A 149      16.271  -8.579 -65.623  1.00 99.99
ATOM   1626  HG2 ARG A 149      16.859 -10.021 -67.393  1.00 99.99
ATOM   1627  HG3 ARG A 149      15.885 -11.369 -66.619  1.00 99.99
ATOM   1628  HD2 ARG A 149      13.796 -10.213 -67.170  1.00 99.99
ATOM   1629  HD3 ARG A 149      14.703  -8.761 -67.523  1.00 99.99
ATOM   1630  HE  ARG A 149      15.717 -10.425 -69.359  1.00 99.99
ATOM   1631 HH11 ARG A 149      12.376  -9.427 -68.918  1.00 99.99
ATOM   1632 HH12 ARG A 149      11.797 -10.310 -70.312  1.00 99.99
ATOM   1633 HH21 ARG A 149      15.072 -10.542 -71.339  1.00 99.99
ATOM   1634 HH22 ARG A 149      13.450 -10.983 -71.817  1.00 99.99
ATOM   1635  N   ASN A 150      17.594  -7.722 -63.726  1.00  0.00
ATOM   1636  CA  ASN A 150      17.941  -6.729 -62.782  1.00  0.00
ATOM   1637  C   ASN A 150      16.879  -5.620 -62.401  1.00  0.00
ATOM   1638  O   ASN A 150      16.807  -4.624 -63.124  1.00  0.00
ATOM   1639  CB  ASN A 150      19.221  -6.058 -63.340  1.00  0.00
ATOM   1640  CG  ASN A 150      19.772  -5.031 -62.315  1.00  0.00
ATOM   1641  OD1 ASN A 150      19.516  -5.178 -61.185  1.00  0.00
ATOM   1642  ND2 ASN A 150      20.670  -4.188 -62.757  1.00  0.00
ATOM   1643  H   ASN A 150      17.404  -7.482 -64.688  1.00 99.99
ATOM   1644  HA  ASN A 150      18.241  -7.180 -61.837  1.00 99.99
ATOM   1645  HB2 ASN A 150      20.029  -6.752 -63.572  1.00 99.99
ATOM   1646  HB3 ASN A 150      19.071  -5.530 -64.279  1.00 99.99
ATOM   1647 HD21 ASN A 150      20.872  -4.111 -63.744  1.00 99.99
ATOM   1648 HD22 ASN A 150      21.151  -3.597 -62.095  1.00 99.99
ATOM   1649  N   PRO A 151      16.148  -5.773 -61.299  1.00  0.00
ATOM   1650  CA  PRO A 151      15.270  -4.733 -60.771  1.00  0.00
ATOM   1651  C   PRO A 151      16.009  -3.375 -60.445  1.00  0.00
ATOM   1652  O   PRO A 151      15.366  -2.295 -60.571  1.00  0.00
ATOM   1653  CB  PRO A 151      14.397  -5.343 -59.638  1.00  0.00
ATOM   1654  CG  PRO A 151      14.784  -6.761 -59.681  1.00  0.00
ATOM   1655  CD  PRO A 151      16.168  -6.848 -60.362  1.00  0.00
ATOM   1656  HA  PRO A 151      14.562  -4.497 -61.564  1.00 99.99
ATOM   1657  HB2 PRO A 151      14.644  -4.857 -58.695  1.00 99.99
ATOM   1658  HB3 PRO A 151      13.406  -5.152 -60.047  1.00 99.99
ATOM   1659  HG2 PRO A 151      14.857  -7.237 -58.704  1.00 99.99
ATOM   1660  HG3 PRO A 151      14.063  -7.281 -60.313  1.00 99.99
ATOM   1661  HD2 PRO A 151      16.965  -6.716 -59.633  1.00 99.99
ATOM   1662  HD3 PRO A 151      16.284  -7.805 -60.867  1.00 99.99
ATOM   1663  N   ALA A 152      17.321  -3.451 -60.106  1.00  0.00
ATOM   1664  CA  ALA A 152      18.019  -2.237 -59.685  1.00  0.00
ATOM   1665  C   ALA A 152      18.085  -1.151 -60.798  1.00  0.00
ATOM   1666  O   ALA A 152      18.382  -0.002 -60.513  1.00  0.00
ATOM   1667  CB  ALA A 152      19.397  -2.580 -59.078  1.00  0.00
ATOM   1668  H   ALA A 152      17.849  -4.311 -60.083  1.00 99.99
ATOM   1669  HA  ALA A 152      17.399  -1.835 -58.883  1.00 99.99
ATOM   1670  HB1 ALA A 152      20.053  -3.181 -59.705  1.00 99.99
ATOM   1671  HB2 ALA A 152      19.178  -3.121 -58.159  1.00 99.99
ATOM   1672  HB3 ALA A 152      19.885  -1.638 -58.837  1.00 99.99
ATOM   1673  N   ASN A 153      17.752  -1.561 -62.024  1.00  0.00
ATOM   1674  CA  ASN A 153      17.694  -0.623 -63.139  1.00  0.00
ATOM   1675  C   ASN A 153      16.671   0.570 -63.082  1.00  0.00
ATOM   1676  O   ASN A 153      16.857   1.535 -63.858  1.00  0.00
ATOM   1677  CB  ASN A 153      17.394  -1.429 -64.404  1.00  0.00
ATOM   1678  CG  ASN A 153      17.628  -0.733 -65.811  1.00  0.00
ATOM   1679  OD1 ASN A 153      18.754  -0.594 -66.252  1.00  0.00
ATOM   1680  ND2 ASN A 153      16.580  -0.240 -66.398  1.00  0.00
ATOM   1681  H   ASN A 153      17.471  -2.512 -62.208  1.00 99.99
ATOM   1682  HA  ASN A 153      18.681  -0.170 -63.219  1.00 99.99
ATOM   1683  HB2 ASN A 153      18.007  -2.329 -64.426  1.00 99.99
ATOM   1684  HB3 ASN A 153      16.359  -1.766 -64.422  1.00 99.99
ATOM   1685 HD21 ASN A 153      15.666  -0.160 -65.979  1.00 99.99
ATOM   1686 HD22 ASN A 153      16.750   0.143 -67.317  1.00 99.99
ATOM   1687  N   ASN A 154      15.610   0.538 -62.265  1.00  0.00
ATOM   1688  CA  ASN A 154      14.565   1.597 -62.218  1.00  0.00
ATOM   1689  C   ASN A 154      13.980   1.726 -60.761  1.00  0.00
ATOM   1690  O   ASN A 154      14.298   1.021 -59.876  1.00  0.00
ATOM   1691  CB  ASN A 154      13.483   1.208 -63.243  1.00  0.00
ATOM   1692  CG  ASN A 154      13.856   1.380 -64.714  1.00  0.00
ATOM   1693  OD1 ASN A 154      14.108   0.377 -65.355  1.00  0.00
ATOM   1694  ND2 ASN A 154      13.797   2.549 -65.263  1.00  0.00
ATOM   1695  H   ASN A 154      15.386  -0.298 -61.743  1.00 99.99
ATOM   1696  HA  ASN A 154      14.985   2.575 -62.457  1.00 99.99
ATOM   1697  HB2 ASN A 154      13.210   0.169 -63.063  1.00 99.99
ATOM   1698  HB3 ASN A 154      12.572   1.767 -63.039  1.00 99.99
ATOM   1699 HD21 ASN A 154      13.572   3.297 -64.624  1.00 99.99
ATOM   1700 HD22 ASN A 154      14.053   2.760 -66.216  1.00 99.99
ATOM   1701  N   ALA A 155      12.947   2.643 -60.659  1.00  0.00
ATOM   1702  CA  ALA A 155      11.907   2.548 -59.582  1.00  0.00
ATOM   1703  C   ALA A 155      11.260   1.140 -59.420  1.00  0.00
ATOM   1704  O   ALA A 155      11.261   0.379 -60.362  1.00  0.00
ATOM   1705  CB  ALA A 155      10.778   3.517 -60.059  1.00  0.00
ATOM   1706  H   ALA A 155      12.619   3.089 -61.502  1.00 99.99
ATOM   1707  HA  ALA A 155      12.341   2.813 -58.618  1.00 99.99
ATOM   1708  HB1 ALA A 155      11.122   4.550 -60.077  1.00 99.99
ATOM   1709  HB2 ALA A 155       9.955   3.420 -59.354  1.00 99.99
ATOM   1710  HB3 ALA A 155      10.442   3.229 -61.054  1.00 99.99
ATOM   1711  N   ALA A 156      10.711   0.797 -58.255  1.00  0.00
ATOM   1712  CA  ALA A 156       9.893  -0.420 -58.035  1.00  0.00
ATOM   1713  C   ALA A 156       8.407  -0.360 -58.461  1.00  0.00
ATOM   1714  O   ALA A 156       7.779   0.708 -58.683  1.00  0.00
ATOM   1715  CB  ALA A 156       9.967  -0.829 -56.568  1.00  0.00
ATOM   1716  H   ALA A 156      10.647   1.495 -57.529  1.00 99.99
ATOM   1717  HA  ALA A 156      10.382  -1.179 -58.643  1.00 99.99
ATOM   1718  HB1 ALA A 156       9.409  -1.753 -56.428  1.00 99.99
ATOM   1719  HB2 ALA A 156       9.578  -0.063 -55.898  1.00 99.99
ATOM   1720  HB3 ALA A 156      11.021  -1.005 -56.346  1.00 99.99
ATOM   1721  N   ILE A 157       7.869  -1.566 -58.630  1.00  0.00
ATOM   1722  CA  ILE A 157       6.477  -1.818 -59.011  1.00  0.00
ATOM   1723  C   ILE A 157       5.578  -1.724 -57.774  1.00  0.00
ATOM   1724  O   ILE A 157       5.845  -2.425 -56.806  1.00  0.00
ATOM   1725  CB  ILE A 157       6.334  -3.235 -59.641  1.00  0.00
ATOM   1726  CG1 ILE A 157       7.294  -3.509 -60.853  1.00  0.00
ATOM   1727  CG2 ILE A 157       4.868  -3.362 -60.230  1.00  0.00
ATOM   1728  CD1 ILE A 157       7.375  -4.943 -61.372  1.00  0.00
ATOM   1729  H   ILE A 157       8.435  -2.375 -58.422  1.00 99.99
ATOM   1730  HA  ILE A 157       6.115  -1.114 -59.759  1.00 99.99
ATOM   1731  HB  ILE A 157       6.441  -3.959 -58.834  1.00 99.99
ATOM   1732 HG12 ILE A 157       6.912  -2.922 -61.687  1.00 99.99
ATOM   1733 HG13 ILE A 157       8.282  -3.167 -60.546  1.00 99.99
ATOM   1734 HG21 ILE A 157       4.910  -4.288 -60.799  1.00 99.99
ATOM   1735 HG22 ILE A 157       4.651  -2.531 -60.902  1.00 99.99
ATOM   1736 HG23 ILE A 157       4.084  -3.434 -59.477  1.00 99.99
ATOM   1737 HD11 ILE A 157       6.474  -5.132 -61.951  1.00 99.99
ATOM   1738 HD12 ILE A 157       7.397  -5.602 -60.505  1.00 99.99
ATOM   1739 HD13 ILE A 157       8.252  -5.129 -61.991  1.00 99.99
ATOM   1740  N   VAL A 158       4.479  -0.969 -57.865  1.00  0.00
ATOM   1741  CA  VAL A 158       3.464  -0.832 -56.848  1.00  0.00
ATOM   1742  C   VAL A 158       2.798  -2.216 -56.628  1.00  0.00
ATOM   1743  O   VAL A 158       2.316  -2.915 -57.531  1.00  0.00
ATOM   1744  CB  VAL A 158       2.501   0.253 -57.361  1.00  0.00
ATOM   1745  CG1 VAL A 158       1.478  -0.197 -58.385  1.00  0.00
ATOM   1746  CG2 VAL A 158       1.735   0.799 -56.173  1.00  0.00
ATOM   1747  H   VAL A 158       4.337  -0.512 -58.753  1.00 99.99
ATOM   1748  HA  VAL A 158       3.909  -0.532 -55.899  1.00 99.99
ATOM   1749  HB  VAL A 158       3.084   1.028 -57.855  1.00 99.99
ATOM   1750 HG11 VAL A 158       0.705  -0.858 -57.992  1.00 99.99
ATOM   1751 HG12 VAL A 158       1.953  -0.666 -59.245  1.00 99.99
ATOM   1752 HG13 VAL A 158       1.029   0.748 -58.686  1.00 99.99
ATOM   1753 HG21 VAL A 158       1.131   1.620 -56.557  1.00 99.99
ATOM   1754 HG22 VAL A 158       2.386   1.167 -55.381  1.00 99.99
ATOM   1755 HG23 VAL A 158       1.082   0.023 -55.775  1.00 99.99
ATOM   1756  N   LEU A 159       2.816  -2.802 -55.411  1.00  0.00
ATOM   1757  CA  LEU A 159       2.073  -3.979 -55.088  1.00  0.00
ATOM   1758  C   LEU A 159       0.561  -3.703 -55.067  1.00  0.00
ATOM   1759  O   LEU A 159       0.153  -2.830 -54.304  1.00  0.00
ATOM   1760  CB  LEU A 159       2.498  -4.564 -53.712  1.00  0.00
ATOM   1761  CG  LEU A 159       2.047  -5.978 -53.610  1.00  0.00
ATOM   1762  CD1 LEU A 159       3.024  -6.934 -54.220  1.00  0.00
ATOM   1763  CD2 LEU A 159       1.684  -6.300 -52.163  1.00  0.00
ATOM   1764  H   LEU A 159       3.246  -2.265 -54.673  1.00 99.99
ATOM   1765  HA  LEU A 159       2.276  -4.726 -55.855  1.00 99.99
ATOM   1766  HB2 LEU A 159       3.578  -4.445 -53.625  1.00 99.99
ATOM   1767  HB3 LEU A 159       2.110  -3.900 -52.941  1.00 99.99
ATOM   1768  HG  LEU A 159       1.047  -6.121 -54.019  1.00 99.99
ATOM   1769 HD11 LEU A 159       2.562  -7.922 -54.221  1.00 99.99
ATOM   1770 HD12 LEU A 159       4.009  -6.995 -53.759  1.00 99.99
ATOM   1771 HD13 LEU A 159       3.123  -6.578 -55.243  1.00 99.99
ATOM   1772 HD21 LEU A 159       2.445  -6.208 -51.389  1.00 99.99
ATOM   1773 HD22 LEU A 159       1.283  -7.311 -52.160  1.00 99.99
ATOM   1774 HD23 LEU A 159       0.881  -5.590 -51.968  1.00 99.99
ATOM   1775  N   GLN A 160      -0.161  -4.397 -55.944  1.00  0.00
ATOM   1776  CA  GLN A 160      -1.581  -4.149 -56.136  1.00  0.00
ATOM   1777  C   GLN A 160      -2.270  -5.431 -56.588  1.00  0.00
ATOM   1778  O   GLN A 160      -1.751  -6.141 -57.477  1.00  0.00
ATOM   1779  CB  GLN A 160      -1.792  -2.977 -57.165  1.00  0.00
ATOM   1780  CG  GLN A 160      -3.214  -2.509 -57.334  1.00  0.00
ATOM   1781  CD  GLN A 160      -3.385  -1.229 -58.295  1.00  0.00
ATOM   1782  OE1 GLN A 160      -2.651  -1.141 -59.248  1.00  0.00
ATOM   1783  NE2 GLN A 160      -4.291  -0.325 -57.955  1.00  0.00
ATOM   1784  H   GLN A 160       0.307  -4.970 -56.631  1.00 99.99
ATOM   1785  HA  GLN A 160      -2.021  -3.817 -55.196  1.00 99.99
ATOM   1786  HB2 GLN A 160      -1.126  -2.133 -56.999  1.00 99.99
ATOM   1787  HB3 GLN A 160      -1.389  -3.336 -58.111  1.00 99.99
ATOM   1788  HG2 GLN A 160      -3.782  -3.289 -57.840  1.00 99.99
ATOM   1789  HG3 GLN A 160      -3.618  -2.172 -56.381  1.00 99.99
ATOM   1790 HE21 GLN A 160      -4.935  -0.477 -57.191  1.00 99.99
ATOM   1791 HE22 GLN A 160      -4.488   0.379 -58.650  1.00 99.99
ATOM   1792  N   LEU A 161      -3.388  -5.731 -55.956  1.00  0.00
ATOM   1793  CA  LEU A 161      -4.165  -6.876 -56.314  1.00  0.00
ATOM   1794  C   LEU A 161      -4.983  -6.727 -57.615  1.00  0.00
ATOM   1795  O   LEU A 161      -5.166  -5.573 -58.059  1.00  0.00
ATOM   1796  CB  LEU A 161      -5.090  -7.193 -55.121  1.00  0.00
ATOM   1797  CG  LEU A 161      -4.369  -7.965 -53.916  1.00  0.00
ATOM   1798  CD1 LEU A 161      -5.428  -8.649 -53.027  1.00  0.00
ATOM   1799  CD2 LEU A 161      -3.528  -9.215 -54.295  1.00  0.00
ATOM   1800  H   LEU A 161      -3.731  -5.094 -55.254  1.00 99.99
ATOM   1801  HA  LEU A 161      -3.531  -7.755 -56.415  1.00 99.99
ATOM   1802  HB2 LEU A 161      -5.607  -6.278 -54.837  1.00 99.99
ATOM   1803  HB3 LEU A 161      -5.893  -7.840 -55.474  1.00 99.99
ATOM   1804  HG  LEU A 161      -3.825  -7.185 -53.383  1.00 99.99
ATOM   1805 HD11 LEU A 161      -5.912  -9.467 -53.559  1.00 99.99
ATOM   1806 HD12 LEU A 161      -6.168  -7.892 -52.772  1.00 99.99
ATOM   1807 HD13 LEU A 161      -4.969  -9.031 -52.115  1.00 99.99
ATOM   1808 HD21 LEU A 161      -3.206  -9.788 -53.426  1.00 99.99
ATOM   1809 HD22 LEU A 161      -2.654  -8.859 -54.839  1.00 99.99
ATOM   1810 HD23 LEU A 161      -4.129  -9.848 -54.946  1.00 99.99
ATOM   1811  N   PRO A 162      -5.506  -7.811 -58.191  1.00  0.00
ATOM   1812  CA  PRO A 162      -6.557  -7.629 -59.181  1.00  0.00
ATOM   1813  C   PRO A 162      -7.789  -6.878 -58.621  1.00  0.00
ATOM   1814  O   PRO A 162      -8.116  -6.974 -57.428  1.00  0.00
ATOM   1815  CB  PRO A 162      -6.857  -9.041 -59.547  1.00  0.00
ATOM   1816  CG  PRO A 162      -5.585  -9.928 -59.356  1.00  0.00
ATOM   1817  CD  PRO A 162      -5.133  -9.196 -58.074  1.00  0.00
ATOM   1818  HA  PRO A 162      -6.191  -7.070 -60.041  1.00 99.99
ATOM   1819  HB2 PRO A 162      -7.646  -9.481 -58.937  1.00 99.99
ATOM   1820  HB3 PRO A 162      -7.159  -9.140 -60.589  1.00 99.99
ATOM   1821  HG2 PRO A 162      -5.827 -10.957 -59.093  1.00 99.99
ATOM   1822  HG3 PRO A 162      -4.830  -9.766 -60.123  1.00 99.99
ATOM   1823  HD2 PRO A 162      -5.482  -9.598 -57.123  1.00 99.99
ATOM   1824  HD3 PRO A 162      -4.048  -9.293 -58.065  1.00 99.99
ATOM   1825  N   GLN A 163      -8.352  -6.106 -59.556  1.00  0.00
ATOM   1826  CA  GLN A 163      -9.432  -5.089 -59.406  1.00  0.00
ATOM   1827  C   GLN A 163      -9.065  -3.953 -58.409  1.00  0.00
ATOM   1828  O   GLN A 163      -9.875  -3.140 -58.029  1.00  0.00
ATOM   1829  CB  GLN A 163     -10.803  -5.736 -58.978  1.00  0.00
ATOM   1830  CG  GLN A 163     -11.188  -6.888 -59.842  1.00  0.00
ATOM   1831  CD  GLN A 163     -12.602  -7.503 -59.711  1.00  0.00
ATOM   1832  OE1 GLN A 163     -13.443  -7.159 -58.858  1.00  0.00
ATOM   1833  NE2 GLN A 163     -12.991  -8.312 -60.702  1.00  0.00
ATOM   1834  H   GLN A 163      -7.978  -6.185 -60.490  1.00 99.99
ATOM   1835  HA  GLN A 163      -9.505  -4.640 -60.395  1.00 99.99
ATOM   1836  HB2 GLN A 163     -10.746  -6.018 -57.927  1.00 99.99
ATOM   1837  HB3 GLN A 163     -11.580  -4.973 -58.948  1.00 99.99
ATOM   1838  HG2 GLN A 163     -11.077  -6.529 -60.864  1.00 99.99
ATOM   1839  HG3 GLN A 163     -10.470  -7.637 -59.511  1.00 99.99
ATOM   1840 HE21 GLN A 163     -12.431  -8.553 -61.507  1.00 99.99
ATOM   1841 HE22 GLN A 163     -13.817  -8.848 -60.483  1.00 99.99
ATOM   1842  N   GLY A 164      -7.832  -3.862 -57.958  1.00  0.00
ATOM   1843  CA  GLY A 164      -7.445  -3.018 -56.860  1.00  0.00
ATOM   1844  C   GLY A 164      -7.978  -3.427 -55.465  1.00  0.00
ATOM   1845  O   GLY A 164      -8.080  -2.616 -54.526  1.00  0.00
ATOM   1846  H   GLY A 164      -7.157  -4.508 -58.338  1.00 99.99
ATOM   1847  HA2 GLY A 164      -6.359  -2.978 -56.799  1.00 99.99
ATOM   1848  HA3 GLY A 164      -7.793  -2.006 -57.062  1.00 99.99
ATOM   1849  N   THR A 165      -8.147  -4.715 -55.347  1.00  0.00
ATOM   1850  CA  THR A 165      -8.699  -5.369 -54.130  1.00  0.00
ATOM   1851  C   THR A 165      -7.933  -5.005 -52.911  1.00  0.00
ATOM   1852  O   THR A 165      -6.758  -5.255 -52.803  1.00  0.00
ATOM   1853  CB  THR A 165      -8.800  -6.897 -54.313  1.00  0.00
ATOM   1854  OG1 THR A 165      -9.838  -7.114 -55.297  1.00  0.00
ATOM   1855  CG2 THR A 165      -9.227  -7.645 -53.007  1.00  0.00
ATOM   1856  H   THR A 165      -7.914  -5.348 -56.099  1.00 99.99
ATOM   1857  HA  THR A 165      -9.746  -5.080 -54.058  1.00 99.99
ATOM   1858  HB  THR A 165      -7.803  -7.285 -54.517  1.00 99.99
ATOM   1859  HG1 THR A 165      -9.400  -7.070 -56.149  1.00 99.99
ATOM   1860 HG21 THR A 165      -8.344  -7.823 -52.394  1.00 99.99
ATOM   1861 HG22 THR A 165      -9.620  -8.597 -53.361  1.00 99.99
ATOM   1862 HG23 THR A 165      -9.985  -7.138 -52.411  1.00 99.99
ATOM   1863  N   THR A 166      -8.584  -4.509 -51.903  1.00  0.00
ATOM   1864  CA  THR A 166      -7.925  -3.798 -50.742  1.00  0.00
ATOM   1865  C   THR A 166      -7.167  -4.887 -49.979  1.00  0.00
ATOM   1866  O   THR A 166      -7.771  -5.900 -49.631  1.00  0.00
ATOM   1867  CB  THR A 166      -8.939  -3.081 -49.844  1.00  0.00
ATOM   1868  OG1 THR A 166      -9.596  -2.188 -50.718  1.00  0.00
ATOM   1869  CG2 THR A 166      -8.283  -2.258 -48.760  1.00  0.00
ATOM   1870  H   THR A 166      -9.573  -4.318 -51.968  1.00 99.99
ATOM   1871  HA  THR A 166      -7.207  -3.076 -51.129  1.00 99.99
ATOM   1872  HB  THR A 166      -9.584  -3.825 -49.377  1.00 99.99
ATOM   1873  HG1 THR A 166      -8.935  -1.772 -51.275  1.00 99.99
ATOM   1874 HG21 THR A 166      -7.496  -1.670 -49.228  1.00 99.99
ATOM   1875 HG22 THR A 166      -7.851  -2.905 -47.999  1.00 99.99
ATOM   1876 HG23 THR A 166      -9.011  -1.592 -48.300  1.00 99.99
ATOM   1877  N   LEU A 167      -5.850  -4.646 -49.775  1.00  0.00
ATOM   1878  CA  LEU A 167      -4.885  -5.565 -49.090  1.00  0.00
ATOM   1879  C   LEU A 167      -5.254  -5.530 -47.568  1.00  0.00
ATOM   1880  O   LEU A 167      -5.771  -4.555 -47.036  1.00  0.00
ATOM   1881  CB  LEU A 167      -3.399  -5.146 -49.446  1.00  0.00
ATOM   1882  CG  LEU A 167      -2.983  -5.459 -50.886  1.00  0.00
ATOM   1883  CD1 LEU A 167      -2.030  -4.380 -51.296  1.00  0.00
ATOM   1884  CD2 LEU A 167      -2.336  -6.804 -51.059  1.00  0.00
ATOM   1885  H   LEU A 167      -5.552  -3.683 -49.799  1.00 99.99
ATOM   1886  HA  LEU A 167      -5.031  -6.593 -49.418  1.00 99.99
ATOM   1887  HB2 LEU A 167      -3.349  -4.073 -49.271  1.00 99.99
ATOM   1888  HB3 LEU A 167      -2.764  -5.728 -48.778  1.00 99.99
ATOM   1889  HG  LEU A 167      -3.870  -5.473 -51.517  1.00 99.99
ATOM   1890 HD11 LEU A 167      -1.106  -4.480 -50.730  1.00 99.99
ATOM   1891 HD12 LEU A 167      -2.378  -3.349 -51.247  1.00 99.99
ATOM   1892 HD13 LEU A 167      -1.853  -4.655 -52.335  1.00 99.99
ATOM   1893 HD21 LEU A 167      -1.436  -6.908 -50.455  1.00 99.99
ATOM   1894 HD22 LEU A 167      -2.090  -6.964 -52.108  1.00 99.99
ATOM   1895 HD23 LEU A 167      -3.073  -7.541 -50.743  1.00 99.99
ATOM   1896  N   PRO A 168      -4.880  -6.584 -46.764  1.00  0.00
ATOM   1897  CA  PRO A 168      -5.119  -6.789 -45.277  1.00  0.00
ATOM   1898  C   PRO A 168      -4.875  -5.568 -44.358  1.00  0.00
ATOM   1899  O   PRO A 168      -3.795  -4.928 -44.330  1.00  0.00
ATOM   1900  CB  PRO A 168      -4.169  -7.928 -44.899  1.00  0.00
ATOM   1901  CG  PRO A 168      -4.273  -8.713 -46.128  1.00  0.00
ATOM   1902  CD  PRO A 168      -4.051  -7.651 -47.204  1.00  0.00
ATOM   1903  HA  PRO A 168      -6.170  -7.065 -45.189  1.00 99.99
ATOM   1904  HB2 PRO A 168      -3.199  -7.454 -44.755  1.00 99.99
ATOM   1905  HB3 PRO A 168      -4.595  -8.417 -44.023  1.00 99.99
ATOM   1906  HG2 PRO A 168      -3.491  -9.466 -46.199  1.00 99.99
ATOM   1907  HG3 PRO A 168      -5.274  -9.129 -46.234  1.00 99.99
ATOM   1908  HD2 PRO A 168      -3.015  -7.332 -47.308  1.00 99.99
ATOM   1909  HD3 PRO A 168      -4.360  -8.014 -48.184  1.00 99.99
ATOM   1910  N   LYS A 169      -5.921  -5.220 -43.576  1.00  0.00
ATOM   1911  CA  LYS A 169      -6.064  -4.027 -42.690  1.00  0.00
ATOM   1912  C   LYS A 169      -4.894  -4.057 -41.664  1.00  0.00
ATOM   1913  O   LYS A 169      -4.462  -2.997 -41.241  1.00  0.00
ATOM   1914  CB  LYS A 169      -7.431  -4.060 -41.990  1.00  0.00
ATOM   1915  CG  LYS A 169      -8.373  -2.909 -42.331  1.00  0.00
ATOM   1916  CD  LYS A 169      -9.493  -2.727 -41.317  1.00  0.00
ATOM   1917  CE  LYS A 169     -10.552  -1.693 -41.779  1.00  0.00
ATOM   1918  NZ  LYS A 169     -10.218  -0.257 -41.700  1.00  0.00
ATOM   1919  H   LYS A 169      -6.771  -5.748 -43.700  1.00 99.99
ATOM   1920  HA  LYS A 169      -6.003  -3.076 -43.218  1.00 99.99
ATOM   1921  HB2 LYS A 169      -7.928  -4.997 -42.238  1.00 99.99
ATOM   1922  HB3 LYS A 169      -7.281  -3.907 -40.922  1.00 99.99
ATOM   1923  HG2 LYS A 169      -7.806  -1.982 -42.384  1.00 99.99
ATOM   1924  HG3 LYS A 169      -8.845  -3.101 -43.295  1.00 99.99
ATOM   1925  HD2 LYS A 169     -10.082  -3.641 -41.252  1.00 99.99
ATOM   1926  HD3 LYS A 169      -9.080  -2.364 -40.378  1.00 99.99
ATOM   1927  HE2 LYS A 169     -10.839  -1.942 -42.799  1.00 99.99
ATOM   1928  HE3 LYS A 169     -11.408  -1.772 -41.110  1.00 99.99
ATOM   1929  HZ1 LYS A 169     -10.297   0.145 -40.778  1.00 99.99
ATOM   1930  HZ2 LYS A 169     -10.813   0.249 -42.340  1.00 99.99
ATOM   1931  HZ3 LYS A 169      -9.261  -0.200 -42.013  1.00 99.99
ATOM   1932  N   GLY A 170      -4.312  -5.198 -41.335  1.00  0.00
ATOM   1933  CA  GLY A 170      -3.099  -5.305 -40.446  1.00  0.00
ATOM   1934  C   GLY A 170      -1.834  -4.460 -40.930  1.00  0.00
ATOM   1935  O   GLY A 170      -0.853  -4.437 -40.224  1.00  0.00
ATOM   1936  H   GLY A 170      -4.710  -6.094 -41.573  1.00 99.99
ATOM   1937  HA2 GLY A 170      -3.339  -4.899 -39.466  1.00 99.99
ATOM   1938  HA3 GLY A 170      -2.736  -6.331 -40.386  1.00 99.99
ATOM   1939  N   PHE A 171      -1.790  -3.974 -42.210  1.00  0.00
ATOM   1940  CA  PHE A 171      -0.579  -3.649 -42.987  1.00  0.00
ATOM   1941  C   PHE A 171      -0.697  -2.329 -43.770  1.00  0.00
ATOM   1942  O   PHE A 171      -1.779  -1.888 -44.179  1.00  0.00
ATOM   1943  CB  PHE A 171      -0.100  -4.748 -43.943  1.00  0.00
ATOM   1944  CG  PHE A 171       0.238  -6.127 -43.354  1.00  0.00
ATOM   1945  CD1 PHE A 171       1.509  -6.323 -42.748  1.00  0.00
ATOM   1946  CD2 PHE A 171      -0.806  -7.044 -43.046  1.00  0.00
ATOM   1947  CE1 PHE A 171       1.843  -7.530 -42.124  1.00  0.00
ATOM   1948  CE2 PHE A 171      -0.528  -8.182 -42.326  1.00  0.00
ATOM   1949  CZ  PHE A 171       0.820  -8.487 -42.013  1.00  0.00
ATOM   1950  H   PHE A 171      -2.635  -4.107 -42.748  1.00 99.99
ATOM   1951  HA  PHE A 171       0.147  -3.508 -42.188  1.00 99.99
ATOM   1952  HB2 PHE A 171      -0.899  -4.888 -44.670  1.00 99.99
ATOM   1953  HB3 PHE A 171       0.796  -4.372 -44.435  1.00 99.99
ATOM   1954  HD1 PHE A 171       2.269  -5.577 -42.922  1.00 99.99
ATOM   1955  HD2 PHE A 171      -1.800  -6.817 -43.401  1.00 99.99
ATOM   1956  HE1 PHE A 171       2.799  -7.718 -41.657  1.00 99.99
ATOM   1957  HE2 PHE A 171      -1.303  -8.851 -41.987  1.00 99.99
ATOM   1958  HZ  PHE A 171       1.025  -9.353 -41.402  1.00 99.99
ATOM   1959  N   TYR A 172       0.407  -1.671 -44.058  1.00  0.00
ATOM   1960  CA  TYR A 172       0.450  -0.433 -44.849  1.00  0.00
ATOM   1961  C   TYR A 172       0.829  -0.776 -46.304  1.00  0.00
ATOM   1962  O   TYR A 172       1.819  -1.425 -46.493  1.00  0.00
ATOM   1963  CB  TYR A 172       1.438   0.512 -44.155  1.00  0.00
ATOM   1964  CG  TYR A 172       1.278   0.641 -42.710  1.00  0.00
ATOM   1965  CD1 TYR A 172       2.409   0.618 -41.870  1.00  0.00
ATOM   1966  CD2 TYR A 172       0.075   1.043 -42.100  1.00  0.00
ATOM   1967  CE1 TYR A 172       2.233   0.834 -40.474  1.00  0.00
ATOM   1968  CE2 TYR A 172      -0.114   1.387 -40.744  1.00  0.00
ATOM   1969  CZ  TYR A 172       1.017   1.322 -39.901  1.00  0.00
ATOM   1970  OH  TYR A 172       0.922   1.778 -38.646  1.00  0.00
ATOM   1971  H   TYR A 172       1.282  -1.975 -43.659  1.00 99.99
ATOM   1972  HA  TYR A 172      -0.549   0.000 -44.854  1.00 99.99
ATOM   1973  HB2 TYR A 172       2.435   0.184 -44.446  1.00 99.99
ATOM   1974  HB3 TYR A 172       1.416   1.468 -44.674  1.00 99.99
ATOM   1975  HD1 TYR A 172       3.417   0.504 -42.240  1.00 99.99
ATOM   1976  HD2 TYR A 172      -0.775   1.057 -42.764  1.00 99.99
ATOM   1977  HE1 TYR A 172       3.118   0.828 -39.856  1.00 99.99
ATOM   1978  HE2 TYR A 172      -1.048   1.765 -40.358  1.00 99.99
ATOM   1979  HH  TYR A 172       0.157   2.332 -38.473  1.00 99.99
ATOM   1980  N   ALA A 173       0.021  -0.383 -47.311  1.00  0.00
ATOM   1981  CA  ALA A 173       0.309  -0.394 -48.714  1.00  0.00
ATOM   1982  C   ALA A 173       0.308   1.032 -49.378  1.00  0.00
ATOM   1983  O   ALA A 173      -0.237   1.985 -48.883  1.00  0.00
ATOM   1984  CB  ALA A 173      -0.796  -1.301 -49.346  1.00  0.00
ATOM   1985  H   ALA A 173      -0.732   0.193 -46.964  1.00 99.99
ATOM   1986  HA  ALA A 173       1.276  -0.836 -48.954  1.00 99.99
ATOM   1987  HB1 ALA A 173      -1.801  -1.110 -48.973  1.00 99.99
ATOM   1988  HB2 ALA A 173      -0.524  -2.336 -49.144  1.00 99.99
ATOM   1989  HB3 ALA A 173      -0.765  -1.119 -50.419  1.00 99.99
ATOM   1990  N   GLU A 174       0.881   1.082 -50.586  1.00  0.00
ATOM   1991  CA  GLU A 174       0.938   2.241 -51.511  1.00  0.00
ATOM   1992  C   GLU A 174      -0.440   2.772 -52.039  1.00  0.00
ATOM   1993  O   GLU A 174      -0.435   3.942 -52.469  1.00  0.00
ATOM   1994  CB  GLU A 174       1.816   1.779 -52.709  1.00  0.00
ATOM   1995  CG  GLU A 174       3.279   1.526 -52.334  1.00  0.00
ATOM   1996  CD  GLU A 174       3.993   2.708 -51.590  1.00  0.00
ATOM   1997  OE1 GLU A 174       3.653   3.872 -51.980  1.00  0.00
ATOM   1998  OE2 GLU A 174       4.861   2.596 -50.679  1.00  0.00
ATOM   1999  H   GLU A 174       1.385   0.265 -50.893  1.00 99.99
ATOM   2000  HA  GLU A 174       1.425   3.084 -51.024  1.00 99.99
ATOM   2001  HB2 GLU A 174       1.370   0.846 -53.052  1.00 99.99
ATOM   2002  HB3 GLU A 174       1.777   2.501 -53.523  1.00 99.99
ATOM   2003  HG2 GLU A 174       3.294   0.679 -51.649  1.00 99.99
ATOM   2004  HG3 GLU A 174       3.915   1.270 -53.181  1.00 99.99
ATOM   2005  N   GLY A 175      -1.450   1.911 -52.065  1.00  0.00
ATOM   2006  CA  GLY A 175      -2.811   2.348 -52.330  1.00  0.00
ATOM   2007  C   GLY A 175      -3.615   2.733 -51.062  1.00  0.00
ATOM   2008  O   GLY A 175      -3.099   2.654 -49.941  1.00  0.00
ATOM   2009  H   GLY A 175      -1.320   0.967 -51.732  1.00 99.99
ATOM   2010  HA2 GLY A 175      -2.769   3.228 -52.971  1.00 99.99
ATOM   2011  HA3 GLY A 175      -3.370   1.571 -52.848  1.00 99.99
ATOM   2012  N   SER A 176      -4.868   3.141 -51.290  1.00  0.00
ATOM   2013  CA  SER A 176      -5.809   3.547 -50.199  1.00  0.00
ATOM   2014  C   SER A 176      -5.113   4.632 -49.347  1.00  0.00
ATOM   2015  O   SER A 176      -5.005   4.453 -48.154  1.00  0.00
ATOM   2016  CB  SER A 176      -6.289   2.316 -49.411  1.00  0.00
ATOM   2017  OG  SER A 176      -6.933   1.409 -50.303  1.00  0.00
ATOM   2018  H   SER A 176      -5.257   3.217 -52.218  1.00 99.99
ATOM   2019  HA  SER A 176      -6.708   3.988 -50.630  1.00 99.99
ATOM   2020  HB2 SER A 176      -5.436   1.883 -48.891  1.00 99.99
ATOM   2021  HB3 SER A 176      -7.019   2.640 -48.670  1.00 99.99
ATOM   2022  HG  SER A 176      -7.805   1.764 -50.488  1.00 99.99
ATOM   2023  N   ARG A 177      -4.623   5.684 -49.932  1.00  0.00
ATOM   2024  CA  ARG A 177      -4.076   6.872 -49.274  1.00  0.00
ATOM   2025  C   ARG A 177      -5.128   8.011 -49.155  1.00  0.00
ATOM   2026  O   ARG A 177      -6.100   7.974 -49.901  1.00  0.00
ATOM   2027  CB  ARG A 177      -2.797   7.310 -49.979  1.00  0.00
ATOM   2028  CG  ARG A 177      -1.802   6.148 -50.324  1.00  0.00
ATOM   2029  CD  ARG A 177      -1.552   5.181 -49.164  1.00  0.00
ATOM   2030  NE  ARG A 177      -0.949   5.897 -48.083  1.00  0.00
ATOM   2031  CZ  ARG A 177       0.170   5.465 -47.459  1.00  0.00
ATOM   2032  NH1 ARG A 177       0.664   4.257 -47.641  1.00  0.00
ATOM   2033  NH2 ARG A 177       0.717   6.322 -46.636  1.00  0.00
ATOM   2034  H   ARG A 177      -4.638   5.692 -50.941  1.00 99.99
ATOM   2035  HA  ARG A 177      -3.754   6.626 -48.263  1.00 99.99
ATOM   2036  HB2 ARG A 177      -3.062   7.783 -50.923  1.00 99.99
ATOM   2037  HB3 ARG A 177      -2.258   8.001 -49.333  1.00 99.99
ATOM   2038  HG2 ARG A 177      -2.152   5.585 -51.187  1.00 99.99
ATOM   2039  HG3 ARG A 177      -0.858   6.603 -50.618  1.00 99.99
ATOM   2040  HD2 ARG A 177      -2.448   4.650 -48.846  1.00 99.99
ATOM   2041  HD3 ARG A 177      -0.878   4.431 -49.578  1.00 99.99
ATOM   2042  HE  ARG A 177      -1.444   6.689 -47.701  1.00 99.99
ATOM   2043 HH11 ARG A 177       0.246   3.572 -48.255  1.00 99.99
ATOM   2044 HH12 ARG A 177       1.473   4.011 -47.089  1.00 99.99
ATOM   2045 HH21 ARG A 177       0.308   7.226 -46.448  1.00 99.99
ATOM   2046 HH22 ARG A 177       1.457   5.971 -46.046  1.00 99.99
ATOM   2047  N   GLY A 178      -4.915   8.995 -48.195  1.00  0.00
ATOM   2048  CA  GLY A 178      -5.730  10.170 -47.982  1.00  0.00
ATOM   2049  C   GLY A 178      -7.108   9.878 -47.297  1.00  0.00
ATOM   2050  O   GLY A 178      -7.436   8.673 -47.018  1.00  0.00
ATOM   2051  H   GLY A 178      -3.970   9.001 -47.842  1.00 99.99
ATOM   2052  HA2 GLY A 178      -5.242  10.932 -47.378  1.00 99.99
ATOM   2053  HA3 GLY A 178      -5.957  10.633 -48.943  1.00 99.99
ATOM   2054  N   GLY A 179      -7.992  10.837 -46.996  1.00  0.00
ATOM   2055  CA  GLY A 179      -9.105  10.794 -46.030  1.00  0.00
ATOM   2056  C   GLY A 179     -10.238  11.741 -46.433  1.00  0.00
ATOM   2057  O   GLY A 179     -10.147  12.480 -47.415  1.00  0.00
ATOM   2058  H   GLY A 179      -7.953  11.721 -47.481  1.00 99.99
ATOM   2059  HA2 GLY A 179      -9.492   9.777 -46.016  1.00 99.99
ATOM   2060  HA3 GLY A 179      -8.705  11.062 -45.053  1.00 99.99
ATOM   2061  N   SER A 180     -11.341  11.778 -45.642  1.00  0.00
ATOM   2062  CA  SER A 180     -11.634  10.825 -44.563  1.00  0.00
ATOM   2063  C   SER A 180     -12.467   9.661 -45.072  1.00  0.00
ATOM   2064  O   SER A 180     -13.471   9.760 -45.812  1.00  0.00
ATOM   2065  CB  SER A 180     -12.514  11.605 -43.596  1.00  0.00
ATOM   2066  OG  SER A 180     -11.751  12.503 -42.818  1.00  0.00
ATOM   2067  H   SER A 180     -12.049  12.467 -45.849  1.00 99.99
ATOM   2068  HA  SER A 180     -10.779  10.445 -44.007  1.00 99.99
ATOM   2069  HB2 SER A 180     -13.290  12.131 -44.150  1.00 99.99
ATOM   2070  HB3 SER A 180     -13.067  10.911 -42.964  1.00 99.99
ATOM   2071  HG  SER A 180     -11.590  13.291 -43.343  1.00 99.99
ATOM   2072  N   THR A 247      22.668   4.450 -35.220  1.00  0.00
ATOM   2073  CA  THR A 247      23.125   5.508 -34.192  1.00  0.00
ATOM   2074  C   THR A 247      22.428   5.460 -32.827  1.00  0.00
ATOM   2075  O   THR A 247      23.086   5.415 -31.830  1.00  0.00
ATOM   2076  CB  THR A 247      23.062   6.947 -34.735  1.00  0.00
ATOM   2077  OG1 THR A 247      23.694   7.133 -35.941  1.00  0.00
ATOM   2078  CG2 THR A 247      23.639   7.993 -33.749  1.00  0.00
ATOM   2079  H1  THR A 247      21.672   4.434 -35.397  1.00 99.99
ATOM   2080  H2  THR A 247      23.106   4.484 -36.133  1.00 99.99
ATOM   2081  H3  THR A 247      22.870   3.520 -34.885  1.00 99.99
ATOM   2082  HA  THR A 247      24.177   5.269 -33.998  1.00 99.99
ATOM   2083  HB  THR A 247      22.007   7.212 -34.842  1.00 99.99
ATOM   2084 1HG2 THR A 247      24.659   7.770 -33.453  1.00 99.99
ATOM   2085 2HG2 THR A 247      23.584   8.982 -34.210  1.00 99.99
ATOM   2086 3HG2 THR A 247      23.005   8.065 -32.869  1.00 99.99
ATOM   2087  HG1 THR A 247      23.440   7.987 -36.283  1.00 99.99
ATOM   2088  N   LYS A 248      21.112   5.488 -32.858  1.00  0.00
ATOM   2089  CA  LYS A 248      20.274   5.458 -31.593  1.00  0.00
ATOM   2090  C   LYS A 248      20.475   4.237 -30.702  1.00  0.00
ATOM   2091  O   LYS A 248      19.992   4.348 -29.586  1.00  0.00
ATOM   2092  CB  LYS A 248      18.820   5.474 -32.036  1.00  0.00
ATOM   2093  CG  LYS A 248      18.263   6.583 -32.849  1.00  0.00
ATOM   2094  CD  LYS A 248      16.833   6.397 -33.308  1.00  0.00
ATOM   2095  CE  LYS A 248      16.567   7.398 -34.418  1.00  0.00
ATOM   2096  NZ  LYS A 248      15.184   7.207 -35.010  1.00  0.00
ATOM   2097  H   LYS A 248      20.728   5.423 -33.788  1.00 99.99
ATOM   2098  HA  LYS A 248      20.397   6.319 -30.940  1.00 99.99
ATOM   2099  HB1 LYS A 248      18.184   5.468 -31.142  1.00 99.99
ATOM   2100  HB2 LYS A 248      18.670   4.511 -32.534  1.00 99.99
ATOM   2101  HG1 LYS A 248      18.932   6.924 -33.644  1.00 99.99
ATOM   2102  HG2 LYS A 248      18.276   7.474 -32.210  1.00 99.99
ATOM   2103  HD1 LYS A 248      16.075   6.623 -32.564  1.00 99.99
ATOM   2104  HD2 LYS A 248      16.772   5.381 -33.692  1.00 99.99
ATOM   2105  HE1 LYS A 248      17.253   7.335 -35.257  1.00 99.99
ATOM   2106  HE2 LYS A 248      16.589   8.413 -34.019  1.00 99.99
ATOM   2107  HZ1 LYS A 248      14.453   7.398 -34.337  1.00 99.99
ATOM   2108  HZ2 LYS A 248      15.151   7.806 -35.825  1.00 99.99
ATOM   2109  HZ3 LYS A 248      14.981   6.268 -35.324  1.00 99.99
ATOM   2110  N   LYS A 249      21.061   3.130 -31.132  1.00  0.00
ATOM   2111  CA  LYS A 249      21.522   1.980 -30.233  1.00  0.00
ATOM   2112  C   LYS A 249      23.007   2.065 -29.744  1.00  0.00
ATOM   2113  O   LYS A 249      23.253   1.330 -28.777  1.00  0.00
ATOM   2114  CB  LYS A 249      21.136   0.734 -30.986  1.00  0.00
ATOM   2115  CG  LYS A 249      19.641   0.211 -30.744  1.00  0.00
ATOM   2116  CD  LYS A 249      19.335  -1.061 -31.426  1.00  0.00
ATOM   2117  CE  LYS A 249      17.855  -1.310 -31.405  1.00  0.00
ATOM   2118  NZ  LYS A 249      17.522  -2.707 -31.755  1.00  0.00
ATOM   2119  H   LYS A 249      21.375   3.099 -32.090  1.00 99.99
ATOM   2120  HA  LYS A 249      20.890   2.095 -29.350  1.00 99.99
ATOM   2121  HB1 LYS A 249      21.809  -0.057 -30.639  1.00 99.99
ATOM   2122  HB2 LYS A 249      21.355   0.824 -32.051  1.00 99.99
ATOM   2123  HG1 LYS A 249      19.064   1.000 -31.251  1.00 99.99
ATOM   2124  HG2 LYS A 249      19.425   0.136 -29.676  1.00 99.99
ATOM   2125  HD1 LYS A 249      19.945  -1.841 -30.957  1.00 99.99
ATOM   2126  HD2 LYS A 249      19.699  -1.030 -32.452  1.00 99.99
ATOM   2127  HE1 LYS A 249      17.287  -0.688 -32.080  1.00 99.99
ATOM   2128  HE2 LYS A 249      17.484  -1.182 -30.390  1.00 99.99
ATOM   2129  HZ1 LYS A 249      17.976  -3.313 -31.096  1.00 99.99
ATOM   2130  HZ2 LYS A 249      16.519  -2.760 -31.615  1.00 99.99
ATOM   2131  HZ3 LYS A 249      17.735  -2.875 -32.724  1.00 99.99
ATOM   2132  N   SER A 250      23.922   2.962 -30.222  1.00  0.00
ATOM   2133  CA  SER A 250      25.199   3.002 -29.573  1.00  0.00
ATOM   2134  C   SER A 250      25.090   3.317 -28.060  1.00  0.00
ATOM   2135  O   SER A 250      24.212   4.063 -27.663  1.00  0.00
ATOM   2136  CB  SER A 250      26.023   4.136 -30.223  1.00  0.00
ATOM   2137  OG  SER A 250      26.435   3.706 -31.467  1.00  0.00
ATOM   2138  H   SER A 250      23.704   3.548 -31.011  1.00 99.99
ATOM   2139  HA  SER A 250      25.599   2.024 -29.813  1.00 99.99
ATOM   2140  HB1 SER A 250      26.956   4.256 -29.669  1.00 99.99
ATOM   2141  HB2 SER A 250      25.558   5.118 -30.241  1.00 99.99
ATOM   2142  HG  SER A 250      26.731   4.455 -31.993  1.00 99.99
ATOM   2143  N   ALA A 251      25.960   2.921 -27.177  1.00  0.00
ATOM   2144  CA  ALA A 251      25.907   3.251 -25.728  1.00  0.00
ATOM   2145  C   ALA A 251      26.218   4.775 -25.491  1.00  0.00
ATOM   2146  O   ALA A 251      25.686   5.340 -24.605  1.00  0.00
ATOM   2147  CB  ALA A 251      26.892   2.376 -25.022  1.00  0.00
ATOM   2148  H   ALA A 251      26.642   2.211 -27.385  1.00 99.99
ATOM   2149  HA  ALA A 251      24.877   3.174 -25.377  1.00 99.99
ATOM   2150  HB1 ALA A 251      26.826   2.523 -23.947  1.00 99.99
ATOM   2151  HB2 ALA A 251      26.703   1.318 -25.176  1.00 99.99
ATOM   2152  HB3 ALA A 251      27.948   2.431 -25.300  1.00 99.99
ATOM   2153  N   ALA A 252      27.030   5.415 -26.453  1.00  0.00
ATOM   2154  CA  ALA A 252      27.229   6.877 -26.601  1.00  0.00
ATOM   2155  C   ALA A 252      25.972   7.678 -26.974  1.00  0.00
ATOM   2156  O   ALA A 252      26.040   8.882 -27.018  1.00  0.00
ATOM   2157  CB  ALA A 252      28.282   7.076 -27.711  1.00  0.00
ATOM   2158  H   ALA A 252      27.513   4.807 -27.090  1.00 99.99
ATOM   2159  HA  ALA A 252      27.605   7.242 -25.641  1.00 99.99
ATOM   2160  HB1 ALA A 252      27.927   6.746 -28.681  1.00 99.99
ATOM   2161  HB2 ALA A 252      28.280   8.160 -27.813  1.00 99.99
ATOM   2162  HB3 ALA A 252      29.301   6.776 -27.472  1.00 99.99
ATOM   2163  N   GLU A 253      24.812   7.042 -27.021  1.00  0.00
ATOM   2164  CA  GLU A 253      23.631   7.633 -27.638  1.00  0.00
ATOM   2165  C   GLU A 253      22.356   7.195 -26.932  1.00  0.00
ATOM   2166  O   GLU A 253      21.647   8.071 -26.463  1.00  0.00
ATOM   2167  CB  GLU A 253      23.580   7.145 -29.137  1.00  0.00
ATOM   2168  CG  GLU A 253      24.422   7.956 -30.204  1.00  0.00
ATOM   2169  CD  GLU A 253      23.765   9.314 -30.549  1.00  0.00
ATOM   2170  OE1 GLU A 253      22.532   9.376 -30.308  1.00  0.00
ATOM   2171  OE2 GLU A 253      24.508  10.198 -31.054  1.00  0.00
ATOM   2172  H   GLU A 253      24.854   6.046 -26.857  1.00 99.99
ATOM   2173  HA  GLU A 253      23.757   8.715 -27.631  1.00 99.99
ATOM   2174  HB1 GLU A 253      22.521   7.193 -29.370  1.00 99.99
ATOM   2175  HB2 GLU A 253      23.980   6.133 -29.189  1.00 99.99
ATOM   2176  HG1 GLU A 253      24.508   7.316 -31.082  1.00 99.99
ATOM   2177  HG2 GLU A 253      25.448   7.989 -29.833  1.00 99.99
ATOM   2178  N   ALA A 254      22.134   5.929 -26.634  1.00  0.00
ATOM   2179  CA  ALA A 254      21.257   5.393 -25.567  1.00  0.00
ATOM   2180  C   ALA A 254      21.511   5.969 -24.113  1.00  0.00
ATOM   2181  O   ALA A 254      20.537   5.954 -23.285  1.00  0.00
ATOM   2182  CB  ALA A 254      21.264   3.892 -25.673  1.00  0.00
ATOM   2183  H   ALA A 254      22.787   5.277 -27.051  1.00 99.99
ATOM   2184  HA  ALA A 254      20.275   5.715 -25.912  1.00 99.99
ATOM   2185  HB1 ALA A 254      20.430   3.402 -25.172  1.00 99.99
ATOM   2186  HB2 ALA A 254      21.221   3.594 -26.720  1.00 99.99
ATOM   2187  HB3 ALA A 254      22.197   3.412 -25.399  1.00 99.99
ATOM   2188  N   SER A 255      22.604   6.593 -23.796  1.00  0.00
ATOM   2189  CA  SER A 255      22.957   7.256 -22.513  1.00  0.00
ATOM   2190  C   SER A 255      22.538   8.764 -22.505  1.00  0.00
ATOM   2191  O   SER A 255      22.201   9.328 -21.512  1.00  0.00
ATOM   2192  CB  SER A 255      24.480   7.133 -22.269  1.00  0.00
ATOM   2193  OG  SER A 255      25.257   7.618 -23.370  1.00  0.00
ATOM   2194  H   SER A 255      23.276   6.620 -24.554  1.00 99.99
ATOM   2195  HA  SER A 255      22.475   6.680 -21.722  1.00 99.99
ATOM   2196  HB1 SER A 255      24.685   6.107 -21.971  1.00 99.99
ATOM   2197  HB2 SER A 255      24.798   7.752 -21.427  1.00 99.99
ATOM   2198  HG  SER A 255      25.515   6.804 -23.805  1.00 99.99
ATOM   2199  N   LYS A 256      22.270   9.368 -23.700  1.00  0.00
ATOM   2200  CA  LYS A 256      21.995  10.802 -23.951  1.00  0.00
ATOM   2201  C   LYS A 256      20.466  10.945 -23.902  1.00  0.00
ATOM   2202  O   LYS A 256      19.967  12.026 -23.513  1.00  0.00
ATOM   2203  CB  LYS A 256      22.732  11.229 -25.256  1.00  0.00
ATOM   2204  CG  LYS A 256      24.222  11.361 -25.093  1.00  0.00
ATOM   2205  CD  LYS A 256      24.887  11.928 -26.315  1.00  0.00
ATOM   2206  CE  LYS A 256      26.396  11.924 -26.232  1.00  0.00
ATOM   2207  NZ  LYS A 256      27.072  12.959 -27.017  1.00  0.00
ATOM   2208  H   LYS A 256      22.410   8.801 -24.524  1.00 99.99
ATOM   2209  HA  LYS A 256      22.312  11.468 -23.153  1.00 99.99
ATOM   2210  HB1 LYS A 256      22.186  12.045 -25.720  1.00 99.99
ATOM   2211  HB2 LYS A 256      22.528  10.411 -25.953  1.00 99.99
ATOM   2212  HG1 LYS A 256      24.626  10.366 -24.917  1.00 99.99
ATOM   2213  HG2 LYS A 256      24.446  11.913 -24.183  1.00 99.99
ATOM   2214  HD1 LYS A 256      24.554  12.966 -26.390  1.00 99.99
ATOM   2215  HD2 LYS A 256      24.582  11.393 -27.216  1.00 99.99
ATOM   2216  HE1 LYS A 256      26.705  10.976 -26.648  1.00 99.99
ATOM   2217  HE2 LYS A 256      26.642  12.054 -25.174  1.00 99.99
ATOM   2218  HZ1 LYS A 256      27.173  12.603 -27.955  1.00 99.99
ATOM   2219  HZ2 LYS A 256      26.578  13.837 -27.035  1.00 99.99
ATOM   2220  HZ3 LYS A 256      27.938  13.160 -26.523  1.00 99.99
ATOM   2221  N   LYS A 257      19.729  10.016 -24.534  1.00  0.00
ATOM   2222  CA  LYS A 257      18.261  10.045 -24.468  1.00  0.00
ATOM   2223  C   LYS A 257      17.747   9.983 -23.004  1.00  0.00
ATOM   2224  O   LYS A 257      18.444   9.457 -22.154  1.00  0.00
ATOM   2225  CB  LYS A 257      17.620   9.002 -25.369  1.00  0.00
ATOM   2226  CG  LYS A 257      17.694   9.386 -26.780  1.00  0.00
ATOM   2227  CD  LYS A 257      16.857  10.588 -27.163  1.00  0.00
ATOM   2228  CE  LYS A 257      17.166  10.918 -28.616  1.00  0.00
ATOM   2229  NZ  LYS A 257      18.509  11.568 -28.696  1.00  0.00
ATOM   2230  H   LYS A 257      20.092   9.183 -24.994  1.00 99.99
ATOM   2231  HA  LYS A 257      17.962  11.044 -24.778  1.00 99.99
ATOM   2232  HB1 LYS A 257      16.597   8.932 -25.022  1.00 99.99
ATOM   2233  HB2 LYS A 257      18.098   8.024 -25.349  1.00 99.99
ATOM   2234  HG1 LYS A 257      17.242   8.578 -27.356  1.00 99.99
ATOM   2235  HG2 LYS A 257      18.716   9.594 -27.071  1.00 99.99
ATOM   2236  HD1 LYS A 257      16.984  11.480 -26.551  1.00 99.99
ATOM   2237  HD2 LYS A 257      15.827  10.280 -27.052  1.00 99.99
ATOM   2238  HE1 LYS A 257      16.366  11.520 -29.051  1.00 99.99
ATOM   2239  HE2 LYS A 257      17.208   9.952 -29.107  1.00 99.99
ATOM   2240  HZ1 LYS A 257      19.210  11.031 -28.219  1.00 99.99
ATOM   2241  HZ2 LYS A 257      18.656  11.644 -29.692  1.00 99.99
ATOM   2242  HZ3 LYS A 257      18.490  12.484 -28.278  1.00 99.99
ATOM   2243  N   PRO A 258      16.565  10.577 -22.671  1.00  0.00
ATOM   2244  CA  PRO A 258      16.087  10.554 -21.285  1.00  0.00
ATOM   2245  C   PRO A 258      15.495   9.136 -20.948  1.00  0.00
ATOM   2246  O   PRO A 258      15.224   8.455 -21.899  1.00  0.00
ATOM   2247  CB  PRO A 258      15.122  11.750 -21.229  1.00  0.00
ATOM   2248  CG  PRO A 258      14.561  11.882 -22.669  1.00  0.00
ATOM   2249  CD  PRO A 258      15.753  11.376 -23.522  1.00  0.00
ATOM   2250  HD1 PRO A 258      15.427  10.757 -24.352  1.00 99.99
ATOM   2251  HD2 PRO A 258      16.271  12.254 -23.925  1.00 99.99
ATOM   2252  HG1 PRO A 258      13.736  11.173 -22.743  1.00 99.99
ATOM   2253  HG2 PRO A 258      14.241  12.864 -23.014  1.00 99.99
ATOM   2254  HB1 PRO A 258      14.407  11.528 -20.449  1.00 99.99
ATOM   2255  HB2 PRO A 258      15.673  12.619 -20.871  1.00 99.99
ATOM   2256  HA  PRO A 258      16.950  10.668 -20.626  1.00 99.99
ATOM   2257  N   ARG A 259      15.429   8.789 -19.683  1.00  0.00
ATOM   2258  CA  ARG A 259      15.165   7.374 -19.305  1.00  0.00
ATOM   2259  C   ARG A 259      13.836   6.832 -19.875  1.00  0.00
ATOM   2260  O   ARG A 259      13.736   5.704 -20.285  1.00  0.00
ATOM   2261  CB  ARG A 259      15.174   7.310 -17.748  1.00  0.00
ATOM   2262  CG  ARG A 259      15.077   5.835 -17.205  1.00  0.00
ATOM   2263  CD  ARG A 259      15.385   5.669 -15.678  1.00  0.00
ATOM   2264  NE  ARG A 259      16.835   5.893 -15.517  1.00  0.00
ATOM   2265  CZ  ARG A 259      17.689   5.179 -14.729  1.00  0.00
ATOM   2266  NH1 ARG A 259      17.230   4.290 -13.822  1.00  0.00
ATOM   2267  NH2 ARG A 259      18.973   5.447 -14.830  1.00  0.00
ATOM   2268  H   ARG A 259      15.573   9.432 -18.931  1.00 99.99
ATOM   2269  HA  ARG A 259      15.947   6.748 -19.737  1.00 99.99
ATOM   2270  HB1 ARG A 259      14.279   7.812 -17.371  1.00 99.99
ATOM   2271  HB2 ARG A 259      16.065   7.719 -17.281  1.00 99.99
ATOM   2272  HG1 ARG A 259      15.737   5.181 -17.787  1.00 99.99
ATOM   2273  HG2 ARG A 259      14.055   5.501 -17.395  1.00 99.99
ATOM   2274  HD1 ARG A 259      15.137   4.645 -15.374  1.00 99.99
ATOM   2275  HD2 ARG A 259      14.775   6.406 -15.153  1.00 99.99
ATOM   2276  HE  ARG A 259      17.237   6.403 -16.290  1.00 99.99
ATOM   2277 1HH1 ARG A 259      16.244   4.224 -13.607  1.00 99.99
ATOM   2278 2HH1 ARG A 259      17.879   3.768 -13.251  1.00 99.99
ATOM   2279 1HH2 ARG A 259      19.263   6.183 -15.460  1.00 99.99
ATOM   2280 2HH2 ARG A 259      19.597   4.738 -14.464  1.00 99.99
ATOM   2281  N   GLN A 260      12.731   7.539 -19.944  1.00  0.00
ATOM   2282  CA  GLN A 260      11.515   6.964 -20.455  1.00  0.00
ATOM   2283  C   GLN A 260      11.524   6.721 -21.989  1.00  0.00
ATOM   2284  O   GLN A 260      10.731   5.970 -22.453  1.00  0.00
ATOM   2285  CB  GLN A 260      10.278   7.846 -20.226  1.00  0.00
ATOM   2286  CG  GLN A 260       9.636   7.539 -18.897  1.00  0.00
ATOM   2287  CD  GLN A 260      10.236   8.443 -17.826  1.00  0.00
ATOM   2288  OE1 GLN A 260      11.348   8.253 -17.340  1.00  0.00
ATOM   2289  NE2 GLN A 260       9.590   9.525 -17.452  1.00  0.00
ATOM   2290  H   GLN A 260      12.802   8.445 -19.510  1.00 99.99
ATOM   2291  HA  GLN A 260      11.386   5.994 -19.985  1.00 99.99
ATOM   2292  HB1 GLN A 260       9.481   7.621 -20.927  1.00 99.99
ATOM   2293  HB2 GLN A 260      10.471   8.914 -20.365  1.00 99.99
ATOM   2294  HG1 GLN A 260       9.720   6.502 -18.550  1.00 99.99
ATOM   2295  HG2 GLN A 260       8.571   7.747 -18.969  1.00 99.99
ATOM   2296 1HE2 GLN A 260       8.687   9.713 -17.883  1.00 99.99
ATOM   2297 2HE2 GLN A 260       9.986  10.301 -16.940  1.00 99.99
ATOM   2298  N   LYS A 261      12.418   7.404 -22.760  1.00  0.00
ATOM   2299  CA  LYS A 261      12.470   7.554 -24.231  1.00  0.00
ATOM   2300  C   LYS A 261      13.665   6.758 -24.912  1.00  0.00
ATOM   2301  O   LYS A 261      13.701   6.690 -26.115  1.00  0.00
ATOM   2302  CB  LYS A 261      12.557   9.086 -24.645  1.00  0.00
ATOM   2303  CG  LYS A 261      11.577  10.057 -24.015  1.00  0.00
ATOM   2304  CD  LYS A 261      10.167   9.692 -24.455  1.00  0.00
ATOM   2305  CE  LYS A 261       9.115  10.771 -24.210  1.00  0.00
ATOM   2306  NZ  LYS A 261       7.740  10.477 -24.746  1.00  0.00
ATOM   2307  H   LYS A 261      12.942   8.042 -22.196  1.00 99.99
ATOM   2308  HA  LYS A 261      11.540   7.114 -24.612  1.00 99.99
ATOM   2309  HB1 LYS A 261      12.618   9.215 -25.724  1.00 99.99
ATOM   2310  HB2 LYS A 261      13.485   9.419 -24.179  1.00 99.99
ATOM   2311  HG1 LYS A 261      11.858  11.039 -24.366  1.00 99.99
ATOM   2312  HG2 LYS A 261      11.701  10.032 -22.932  1.00 99.99
ATOM   2313  HD1 LYS A 261       9.898   8.817 -23.858  1.00 99.99
ATOM   2314  HD2 LYS A 261      10.149   9.411 -25.510  1.00 99.99
ATOM   2315  HE1 LYS A 261       9.467  11.729 -24.597  1.00 99.99
ATOM   2316  HE2 LYS A 261       9.088  10.833 -23.126  1.00 99.99
ATOM   2317  HZ1 LYS A 261       7.432   9.590 -24.395  1.00 99.99
ATOM   2318  HZ2 LYS A 261       7.081  11.164 -24.423  1.00 99.99
ATOM   2319  HZ3 LYS A 261       7.644  10.500 -25.745  1.00 99.99
ATOM   2320  N   ARG A 262      14.548   6.242 -24.040  1.00  0.00
ATOM   2321  CA  ARG A 262      15.745   5.608 -24.517  1.00  0.00
ATOM   2322  C   ARG A 262      15.533   4.132 -24.773  1.00  0.00
ATOM   2323  O   ARG A 262      14.571   3.517 -24.377  1.00  0.00
ATOM   2324  CB  ARG A 262      16.875   5.869 -23.491  1.00  0.00
ATOM   2325  CG  ARG A 262      16.603   5.267 -22.125  1.00  0.00
ATOM   2326  CD  ARG A 262      17.749   5.292 -21.158  1.00  0.00
ATOM   2327  NE  ARG A 262      18.408   6.566 -20.935  1.00  0.00
ATOM   2328  CZ  ARG A 262      19.179   6.952 -19.926  1.00  0.00
ATOM   2329  NH1 ARG A 262      19.377   6.129 -18.909  1.00  0.00
ATOM   2330  NH2 ARG A 262      19.743   8.106 -19.970  1.00  0.00
ATOM   2331  H   ARG A 262      14.455   6.284 -23.035  1.00 99.99
ATOM   2332  HA  ARG A 262      15.979   6.085 -25.468  1.00 99.99
ATOM   2333  HB1 ARG A 262      17.009   6.952 -23.425  1.00 99.99
ATOM   2334  HB2 ARG A 262      17.796   5.489 -23.941  1.00 99.99
ATOM   2335  HG1 ARG A 262      16.177   4.267 -22.112  1.00 99.99
ATOM   2336  HG2 ARG A 262      15.889   5.916 -21.631  1.00 99.99
ATOM   2337  HD1 ARG A 262      18.516   4.595 -21.487  1.00 99.99
ATOM   2338  HD2 ARG A 262      17.530   4.733 -20.252  1.00 99.99
ATOM   2339  HE  ARG A 262      18.259   7.321 -21.585  1.00 99.99
ATOM   2340 1HH1 ARG A 262      18.956   5.218 -18.907  1.00 99.99
ATOM   2341 2HH1 ARG A 262      19.890   6.409 -18.086  1.00 99.99
ATOM   2342 1HH2 ARG A 262      19.574   8.586 -20.841  1.00 99.99
ATOM   2343 2HH2 ARG A 262      20.281   8.517 -19.232  1.00 99.99
ATOM   2344  N   THR A 263      16.386   3.513 -25.554  1.00  0.00
ATOM   2345  CA  THR A 263      16.532   2.041 -25.773  1.00  0.00
ATOM   2346  C   THR A 263      17.594   1.582 -24.743  1.00  0.00
ATOM   2347  O   THR A 263      18.001   2.318 -23.819  1.00  0.00
ATOM   2348  CB  THR A 263      17.001   1.780 -27.210  1.00  0.00
ATOM   2349  OG1 THR A 263      16.971   0.351 -27.368  1.00  0.00
ATOM   2350  CG2 THR A 263      18.407   2.239 -27.542  1.00  0.00
ATOM   2351  H   THR A 263      17.003   4.134 -26.048  1.00 99.99
ATOM   2352  HA  THR A 263      15.668   1.443 -25.497  1.00 99.99
ATOM   2353  HB  THR A 263      16.319   2.164 -27.964  1.00 99.99
ATOM   2354 1HG2 THR A 263      18.480   3.323 -27.586  1.00 99.99
ATOM   2355 2HG2 THR A 263      19.029   1.996 -26.687  1.00 99.99
ATOM   2356 3HG2 THR A 263      18.820   1.886 -28.488  1.00 99.99
ATOM   2357  HG1 THR A 263      16.452   0.154 -28.157  1.00 99.99
ATOM   2358  N   ALA A 264      17.919   0.330 -24.771  1.00  0.00
ATOM   2359  CA  ALA A 264      19.036  -0.300 -24.142  1.00  0.00
ATOM   2360  C   ALA A 264      19.620  -1.484 -24.971  1.00  0.00
ATOM   2361  O   ALA A 264      18.907  -2.169 -25.764  1.00  0.00
ATOM   2362  CB  ALA A 264      18.550  -0.833 -22.825  1.00  0.00
ATOM   2363  H   ALA A 264      17.507  -0.286 -25.453  1.00 99.99
ATOM   2364  HA  ALA A 264      19.732   0.515 -23.932  1.00 99.99
ATOM   2365  HB1 ALA A 264      19.322  -1.404 -22.302  1.00 99.99
ATOM   2366  HB2 ALA A 264      18.163  -0.112 -22.099  1.00 99.99
ATOM   2367  HB3 ALA A 264      17.843  -1.612 -23.087  1.00 99.99
ATOM   2368  N   THR A 265      20.913  -1.750 -24.813  1.00  0.00
ATOM   2369  CA  THR A 265      21.663  -2.714 -25.639  1.00  0.00
ATOM   2370  C   THR A 265      22.651  -3.466 -24.820  1.00  0.00
ATOM   2371  O   THR A 265      22.667  -3.333 -23.600  1.00  0.00
ATOM   2372  CB  THR A 265      22.314  -1.977 -26.841  1.00  0.00
ATOM   2373  OG1 THR A 265      23.341  -1.123 -26.352  1.00  0.00
ATOM   2374  CG2 THR A 265      21.296  -1.306 -27.767  1.00  0.00
ATOM   2375  H   THR A 265      21.478  -1.318 -24.098  1.00 99.99
ATOM   2376  HA  THR A 265      21.050  -3.482 -26.088  1.00 99.99
ATOM   2377  HB  THR A 265      22.751  -2.727 -27.492  1.00 99.99
ATOM   2378 1HG2 THR A 265      20.669  -2.095 -28.173  1.00 99.99
ATOM   2379 2HG2 THR A 265      20.653  -0.571 -27.268  1.00 99.99
ATOM   2380 3HG2 THR A 265      21.807  -0.732 -28.544  1.00 99.99
ATOM   2381  HG1 THR A 265      23.731  -0.720 -27.130  1.00 99.99
ATOM   2382  N   LYS A 266      23.485  -4.273 -25.433  1.00  0.00
ATOM   2383  CA  LYS A 266      24.468  -5.046 -24.653  1.00  0.00
ATOM   2384  C   LYS A 266      25.545  -4.099 -24.061  1.00  0.00
ATOM   2385  O   LYS A 266      25.957  -4.227 -22.854  1.00  0.00
ATOM   2386  CB  LYS A 266      25.117  -6.117 -25.490  1.00  0.00
ATOM   2387  CG  LYS A 266      26.087  -7.103 -24.772  1.00  0.00
ATOM   2388  CD  LYS A 266      26.336  -8.324 -25.684  1.00  0.00
ATOM   2389  CE  LYS A 266      27.400  -9.336 -25.118  1.00  0.00
ATOM   2390  NZ  LYS A 266      27.750 -10.339 -26.151  1.00  0.00
ATOM   2391  H   LYS A 266      23.485  -4.300 -26.447  1.00 99.99
ATOM   2392  HA  LYS A 266      23.950  -5.617 -23.882  1.00 99.99
ATOM   2393  HB1 LYS A 266      25.637  -5.699 -26.345  1.00 99.99
ATOM   2394  HB2 LYS A 266      24.329  -6.705 -25.962  1.00 99.99
ATOM   2395  HG1 LYS A 266      25.698  -7.366 -23.783  1.00 99.99
ATOM   2396  HG2 LYS A 266      26.946  -6.452 -24.602  1.00 99.99
ATOM   2397  HD1 LYS A 266      26.531  -7.945 -26.687  1.00 99.99
ATOM   2398  HD2 LYS A 266      25.445  -8.946 -25.781  1.00 99.99
ATOM   2399  HE1 LYS A 266      27.083  -9.736 -24.158  1.00 99.99
ATOM   2400  HE2 LYS A 266      28.359  -8.832 -25.000  1.00 99.99
ATOM   2401  HZ1 LYS A 266      28.031  -9.868 -26.993  1.00 99.99
ATOM   2402  HZ2 LYS A 266      28.412 -10.974 -25.726  1.00 99.99
ATOM   2403  HZ3 LYS A 266      26.931 -10.879 -26.367  1.00 99.99
ATOM   2404  N   ALA A 267      25.954  -3.125 -24.823  1.00  0.00
ATOM   2405  CA  ALA A 267      26.898  -2.138 -24.450  1.00  0.00
ATOM   2406  C   ALA A 267      26.341  -0.996 -23.557  1.00  0.00
ATOM   2407  O   ALA A 267      27.130  -0.485 -22.799  1.00  0.00
ATOM   2408  CB  ALA A 267      27.537  -1.545 -25.763  1.00  0.00
ATOM   2409  H   ALA A 267      25.652  -3.097 -25.794  1.00 99.99
ATOM   2410  HA  ALA A 267      27.717  -2.619 -23.906  1.00 99.99
ATOM   2411  HB1 ALA A 267      27.960  -0.584 -25.483  1.00 99.99
ATOM   2412  HB2 ALA A 267      28.176  -2.326 -26.177  1.00 99.99
ATOM   2413  HB3 ALA A 267      26.841  -1.365 -26.589  1.00 99.99
ATOM   2414  N   TYR A 268      25.069  -0.519 -23.719  1.00  0.00
ATOM   2415  CA  TYR A 268      24.419   0.189 -22.571  1.00  0.00
ATOM   2416  C   TYR A 268      23.388  -0.700 -21.833  1.00  0.00
ATOM   2417  O   TYR A 268      22.220  -0.542 -22.211  1.00  0.00
ATOM   2418  CB  TYR A 268      23.956   1.542 -23.034  1.00  0.00
ATOM   2419  CG  TYR A 268      23.526   2.512 -22.001  1.00  0.00
ATOM   2420  CD1 TYR A 268      24.463   2.885 -21.043  1.00  0.00
ATOM   2421  CD2 TYR A 268      22.262   3.119 -22.054  1.00  0.00
ATOM   2422  CE1 TYR A 268      24.140   3.859 -20.044  1.00  0.00
ATOM   2423  CE2 TYR A 268      21.924   4.149 -21.056  1.00  0.00
ATOM   2424  CZ  TYR A 268      22.889   4.520 -20.085  1.00  0.00
ATOM   2425  OH  TYR A 268      22.481   5.328 -19.148  1.00  0.00
ATOM   2426  H   TYR A 268      24.473  -0.922 -24.430  1.00 99.99
ATOM   2427  HA  TYR A 268      25.186   0.365 -21.823  1.00 99.99
ATOM   2428  HB1 TYR A 268      23.196   1.429 -23.810  1.00 99.99
ATOM   2429  HB2 TYR A 268      24.769   2.034 -23.559  1.00 99.99
ATOM   2430  HD1 TYR A 268      25.439   2.420 -21.093  1.00 99.99
ATOM   2431  HE1 TYR A 268      24.828   4.113 -19.256  1.00 99.99
ATOM   2432  HH  TYR A 268      23.157   5.501 -18.490  1.00 99.99
ATOM   2433  HE2 TYR A 268      20.923   4.547 -21.009  1.00 99.99
ATOM   2434  HD2 TYR A 268      21.477   2.972 -22.780  1.00 99.99
ATOM   2435  N   ASN A 269      23.780  -1.595 -20.900  1.00  0.00
ATOM   2436  CA  ASN A 269      22.945  -2.630 -20.319  1.00  0.00
ATOM   2437  C   ASN A 269      21.729  -2.068 -19.528  1.00  0.00
ATOM   2438  O   ASN A 269      21.831  -0.923 -19.062  1.00  0.00
ATOM   2439  CB  ASN A 269      23.814  -3.687 -19.575  1.00  0.00
ATOM   2440  CG  ASN A 269      22.896  -4.787 -19.078  1.00  0.00
ATOM   2441  OD1 ASN A 269      22.248  -4.777 -18.005  1.00  0.00
ATOM   2442  ND2 ASN A 269      22.750  -5.853 -19.791  1.00  0.00
ATOM   2443  H   ASN A 269      24.685  -1.450 -20.467  1.00 99.99
ATOM   2444  HA  ASN A 269      22.472  -3.178 -21.146  1.00 99.99
ATOM   2445  HB1 ASN A 269      24.319  -3.177 -18.743  1.00 99.99
ATOM   2446  HB2 ASN A 269      24.593  -4.046 -20.243  1.00 99.99
ATOM   2447 1HD2 ASN A 269      23.285  -5.952 -20.642  1.00 99.99
ATOM   2448 2HD2 ASN A 269      22.216  -6.675 -19.561  1.00 99.99
ATOM   2449  N   VAL A 270      20.633  -2.778 -19.508  1.00  0.00
ATOM   2450  CA  VAL A 270      19.378  -2.591 -18.724  1.00  0.00
ATOM   2451  C   VAL A 270      19.701  -2.055 -17.261  1.00  0.00
ATOM   2452  O   VAL A 270      18.991  -1.213 -16.775  1.00  0.00
ATOM   2453  CB  VAL A 270      18.422  -3.836 -18.890  1.00  0.00
ATOM   2454  CG1 VAL A 270      17.412  -3.750 -17.702  1.00  0.00
ATOM   2455  CG2 VAL A 270      17.583  -3.976 -20.214  1.00  0.00
ATOM   2456  H   VAL A 270      20.679  -3.627 -20.064  1.00 99.99
ATOM   2457  HA  VAL A 270      18.940  -1.771 -19.292  1.00 99.99
ATOM   2458  HB  VAL A 270      18.862  -4.827 -18.775  1.00 99.99
ATOM   2459 1HG1 VAL A 270      17.914  -3.624 -16.740  1.00 99.99
ATOM   2460 2HG1 VAL A 270      16.649  -2.986 -17.861  1.00 99.99
ATOM   2461 3HG1 VAL A 270      16.833  -4.670 -17.725  1.00 99.99
ATOM   2462 1HG2 VAL A 270      17.109  -4.945 -20.364  1.00 99.99
ATOM   2463 2HG2 VAL A 270      16.858  -3.177 -20.334  1.00 99.99
ATOM   2464 3HG2 VAL A 270      18.294  -3.827 -21.027  1.00 99.99
ATOM   2465  N   THR A 271      20.815  -2.546 -16.694  1.00  0.00
ATOM   2466  CA  THR A 271      21.160  -2.119 -15.334  1.00  0.00
ATOM   2467  C   THR A 271      21.718  -0.753 -15.224  1.00  0.00
ATOM   2468  O   THR A 271      21.424  -0.211 -14.179  1.00  0.00
ATOM   2469  CB  THR A 271      22.111  -3.083 -14.631  1.00  0.00
ATOM   2470  OG1 THR A 271      23.153  -3.158 -15.560  1.00  0.00
ATOM   2471  CG2 THR A 271      21.420  -4.434 -14.423  1.00  0.00
ATOM   2472  H   THR A 271      21.448  -3.084 -17.266  1.00 99.99
ATOM   2473  HA  THR A 271      20.232  -2.106 -14.757  1.00 99.99
ATOM   2474  HB  THR A 271      22.398  -2.735 -13.633  1.00 99.99
ATOM   2475 1HG2 THR A 271      21.899  -4.923 -13.579  1.00 99.99
ATOM   2476 2HG2 THR A 271      20.401  -4.261 -14.073  1.00 99.99
ATOM   2477 3HG2 THR A 271      21.475  -5.066 -15.306  1.00 99.99
ATOM   2478  HG1 THR A 271      23.632  -3.933 -15.246  1.00 99.99
ATOM   2479  N   GLN A 272      22.308  -0.165 -16.252  1.00  0.00
ATOM   2480  CA  GLN A 272      22.670   1.254 -16.239  1.00  0.00
ATOM   2481  C   GLN A 272      21.484   2.091 -16.789  1.00  0.00
ATOM   2482  O   GLN A 272      21.166   3.153 -16.268  1.00  0.00
ATOM   2483  CB  GLN A 272      24.035   1.438 -16.971  1.00  0.00
ATOM   2484  CG  GLN A 272      25.385   1.471 -16.230  1.00  0.00
ATOM   2485  CD  GLN A 272      25.403   2.682 -15.119  1.00  0.00
ATOM   2486  OE1 GLN A 272      25.597   3.837 -15.353  1.00  0.00
ATOM   2487  NE2 GLN A 272      24.940   2.500 -13.906  1.00  0.00
ATOM   2488  H   GLN A 272      22.408  -0.621 -17.139  1.00 99.99
ATOM   2489  HA  GLN A 272      22.705   1.468 -15.173  1.00 99.99
ATOM   2490  HB1 GLN A 272      24.038   2.446 -17.412  1.00 99.99
ATOM   2491  HB2 GLN A 272      24.145   0.699 -17.761  1.00 99.99
ATOM   2492  HG1 GLN A 272      26.113   1.727 -17.009  1.00 99.99
ATOM   2493  HG2 GLN A 272      25.634   0.540 -15.733  1.00 99.99
ATOM   2494 1HE2 GLN A 272      24.762   1.582 -13.518  1.00 99.99
ATOM   2495 2HE2 GLN A 272      25.070   3.315 -13.321  1.00 99.99
ATOM   2496  N   ALA A 273      20.927   1.586 -17.931  1.00  0.00
ATOM   2497  CA  ALA A 273      19.978   2.273 -18.731  1.00  0.00
ATOM   2498  C   ALA A 273      18.692   2.485 -17.997  1.00  0.00
ATOM   2499  O   ALA A 273      18.270   3.636 -17.913  1.00  0.00
ATOM   2500  CB  ALA A 273      19.737   1.464 -20.048  1.00  0.00
ATOM   2501  H   ALA A 273      21.246   0.732 -18.346  1.00 99.99
ATOM   2502  HA  ALA A 273      20.379   3.256 -18.979  1.00 99.99
ATOM   2503  HB1 ALA A 273      20.668   1.637 -20.599  1.00 99.99
ATOM   2504  HB2 ALA A 273      19.538   0.405 -19.878  1.00 99.99
ATOM   2505  HB3 ALA A 273      18.949   1.923 -20.659  1.00 99.99
ATOM   2506  N   PHE A 274      17.986   1.416 -17.603  1.00  0.00
ATOM   2507  CA  PHE A 274      16.636   1.483 -16.914  1.00  0.00
ATOM   2508  C   PHE A 274      16.625   1.282 -15.421  1.00  0.00
ATOM   2509  O   PHE A 274      15.724   1.813 -14.762  1.00  0.00
ATOM   2510  CB  PHE A 274      15.780   0.402 -17.608  1.00  0.00
ATOM   2511  CG  PHE A 274      15.367   0.697 -19.069  1.00  0.00
ATOM   2512  CD1 PHE A 274      14.479   1.769 -19.281  1.00  0.00
ATOM   2513  CD2 PHE A 274      15.947   0.033 -20.172  1.00  0.00
ATOM   2514  CE1 PHE A 274      14.065   2.111 -20.545  1.00  0.00
ATOM   2515  CE2 PHE A 274      15.551   0.358 -21.485  1.00  0.00
ATOM   2516  CZ  PHE A 274      14.653   1.444 -21.641  1.00  0.00
ATOM   2517  H   PHE A 274      18.362   0.504 -17.814  1.00 99.99
ATOM   2518  HA  PHE A 274      16.278   2.500 -17.036  1.00 99.99
ATOM   2519  HB1 PHE A 274      14.843   0.305 -17.059  1.00 99.99
ATOM   2520  HB2 PHE A 274      16.353  -0.523 -17.701  1.00 99.99
ATOM   2521  HD1 PHE A 274      14.173   2.364 -18.433  1.00 99.99
ATOM   2522  HE1 PHE A 274      13.400   2.949 -20.705  1.00 99.99
ATOM   2523  HZ  PHE A 274      14.389   1.788 -22.635  1.00 99.99
ATOM   2524  HE2 PHE A 274      15.971  -0.165 -22.340  1.00 99.99
ATOM   2525  HD2 PHE A 274      16.665  -0.736 -19.941  1.00 99.99
ATOM   2526  N   GLY A 275      17.694   0.776 -14.872  1.00  0.00
ATOM   2527  CA  GLY A 275      17.788   0.266 -13.504  1.00  0.00
ATOM   2528  C   GLY A 275      17.611  -1.269 -13.493  1.00  0.00
ATOM   2529  O   GLY A 275      17.259  -1.960 -14.481  1.00  0.00
ATOM   2530  H   GLY A 275      18.389   0.450 -15.533  1.00 99.99
ATOM   2531  HA1 GLY A 275      16.985   0.727 -12.941  1.00 99.99
ATOM   2532  HA2 GLY A 275      18.774   0.471 -13.095  1.00 99.99
ATOM   2533  N   ARG A 276      17.888  -1.896 -12.372  1.00  0.00
ATOM   2534  CA  ARG A 276      17.815  -3.297 -12.132  1.00  0.00
ATOM   2535  C   ARG A 276      16.391  -3.774 -11.976  1.00  0.00
ATOM   2536  O   ARG A 276      15.620  -3.264 -11.188  1.00  0.00
ATOM   2537  CB  ARG A 276      18.608  -3.720 -10.871  1.00  0.00
ATOM   2538  CG  ARG A 276      20.070  -3.662 -11.020  1.00  0.00
ATOM   2539  CD  ARG A 276      20.942  -3.915  -9.772  1.00  0.00
ATOM   2540  NE  ARG A 276      22.295  -3.255  -9.843  1.00  0.00
ATOM   2541  CZ  ARG A 276      22.831  -2.457  -8.969  1.00  0.00
ATOM   2542  NH1 ARG A 276      22.253  -1.980  -7.862  1.00  0.00
ATOM   2543  NH2 ARG A 276      24.097  -2.097  -9.135  1.00  0.00
ATOM   2544  H   ARG A 276      18.058  -1.283 -11.583  1.00 99.99
ATOM   2545  HA  ARG A 276      18.277  -3.932 -12.894  1.00 99.99
ATOM   2546  HB1 ARG A 276      18.296  -4.733 -10.616  1.00 99.99
ATOM   2547  HB2 ARG A 276      18.258  -3.004 -10.125  1.00 99.99
ATOM   2548  HG1 ARG A 276      20.281  -2.660 -11.389  1.00 99.99
ATOM   2549  HG2 ARG A 276      20.512  -4.228 -11.840  1.00 99.99
ATOM   2550  HD1 ARG A 276      21.020  -4.990  -9.592  1.00 99.99
ATOM   2551  HD2 ARG A 276      20.536  -3.555  -8.830  1.00 99.99
ATOM   2552  HE  ARG A 276      22.879  -3.695 -10.541  1.00 99.99
ATOM   2553 1HH1 ARG A 276      21.272  -2.039  -7.651  1.00 99.99
ATOM   2554 2HH1 ARG A 276      22.893  -1.618  -7.180  1.00 99.99
ATOM   2555 1HH2 ARG A 276      24.546  -2.479  -9.954  1.00 99.99
ATOM   2556 2HH2 ARG A 276      24.518  -1.446  -8.481  1.00 99.99
ATOM   2557  N   ARG A 277      16.005  -4.793 -12.713  1.00  0.00
ATOM   2558  CA  ARG A 277      14.778  -5.638 -12.576  1.00  0.00
ATOM   2559  C   ARG A 277      14.832  -6.331 -11.182  1.00  0.00
ATOM   2560  O   ARG A 277      15.951  -6.564 -10.711  1.00  0.00
ATOM   2561  CB  ARG A 277      14.682  -6.802 -13.647  1.00  0.00
ATOM   2562  CG  ARG A 277      14.574  -6.646 -15.216  1.00  0.00
ATOM   2563  CD  ARG A 277      13.222  -6.008 -15.517  1.00  0.00
ATOM   2564  NE  ARG A 277      12.964  -5.994 -16.983  1.00  0.00
ATOM   2565  CZ  ARG A 277      13.400  -5.226 -18.027  1.00  0.00
ATOM   2566  NH1 ARG A 277      14.072  -4.099 -17.863  1.00  0.00
ATOM   2567  NH2 ARG A 277      13.068  -5.585 -19.231  1.00  0.00
ATOM   2568  H   ARG A 277      16.767  -5.243 -13.218  1.00 99.99
ATOM   2569  HA  ARG A 277      13.932  -4.961 -12.757  1.00 99.99
ATOM   2570  HB1 ARG A 277      13.805  -7.411 -13.410  1.00 99.99
ATOM   2571  HB2 ARG A 277      15.586  -7.377 -13.453  1.00 99.99
ATOM   2572  HG1 ARG A 277      14.661  -7.629 -15.673  1.00 99.99
ATOM   2573  HG2 ARG A 277      15.402  -6.026 -15.556  1.00 99.99
ATOM   2574  HD1 ARG A 277      13.141  -4.988 -15.135  1.00 99.99
ATOM   2575  HD2 ARG A 277      12.470  -6.535 -14.936  1.00 99.99
ATOM   2576  HE  ARG A 277      12.346  -6.736 -17.274  1.00 99.99
ATOM   2577 1HH1 ARG A 277      14.202  -3.777 -16.916  1.00 99.99
ATOM   2578 2HH1 ARG A 277      14.194  -3.500 -18.673  1.00 99.99
ATOM   2579 1HH2 ARG A 277      12.541  -6.440 -19.337  1.00 99.99
ATOM   2580 2HH2 ARG A 277      13.111  -4.913 -19.985  1.00 99.99
ATOM   2581  N   GLY A 278      13.719  -6.725 -10.682  1.00  0.00
ATOM   2582  CA  GLY A 278      13.614  -7.351  -9.356  1.00  0.00
ATOM   2583  C   GLY A 278      12.264  -7.411  -8.734  1.00  0.00
ATOM   2584  O   GLY A 278      11.230  -7.198  -9.481  1.00  0.00
ATOM   2585  H   GLY A 278      12.861  -6.542 -11.175  1.00 99.99
ATOM   2586  HA1 GLY A 278      14.224  -6.750  -8.682  1.00 99.99
ATOM   2587  HA2 GLY A 278      14.203  -8.275  -9.401  1.00 99.99
ATOM   2588  N   PRO A 279      12.222  -7.994  -7.538  1.00  0.00
ATOM   2589  CA  PRO A 279      10.910  -8.443  -6.979  1.00  0.00
ATOM   2590  C   PRO A 279      10.132  -7.250  -6.391  1.00  0.00
ATOM   2591  O   PRO A 279       8.922  -7.267  -6.394  1.00  0.00
ATOM   2592  CB  PRO A 279      11.199  -9.449  -5.969  1.00  0.00
ATOM   2593  CG  PRO A 279      12.538  -9.047  -5.520  1.00  0.00
ATOM   2594  CD  PRO A 279      13.333  -8.417  -6.621  1.00  0.00
ATOM   2595  HD1 PRO A 279      13.922  -7.580  -6.260  1.00 99.99
ATOM   2596  HD2 PRO A 279      13.988  -9.169  -7.057  1.00 99.99
ATOM   2597  HG1 PRO A 279      12.406  -8.345  -4.704  1.00 99.99
ATOM   2598  HG2 PRO A 279      13.117  -9.915  -5.194  1.00 99.99
ATOM   2599  HB1 PRO A 279      10.547  -9.642  -5.119  1.00 99.99
ATOM   2600  HB2 PRO A 279      11.321 -10.382  -6.530  1.00 99.99
ATOM   2601  HA  PRO A 279      10.263  -8.908  -7.724  1.00 99.99
ATOM   2602  N   GLU A 280      10.780  -6.123  -5.922  1.00  0.00
ATOM   2603  CA  GLU A 280      10.174  -5.120  -5.089  1.00  0.00
ATOM   2604  C   GLU A 280       9.278  -4.098  -5.954  1.00  0.00
ATOM   2605  O   GLU A 280       9.352  -3.834  -7.153  1.00  0.00
ATOM   2606  CB  GLU A 280      11.175  -4.237  -4.396  1.00  0.00
ATOM   2607  CG  GLU A 280      12.066  -4.973  -3.374  1.00  0.00
ATOM   2608  CD  GLU A 280      12.899  -4.000  -2.432  1.00  0.00
ATOM   2609  OE1 GLU A 280      13.659  -3.152  -2.925  1.00  0.00
ATOM   2610  OE2 GLU A 280      12.668  -4.093  -1.198  1.00  0.00
ATOM   2611  H   GLU A 280      11.767  -6.071  -6.110  1.00 99.99
ATOM   2612  HA  GLU A 280       9.580  -5.568  -4.293  1.00 99.99
ATOM   2613  HB1 GLU A 280      10.759  -3.346  -3.939  1.00 99.99
ATOM   2614  HB2 GLU A 280      11.926  -3.970  -5.148  1.00 99.99
ATOM   2615  HG1 GLU A 280      12.716  -5.664  -3.911  1.00 99.99
ATOM   2616  HG2 GLU A 280      11.446  -5.668  -2.811  1.00 99.99
ATOM   2617  N   GLN A 281       8.377  -3.453  -5.202  1.00  0.00
ATOM   2618  CA  GLN A 281       7.437  -2.446  -5.743  1.00  0.00
ATOM   2619  C   GLN A 281       8.119  -1.358  -6.576  1.00  0.00
ATOM   2620  O   GLN A 281       7.523  -0.964  -7.576  1.00  0.00
ATOM   2621  CB  GLN A 281       6.688  -1.725  -4.546  1.00  0.00
ATOM   2622  CG  GLN A 281       5.405  -0.905  -5.047  1.00  0.00
ATOM   2623  CD  GLN A 281       4.518  -1.694  -5.926  1.00  0.00
ATOM   2624  OE1 GLN A 281       4.103  -1.292  -7.018  1.00  0.00
ATOM   2625  NE2 GLN A 281       4.089  -2.885  -5.509  1.00  0.00
ATOM   2626  H   GLN A 281       8.264  -3.848  -4.280  1.00 99.99
ATOM   2627  HA  GLN A 281       6.730  -2.944  -6.409  1.00 99.99
ATOM   2628  HB1 GLN A 281       7.349  -1.002  -4.079  1.00 99.99
ATOM   2629  HB2 GLN A 281       6.415  -2.451  -3.777  1.00 99.99
ATOM   2630  HG1 GLN A 281       5.776   0.004  -5.536  1.00 99.99
ATOM   2631  HG2 GLN A 281       4.728  -0.599  -4.247  1.00 99.99
ATOM   2632 1HE2 GLN A 281       4.193  -3.105  -4.536  1.00 99.99
ATOM   2633 2HE2 GLN A 281       3.329  -3.372  -5.964  1.00 99.99
ATOM   2634  N   THR A 282       9.387  -0.967  -6.300  1.00  0.00
ATOM   2635  CA  THR A 282      10.085   0.091  -7.015  1.00  0.00
ATOM   2636  C   THR A 282      10.536  -0.451  -8.438  1.00  0.00
ATOM   2637  O   THR A 282      11.200   0.330  -9.134  1.00  0.00
ATOM   2638  CB  THR A 282      11.345   0.508  -6.197  1.00  0.00
ATOM   2639  OG1 THR A 282      11.985  -0.568  -5.596  1.00  0.00
ATOM   2640  CG2 THR A 282      10.893   1.497  -5.092  1.00  0.00
ATOM   2641  H   THR A 282       9.715  -1.402  -5.439  1.00 99.99
ATOM   2642  HA  THR A 282       9.396   0.912  -7.240  1.00 99.99
ATOM   2643  HB  THR A 282      12.021   1.008  -6.883  1.00 99.99
ATOM   2644 1HG2 THR A 282      11.781   1.862  -4.557  1.00 99.99
ATOM   2645 2HG2 THR A 282      10.503   2.422  -5.511  1.00 99.99
ATOM   2646 3HG2 THR A 282      10.080   1.097  -4.483  1.00 99.99
ATOM   2647  HG1 THR A 282      12.817  -0.309  -5.199  1.00 99.99
ATOM   2648  N   GLN A 283      10.351  -1.752  -8.776  1.00  0.00
ATOM   2649  CA  GLN A 283      11.104  -2.429  -9.869  1.00  0.00
ATOM   2650  C   GLN A 283      10.143  -3.060 -10.981  1.00  0.00
ATOM   2651  O   GLN A 283       8.892  -3.193 -10.750  1.00  0.00
ATOM   2652  CB  GLN A 283      11.901  -3.589  -9.257  1.00  0.00
ATOM   2653  CG  GLN A 283      12.972  -3.073  -8.279  1.00  0.00
ATOM   2654  CD  GLN A 283      13.869  -4.206  -7.937  1.00  0.00
ATOM   2655  OE1 GLN A 283      13.482  -5.025  -7.053  1.00  0.00
ATOM   2656  NE2 GLN A 283      15.084  -4.274  -8.435  1.00  0.00
ATOM   2657  H   GLN A 283       9.948  -2.395  -8.106  1.00 99.99
ATOM   2658  HA  GLN A 283      11.830  -1.756 -10.341  1.00 99.99
ATOM   2659  HB1 GLN A 283      12.435  -4.088 -10.076  1.00 99.99
ATOM   2660  HB2 GLN A 283      11.254  -4.358  -8.835  1.00 99.99
ATOM   2661  HG1 GLN A 283      12.516  -2.611  -7.409  1.00 99.99
ATOM   2662  HG2 GLN A 283      13.606  -2.347  -8.793  1.00 99.99
ATOM   2663 1HE2 GLN A 283      15.210  -3.788  -9.309  1.00 99.99
ATOM   2664 2HE2 GLN A 283      15.697  -5.041  -8.204  1.00 99.99
ATOM   2665  N   GLY A 284      10.730  -3.490 -12.143  1.00  0.00
ATOM   2666  CA  GLY A 284      10.007  -4.172 -13.213  1.00  0.00
ATOM   2667  C   GLY A 284      10.189  -5.656 -13.108  1.00  0.00
ATOM   2668  O   GLY A 284      11.067  -6.195 -12.431  1.00  0.00
ATOM   2669  H   GLY A 284      11.731  -3.350 -12.236  1.00 99.99
ATOM   2670  HA1 GLY A 284      10.429  -3.858 -14.166  1.00 99.99
ATOM   2671  HA2 GLY A 284       8.964  -3.889 -13.104  1.00 99.99
ATOM   2672  N   ASN A 285       9.387  -6.384 -13.910  1.00  0.00
ATOM   2673  CA  ASN A 285       9.483  -7.905 -13.919  1.00  0.00
ATOM   2674  C   ASN A 285       9.506  -8.534 -15.330  1.00  0.00
ATOM   2675  O   ASN A 285       9.361  -9.774 -15.411  1.00  0.00
ATOM   2676  CB  ASN A 285       8.264  -8.417 -13.066  1.00  0.00
ATOM   2677  CG  ASN A 285       6.900  -8.290 -13.705  1.00  0.00
ATOM   2678  OD1 ASN A 285       6.691  -7.618 -14.700  1.00  0.00
ATOM   2679  ND2 ASN A 285       5.859  -8.852 -13.162  1.00  0.00
ATOM   2680  H   ASN A 285       8.767  -5.888 -14.532  1.00 99.99
ATOM   2681  HA  ASN A 285      10.385  -8.306 -13.460  1.00 99.99
ATOM   2682  HB1 ASN A 285       8.231  -7.899 -12.097  1.00 99.99
ATOM   2683  HB2 ASN A 285       8.424  -9.478 -12.866  1.00 99.99
ATOM   2684 1HD2 ASN A 285       5.957  -9.406 -12.322  1.00 99.99
ATOM   2685 2HD2 ASN A 285       4.952  -8.641 -13.559  1.00 99.99
ATOM   2686  N   PHE A 286       9.550  -7.744 -16.420  1.00  0.00
ATOM   2687  CA  PHE A 286       9.305  -8.290 -17.714  1.00  0.00
ATOM   2688  C   PHE A 286      10.581  -8.650 -18.443  1.00  0.00
ATOM   2689  O   PHE A 286      11.571  -7.960 -18.285  1.00  0.00
ATOM   2690  CB  PHE A 286       8.571  -7.221 -18.559  1.00  0.00
ATOM   2691  CG  PHE A 286       8.010  -7.803 -19.787  1.00  0.00
ATOM   2692  CD1 PHE A 286       6.782  -8.368 -19.812  1.00  0.00
ATOM   2693  CD2 PHE A 286       8.770  -7.742 -20.969  1.00  0.00
ATOM   2694  CE1 PHE A 286       6.184  -8.818 -20.993  1.00  0.00
ATOM   2695  CE2 PHE A 286       8.194  -8.208 -22.169  1.00  0.00
ATOM   2696  CZ  PHE A 286       6.910  -8.709 -22.191  1.00  0.00
ATOM   2697  H   PHE A 286       9.706  -6.744 -16.410  1.00 99.99
ATOM   2698  HA  PHE A 286       8.636  -9.144 -17.635  1.00 99.99
ATOM   2699  HB1 PHE A 286       9.154  -6.381 -18.929  1.00 99.99
ATOM   2700  HB2 PHE A 286       7.759  -6.793 -17.968  1.00 99.99
ATOM   2701  HD1 PHE A 286       6.183  -8.553 -18.922  1.00 99.99
ATOM   2702  HE1 PHE A 286       5.274  -9.402 -20.906  1.00 99.99
ATOM   2703  HZ  PHE A 286       6.534  -9.077 -23.134  1.00 99.99
ATOM   2704  HE2 PHE A 286       8.753  -8.209 -23.087  1.00 99.99
ATOM   2705  HD2 PHE A 286       9.778  -7.372 -20.933  1.00 99.99
ATOM   2706  N   GLY A 287      10.519  -9.556 -19.372  1.00  0.00
ATOM   2707  CA  GLY A 287      11.573  -9.897 -20.319  1.00  0.00
ATOM   2708  C   GLY A 287      12.280 -11.167 -19.923  1.00  0.00
ATOM   2709  O   GLY A 287      12.778 -11.298 -18.865  1.00  0.00
ATOM   2710  H   GLY A 287       9.848 -10.313 -19.256  1.00 99.99
ATOM   2711  HA1 GLY A 287      12.182  -9.002 -20.488  1.00 99.99
ATOM   2712  HA2 GLY A 287      11.143 -10.004 -21.314  1.00 99.99
ATOM   2713  N   ASP A 288      12.476 -12.053 -20.884  1.00  0.00
ATOM   2714  CA  ASP A 288      13.444 -13.209 -20.819  1.00  0.00
ATOM   2715  C   ASP A 288      14.878 -12.722 -20.483  1.00  0.00
ATOM   2716  O   ASP A 288      15.250 -11.610 -20.920  1.00  0.00
ATOM   2717  CB  ASP A 288      13.349 -14.013 -22.185  1.00  0.00
ATOM   2718  CG  ASP A 288      14.039 -15.363 -21.948  1.00  0.00
ATOM   2719  OD1 ASP A 288      13.711 -16.147 -21.017  1.00  0.00
ATOM   2720  OD2 ASP A 288      14.907 -15.699 -22.788  1.00  0.00
ATOM   2721  H   ASP A 288      11.969 -11.946 -21.752  1.00 99.99
ATOM   2722  HA  ASP A 288      13.136 -13.919 -20.050  1.00 99.99
ATOM   2723  HB1 ASP A 288      13.910 -13.450 -22.931  1.00 99.99
ATOM   2724  HB2 ASP A 288      12.291 -14.164 -22.387  1.00 99.99
ATOM   2725  N   GLN A 289      15.721 -13.600 -19.888  1.00  0.00
ATOM   2726  CA  GLN A 289      17.116 -13.422 -19.663  1.00  0.00
ATOM   2727  C   GLN A 289      17.852 -13.055 -20.997  1.00  0.00
ATOM   2728  O   GLN A 289      18.924 -12.459 -20.977  1.00  0.00
ATOM   2729  CB  GLN A 289      17.637 -14.706 -18.929  1.00  0.00
ATOM   2730  CG  GLN A 289      17.668 -15.995 -19.834  1.00  0.00
ATOM   2731  CD  GLN A 289      18.034 -17.242 -19.138  1.00  0.00
ATOM   2732  OE1 GLN A 289      18.885 -17.269 -18.295  1.00  0.00
ATOM   2733  NE2 GLN A 289      17.565 -18.338 -19.566  1.00  0.00
ATOM   2734  H   GLN A 289      15.237 -14.373 -19.456  1.00 99.99
ATOM   2735  HA  GLN A 289      17.345 -12.559 -19.027  1.00 99.99
ATOM   2736  HB1 GLN A 289      17.118 -14.884 -17.985  1.00 99.99
ATOM   2737  HB2 GLN A 289      18.661 -14.442 -18.659  1.00 99.99
ATOM   2738  HG1 GLN A 289      18.388 -15.879 -20.641  1.00 99.99
ATOM   2739  HG2 GLN A 289      16.724 -16.239 -20.318  1.00 99.99
ATOM   2740 1HE2 GLN A 289      16.709 -18.271 -20.106  1.00 99.99
ATOM   2741 2HE2 GLN A 289      17.785 -19.160 -19.025  1.00 99.99
ATOM   2742  N   GLU A 290      17.285 -13.447 -22.135  1.00  0.00
ATOM   2743  CA  GLU A 290      17.898 -13.118 -23.468  1.00  0.00
ATOM   2744  C   GLU A 290      17.463 -11.684 -23.924  1.00  0.00
ATOM   2745  O   GLU A 290      18.282 -10.961 -24.491  1.00  0.00
ATOM   2746  CB  GLU A 290      17.336 -14.124 -24.486  1.00  0.00
ATOM   2747  CG  GLU A 290      17.817 -15.510 -24.270  1.00  0.00
ATOM   2748  CD  GLU A 290      19.232 -15.774 -24.735  1.00  0.00
ATOM   2749  OE1 GLU A 290      20.220 -15.565 -23.930  1.00  0.00
ATOM   2750  OE2 GLU A 290      19.383 -16.084 -25.937  1.00  0.00
ATOM   2751  H   GLU A 290      16.389 -13.913 -22.024  1.00 99.99
ATOM   2752  HA  GLU A 290      18.986 -13.176 -23.329  1.00 99.99
ATOM   2753  HB1 GLU A 290      17.586 -13.830 -25.502  1.00 99.99
ATOM   2754  HB2 GLU A 290      16.247 -14.170 -24.386  1.00 99.99
ATOM   2755  HG1 GLU A 290      17.131 -16.107 -24.879  1.00 99.99
ATOM   2756  HG2 GLU A 290      17.758 -15.900 -23.261  1.00 99.99
ATOM   2757  N   LEU A 291      16.331 -11.132 -23.489  1.00  0.00
ATOM   2758  CA  LEU A 291      15.894  -9.745 -23.589  1.00  0.00
ATOM   2759  C   LEU A 291      16.703  -8.809 -22.722  1.00  0.00
ATOM   2760  O   LEU A 291      17.143  -7.751 -23.153  1.00  0.00
ATOM   2761  CB  LEU A 291      14.366  -9.635 -23.352  1.00  0.00
ATOM   2762  CG  LEU A 291      13.896  -8.186 -23.737  1.00  0.00
ATOM   2763  CD1 LEU A 291      14.162  -7.877 -25.215  1.00  0.00
ATOM   2764  CD2 LEU A 291      12.351  -8.107 -23.478  1.00  0.00
ATOM   2765  H   LEU A 291      15.805 -11.640 -22.795  1.00 99.99
ATOM   2766  HA  LEU A 291      16.030  -9.475 -24.642  1.00 99.99
ATOM   2767  HB1 LEU A 291      14.258  -9.753 -22.274  1.00 99.99
ATOM   2768  HB2 LEU A 291      13.817 -10.344 -23.974  1.00 99.99
ATOM   2769  HG  LEU A 291      14.451  -7.517 -23.076  1.00 99.99
ATOM   2770 1HD1 LEU A 291      13.705  -8.596 -25.892  1.00 99.99
ATOM   2771 2HD1 LEU A 291      13.692  -6.945 -25.545  1.00 99.99
ATOM   2772 3HD1 LEU A 291      15.237  -7.768 -25.351  1.00 99.99
ATOM   2773 1HD2 LEU A 291      12.096  -8.458 -22.468  1.00 99.99
ATOM   2774 2HD2 LEU A 291      11.866  -7.155 -23.674  1.00 99.99
ATOM   2775 3HD2 LEU A 291      11.856  -8.840 -24.113  1.00 99.99
ATOM   2776  N   ILE A 292      17.033  -9.257 -21.491  1.00  0.00
ATOM   2777  CA  ILE A 292      17.897  -8.456 -20.576  1.00  0.00
ATOM   2778  C   ILE A 292      19.299  -8.391 -21.211  1.00  0.00
ATOM   2779  O   ILE A 292      19.904  -7.329 -21.253  1.00  0.00
ATOM   2780  CB  ILE A 292      18.032  -9.182 -19.219  1.00  0.00
ATOM   2781  CG1 ILE A 292      16.616  -9.359 -18.571  1.00  0.00
ATOM   2782  CG2 ILE A 292      18.942  -8.510 -18.209  1.00  0.00
ATOM   2783  CD1 ILE A 292      15.522  -8.188 -18.671  1.00  0.00
ATOM   2784  H   ILE A 292      16.578 -10.116 -21.210  1.00 99.99
ATOM   2785  HA  ILE A 292      17.496  -7.448 -20.508  1.00 99.99
ATOM   2786  HB  ILE A 292      18.431 -10.197 -19.254  1.00 99.99
ATOM   2787 1HG2 ILE A 292      18.634  -7.465 -18.138  1.00 99.99
ATOM   2788 2HG2 ILE A 292      19.083  -9.109 -17.310  1.00 99.99
ATOM   2789 3HG2 ILE A 292      19.944  -8.503 -18.647  1.00 99.99
ATOM   2790 1HG1 ILE A 292      16.605  -9.740 -17.551  1.00 99.99
ATOM   2791 2HG1 ILE A 292      16.052 -10.138 -19.090  1.00 99.99
ATOM   2792  HD1 ILE A 292      15.939  -7.354 -18.104  1.00 99.99
ATOM   2793  HD2 ILE A 292      15.272  -7.970 -19.712  1.00 99.99
ATOM   2794  HD3 ILE A 292      14.618  -8.497 -18.139  1.00 99.99
ATOM   2795  N   ARG A 293      19.799  -9.565 -21.755  1.00  0.00
ATOM   2796  CA  ARG A 293      21.169  -9.674 -22.268  1.00  0.00
ATOM   2797  C   ARG A 293      21.315  -8.814 -23.455  1.00  0.00
ATOM   2798  O   ARG A 293      22.295  -8.028 -23.491  1.00  0.00
ATOM   2799  CB  ARG A 293      21.421 -11.135 -22.413  1.00  0.00
ATOM   2800  CG  ARG A 293      22.840 -11.366 -22.865  1.00  0.00
ATOM   2801  CD  ARG A 293      23.058 -12.888 -23.137  1.00  0.00
ATOM   2802  NE  ARG A 293      22.157 -13.467 -24.146  1.00  0.00
ATOM   2803  CZ  ARG A 293      22.474 -13.614 -25.393  1.00  0.00
ATOM   2804  NH1 ARG A 293      23.590 -13.069 -25.905  1.00  0.00
ATOM   2805  NH2 ARG A 293      21.740 -14.386 -26.170  1.00  0.00
ATOM   2806  H   ARG A 293      19.228 -10.398 -21.671  1.00 99.99
ATOM   2807  HA  ARG A 293      21.944  -9.380 -21.555  1.00 99.99
ATOM   2808  HB1 ARG A 293      20.726 -11.549 -23.139  1.00 99.99
ATOM   2809  HB2 ARG A 293      21.134 -11.604 -21.476  1.00 99.99
ATOM   2810  HG1 ARG A 293      23.515 -10.909 -22.144  1.00 99.99
ATOM   2811  HG2 ARG A 293      22.937 -10.848 -23.823  1.00 99.99
ATOM   2812  HD1 ARG A 293      23.039 -13.397 -22.172  1.00 99.99
ATOM   2813  HD2 ARG A 293      24.061 -12.912 -23.576  1.00 99.99
ATOM   2814  HE  ARG A 293      21.376 -13.998 -23.786  1.00 99.99
ATOM   2815 1HH1 ARG A 293      24.251 -12.543 -25.354  1.00 99.99
ATOM   2816 2HH1 ARG A 293      23.632 -13.010 -26.911  1.00 99.99
ATOM   2817 1HH2 ARG A 293      20.924 -14.832 -25.789  1.00 99.99
ATOM   2818 2HH2 ARG A 293      21.997 -14.392 -27.145  1.00 99.99
ATOM   2819  N   GLN A 294      20.382  -8.823 -24.382  1.00  0.00
ATOM   2820  CA  GLN A 294      20.560  -8.112 -25.602  1.00  0.00
ATOM   2821  C   GLN A 294      19.941  -6.705 -25.593  1.00  0.00
ATOM   2822  O   GLN A 294      20.260  -5.958 -26.478  1.00  0.00
ATOM   2823  CB  GLN A 294      20.093  -8.994 -26.713  1.00  0.00
ATOM   2824  CG  GLN A 294      20.717 -10.370 -26.592  1.00  0.00
ATOM   2825  CD  GLN A 294      20.450 -11.227 -27.832  1.00  0.00
ATOM   2826  OE1 GLN A 294      19.372 -11.733 -28.124  1.00  0.00
ATOM   2827  NE2 GLN A 294      21.500 -11.462 -28.581  1.00  0.00
ATOM   2828  H   GLN A 294      19.649  -9.503 -24.249  1.00 99.99
ATOM   2829  HA  GLN A 294      21.625  -7.906 -25.760  1.00 99.99
ATOM   2830  HB1 GLN A 294      20.323  -8.570 -27.687  1.00 99.99
ATOM   2831  HB2 GLN A 294      19.007  -8.983 -26.708  1.00 99.99
ATOM   2832  HG1 GLN A 294      20.189 -10.912 -25.810  1.00 99.99
ATOM   2833  HG2 GLN A 294      21.807 -10.334 -26.511  1.00 99.99
ATOM   2834 1HE2 GLN A 294      22.362 -10.985 -28.333  1.00 99.99
ATOM   2835 2HE2 GLN A 294      21.444 -11.908 -29.482  1.00 99.99
ATOM   2836  N   GLY A 295      19.167  -6.312 -24.569  1.00  0.00
ATOM   2837  CA  GLY A 295      18.531  -5.000 -24.379  1.00  0.00
ATOM   2838  C   GLY A 295      17.337  -4.743 -25.259  1.00  0.00
ATOM   2839  O   GLY A 295      16.177  -4.746 -24.801  1.00  0.00
ATOM   2840  H   GLY A 295      18.858  -7.039 -23.927  1.00 99.99
ATOM   2841  HA1 GLY A 295      19.277  -4.240 -24.625  1.00 99.99
ATOM   2842  HA2 GLY A 295      18.103  -4.814 -23.397  1.00 99.99
ATOM   2843  N   THR A 296      17.578  -4.793 -26.598  1.00  0.00
ATOM   2844  CA  THR A 296      16.549  -4.616 -27.664  1.00  0.00
ATOM   2845  C   THR A 296      17.108  -5.194 -28.970  1.00  0.00
ATOM   2846  O   THR A 296      16.286  -5.282 -29.893  1.00  0.00
ATOM   2847  CB  THR A 296      16.277  -3.102 -27.947  1.00  0.00
ATOM   2848  OG1 THR A 296      17.446  -2.535 -28.344  1.00  0.00
ATOM   2849  CG2 THR A 296      15.482  -2.440 -26.841  1.00  0.00
ATOM   2850  H   THR A 296      18.535  -4.508 -26.730  1.00 99.99
ATOM   2851  HA  THR A 296      15.628  -5.163 -27.459  1.00 99.99
ATOM   2852  HB  THR A 296      15.589  -3.099 -28.789  1.00 99.99
ATOM   2853 1HG2 THR A 296      14.768  -3.139 -26.398  1.00 99.99
ATOM   2854 2HG2 THR A 296      16.229  -2.138 -26.105  1.00 99.99
ATOM   2855 3HG2 THR A 296      15.073  -1.522 -27.275  1.00 99.99
ATOM   2856  HG1 THR A 296      17.771  -2.033 -27.590  1.00 99.99
ATOM   2857  N   ASP A 297      18.400  -5.540 -29.093  1.00  0.00
ATOM   2858  CA  ASP A 297      18.988  -6.393 -30.115  1.00  0.00
ATOM   2859  C   ASP A 297      18.552  -7.888 -29.901  1.00  0.00
ATOM   2860  O   ASP A 297      19.167  -8.848 -30.429  1.00  0.00
ATOM   2861  CB  ASP A 297      20.475  -6.171 -30.194  1.00  0.00
ATOM   2862  CG  ASP A 297      20.757  -4.742 -30.691  1.00  0.00
ATOM   2863  OD1 ASP A 297      20.045  -4.196 -31.580  1.00  0.00
ATOM   2864  OD2 ASP A 297      21.750  -4.189 -30.177  1.00  0.00
ATOM   2865  H   ASP A 297      19.091  -5.369 -28.369  1.00 99.99
ATOM   2866  HA  ASP A 297      18.517  -6.121 -31.066  1.00 99.99
ATOM   2867  HB1 ASP A 297      20.897  -6.864 -30.918  1.00 99.99
ATOM   2868  HB2 ASP A 297      21.012  -6.307 -29.258  1.00 99.99
ATOM   2869  N   TYR A 298      17.448  -8.069 -29.127  1.00  0.00
ATOM   2870  CA  TYR A 298      16.852  -9.464 -28.927  1.00  0.00
ATOM   2871  C   TYR A 298      16.047  -9.872 -30.143  1.00  0.00
ATOM   2872  O   TYR A 298      15.448  -8.941 -30.805  1.00  0.00
ATOM   2873  CB  TYR A 298      16.039  -9.490 -27.642  1.00  0.00
ATOM   2874  CG  TYR A 298      15.266 -10.745 -27.414  1.00  0.00
ATOM   2875  CD1 TYR A 298      15.929 -11.926 -27.104  1.00  0.00
ATOM   2876  CD2 TYR A 298      13.832 -10.835 -27.523  1.00  0.00
ATOM   2877  CE1 TYR A 298      15.237 -13.168 -27.198  1.00  0.00
ATOM   2878  CE2 TYR A 298      13.197 -12.108 -27.296  1.00  0.00
ATOM   2879  CZ  TYR A 298      13.888 -13.328 -27.180  1.00  0.00
ATOM   2880  OH  TYR A 298      13.216 -14.502 -27.230  1.00  0.00
ATOM   2881  H   TYR A 298      16.913  -7.266 -28.819  1.00 99.99
ATOM   2882  HA  TYR A 298      17.707 -10.121 -28.747  1.00 99.99
ATOM   2883  HB1 TYR A 298      15.286  -8.702 -27.747  1.00 99.99
ATOM   2884  HB2 TYR A 298      16.665  -9.195 -26.803  1.00 99.99
ATOM   2885  HD1 TYR A 298      16.976 -11.819 -26.893  1.00 99.99
ATOM   2886  HE1 TYR A 298      15.757 -14.108 -27.127  1.00 99.99
ATOM   2887  HH  TYR A 298      13.792 -15.267 -27.244  1.00 99.99
ATOM   2888  HE2 TYR A 298      12.126 -12.107 -27.262  1.00 99.99
ATOM   2889  HD2 TYR A 298      13.314  -9.938 -27.809  1.00 99.99
ATOM   2890  N   LYS A 299      15.925 -11.114 -30.411  1.00  0.00
ATOM   2891  CA  LYS A 299      15.255 -11.754 -31.529  1.00  0.00
ATOM   2892  C   LYS A 299      13.808 -11.260 -31.746  1.00  0.00
ATOM   2893  O   LYS A 299      13.546 -10.613 -32.738  1.00  0.00
ATOM   2894  CB  LYS A 299      15.329 -13.289 -31.205  1.00  0.00
ATOM   2895  CG  LYS A 299      16.778 -13.906 -31.071  1.00  0.00
ATOM   2896  CD  LYS A 299      16.596 -15.377 -30.865  1.00  0.00
ATOM   2897  CE  LYS A 299      17.965 -16.041 -30.875  1.00  0.00
ATOM   2898  NZ  LYS A 299      17.942 -17.466 -30.507  1.00  0.00
ATOM   2899  H   LYS A 299      16.268 -11.668 -29.632  1.00 99.99
ATOM   2900  HA  LYS A 299      15.783 -11.629 -32.477  1.00 99.99
ATOM   2901  HB1 LYS A 299      14.809 -13.739 -32.057  1.00 99.99
ATOM   2902  HB2 LYS A 299      14.777 -13.498 -30.287  1.00 99.99
ATOM   2903  HG1 LYS A 299      17.371 -13.452 -30.280  1.00 99.99
ATOM   2904  HG2 LYS A 299      17.265 -13.809 -32.052  1.00 99.99
ATOM   2905  HD1 LYS A 299      16.079 -15.781 -31.730  1.00 99.99
ATOM   2906  HD2 LYS A 299      15.980 -15.649 -29.999  1.00 99.99
ATOM   2907  HE1 LYS A 299      18.591 -15.579 -30.121  1.00 99.99
ATOM   2908  HE2 LYS A 299      18.501 -15.969 -31.828  1.00 99.99
ATOM   2909  HZ1 LYS A 299      17.470 -17.951 -31.250  1.00 99.99
ATOM   2910  HZ2 LYS A 299      18.896 -17.795 -30.508  1.00 99.99
ATOM   2911  HZ3 LYS A 299      17.436 -17.760 -29.691  1.00 99.99
ATOM   2912  N   HIS A 300      12.912 -11.433 -30.827  1.00  0.00
ATOM   2913  CA  HIS A 300      11.512 -11.118 -30.959  1.00  0.00
ATOM   2914  C   HIS A 300      11.118  -9.746 -30.416  1.00  0.00
ATOM   2915  O   HIS A 300       9.919  -9.433 -30.311  1.00  0.00
ATOM   2916  CB  HIS A 300      10.684 -12.242 -30.349  1.00  0.00
ATOM   2917  CG  HIS A 300      11.152 -13.584 -30.662  1.00  0.00
ATOM   2918  ND1 HIS A 300      11.043 -14.680 -29.768  1.00  0.00
ATOM   2919  CD2 HIS A 300      11.800 -13.952 -31.801  1.00  0.00
ATOM   2920  CE1 HIS A 300      11.623 -15.677 -30.459  1.00  0.00
ATOM   2921  NE2 HIS A 300      12.066 -15.282 -31.707  1.00  0.00
ATOM   2922  H   HIS A 300      13.209 -11.986 -30.038  1.00 99.99
ATOM   2923  HA  HIS A 300      11.252 -11.221 -32.018  1.00 99.99
ATOM   2924  HB1 HIS A 300       9.715 -12.293 -30.838  1.00 99.99
ATOM   2925  HB2 HIS A 300      10.612 -12.102 -29.269  1.00 99.99
ATOM   2926  HE1 HIS A 300      11.766 -16.676 -30.083  1.00 99.99
ATOM   2927  HE2 HIS A 300      12.426 -15.805 -32.501  1.00 99.99
ATOM   2928  HD2 HIS A 300      12.099 -13.336 -32.643  1.00 99.99
ATOM   2929  N   TRP A 301      12.086  -8.901 -30.199  1.00  0.00
ATOM   2930  CA  TRP A 301      11.763  -7.599 -29.477  1.00  0.00
ATOM   2931  C   TRP A 301      10.770  -6.741 -30.198  1.00  0.00
ATOM   2932  O   TRP A 301       9.775  -6.410 -29.574  1.00  0.00
ATOM   2933  CB  TRP A 301      13.187  -6.886 -29.043  1.00  0.00
ATOM   2934  CG  TRP A 301      12.975  -5.460 -28.607  1.00  0.00
ATOM   2935  CD1 TRP A 301      13.253  -4.355 -29.387  1.00  0.00
ATOM   2936  CD2 TRP A 301      12.191  -4.978 -27.472  1.00  0.00
ATOM   2937  NE1 TRP A 301      12.914  -3.241 -28.639  1.00  0.00
ATOM   2938  CE2 TRP A 301      12.083  -3.585 -27.548  1.00  0.00
ATOM   2939  CE3 TRP A 301      11.511  -5.513 -26.315  1.00  0.00
ATOM   2940  CZ2 TRP A 301      11.337  -2.711 -26.722  1.00  0.00
ATOM   2941  CZ3 TRP A 301      10.718  -4.727 -25.509  1.00  0.00
ATOM   2942  CH2 TRP A 301      10.604  -3.311 -25.652  1.00  0.00
ATOM   2943  H   TRP A 301      13.043  -9.113 -30.436  1.00 99.99
ATOM   2944  HA  TRP A 301      11.313  -7.821 -28.507  1.00 99.99
ATOM   2945  HB1 TRP A 301      13.869  -6.879 -29.892  1.00 99.99
ATOM   2946  HB2 TRP A 301      13.678  -7.524 -28.311  1.00 99.99
ATOM   2947  HD1 TRP A 301      13.799  -4.410 -30.317  1.00 99.99
ATOM   2948  HE1 TRP A 301      12.987  -2.327 -29.065  1.00 99.99
ATOM   2949  HZ2 TRP A 301      11.403  -1.644 -26.852  1.00 99.99
ATOM   2950  HH2 TRP A 301      10.062  -2.749 -24.910  1.00 99.99
ATOM   2951  HZ3 TRP A 301      10.277  -5.256 -24.677  1.00 99.99
ATOM   2952  HE3 TRP A 301      11.612  -6.576 -26.107  1.00 99.99
ATOM   2953  N   PRO A 302      10.932  -6.440 -31.526  1.00  0.00
ATOM   2954  CA  PRO A 302       9.965  -5.671 -32.310  1.00  0.00
ATOM   2955  C   PRO A 302       8.454  -6.154 -32.096  1.00  0.00
ATOM   2956  O   PRO A 302       7.543  -5.353 -31.921  1.00  0.00
ATOM   2957  CB  PRO A 302      10.404  -5.693 -33.754  1.00  0.00
ATOM   2958  CG  PRO A 302      11.939  -5.846 -33.593  1.00  0.00
ATOM   2959  CD  PRO A 302      12.100  -6.734 -32.373  1.00  0.00
ATOM   2960  HD1 PRO A 302      12.042  -7.807 -32.532  1.00 99.99
ATOM   2961  HD2 PRO A 302      13.045  -6.420 -31.939  1.00 99.99
ATOM   2962  HG1 PRO A 302      12.286  -6.392 -34.469  1.00 99.99
ATOM   2963  HG2 PRO A 302      12.406  -4.897 -33.342  1.00 99.99
ATOM   2964  HB1 PRO A 302      10.017  -6.645 -34.113  1.00 99.99
ATOM   2965  HB2 PRO A 302      10.119  -4.809 -34.335  1.00 99.99
ATOM   2966  HA  PRO A 302      10.067  -4.683 -31.840  1.00 99.99
ATOM   2967  N   GLN A 303       8.156  -7.477 -32.074  1.00  0.00
ATOM   2968  CA  GLN A 303       6.809  -8.027 -31.833  1.00  0.00
ATOM   2969  C   GLN A 303       6.201  -7.545 -30.444  1.00  0.00
ATOM   2970  O   GLN A 303       5.006  -7.422 -30.288  1.00  0.00
ATOM   2971  CB  GLN A 303       6.789  -9.562 -31.888  1.00  0.00
ATOM   2972  CG  GLN A 303       5.443 -10.163 -31.415  1.00  0.00
ATOM   2973  CD  GLN A 303       4.308 -10.181 -32.427  1.00  0.00
ATOM   2974  OE1 GLN A 303       3.845  -9.178 -32.919  1.00  0.00
ATOM   2975  NE2 GLN A 303       3.653 -11.290 -32.588  1.00  0.00
ATOM   2976  H   GLN A 303       8.850  -8.187 -32.264  1.00 99.99
ATOM   2977  HA  GLN A 303       6.071  -7.736 -32.580  1.00 99.99
ATOM   2978  HB1 GLN A 303       7.604  -9.914 -31.254  1.00 99.99
ATOM   2979  HB2 GLN A 303       6.959  -9.886 -32.915  1.00 99.99
ATOM   2980  HG1 GLN A 303       5.143  -9.742 -30.460  1.00 99.99
ATOM   2981  HG2 GLN A 303       5.612 -11.224 -31.226  1.00 99.99
ATOM   2982 1HE2 GLN A 303       4.059 -12.139 -32.234  1.00 99.99
ATOM   2983 2HE2 GLN A 303       2.891 -11.263 -33.253  1.00 99.99
ATOM   2984  N   ILE A 304       7.065  -7.328 -29.439  1.00  0.00
ATOM   2985  CA  ILE A 304       6.771  -6.840 -28.146  1.00  0.00
ATOM   2986  C   ILE A 304       6.538  -5.358 -28.255  1.00  0.00
ATOM   2987  O   ILE A 304       5.597  -4.825 -27.699  1.00  0.00
ATOM   2988  CB  ILE A 304       7.832  -7.372 -27.119  1.00  0.00
ATOM   2989  CG1 ILE A 304       8.106  -8.883 -27.267  1.00  0.00
ATOM   2990  CG2 ILE A 304       7.301  -7.074 -25.685  1.00  0.00
ATOM   2991  CD1 ILE A 304       9.326  -9.452 -26.413  1.00  0.00
ATOM   2992  H   ILE A 304       8.044  -7.419 -29.710  1.00 99.99
ATOM   2993  HA  ILE A 304       5.782  -7.253 -27.936  1.00 99.99
ATOM   2994  HB  ILE A 304       8.780  -6.848 -27.250  1.00 99.99
ATOM   2995 1HG2 ILE A 304       6.225  -7.210 -25.596  1.00 99.99
ATOM   2996 2HG2 ILE A 304       7.690  -7.733 -24.917  1.00 99.99
ATOM   2997 3HG2 ILE A 304       7.592  -6.042 -25.523  1.00 99.99
ATOM   2998 1HG1 ILE A 304       8.313  -9.154 -28.298  1.00 99.99
ATOM   2999 2HG1 ILE A 304       7.180  -9.410 -27.010  1.00 99.99
ATOM   3000  HD1 ILE A 304      10.213  -8.823 -26.481  1.00 99.99
ATOM   3001  HD2 ILE A 304       8.995  -9.502 -25.371  1.00 99.99
ATOM   3002  HD3 ILE A 304       9.554 -10.467 -26.742  1.00 99.99
ATOM   3003  N   ALA A 305       7.402  -4.586 -28.992  1.00  0.00
ATOM   3004  CA  ALA A 305       7.208  -3.166 -29.099  1.00  0.00
ATOM   3005  C   ALA A 305       5.958  -2.828 -29.948  1.00  0.00
ATOM   3006  O   ALA A 305       5.336  -1.832 -29.684  1.00  0.00
ATOM   3007  CB  ALA A 305       8.431  -2.473 -29.621  1.00  0.00
ATOM   3008  H   ALA A 305       8.180  -5.022 -29.475  1.00 99.99
ATOM   3009  HA  ALA A 305       7.057  -2.855 -28.067  1.00 99.99
ATOM   3010  HB1 ALA A 305       8.436  -1.393 -29.475  1.00 99.99
ATOM   3011  HB2 ALA A 305       9.372  -2.857 -29.221  1.00 99.99
ATOM   3012  HB3 ALA A 305       8.539  -2.669 -30.691  1.00 99.99
ATOM   3013  N   GLN A 306       5.419  -3.723 -30.818  1.00  0.00
ATOM   3014  CA  GLN A 306       4.181  -3.554 -31.547  1.00  0.00
ATOM   3015  C   GLN A 306       2.974  -3.439 -30.520  1.00  0.00
ATOM   3016  O   GLN A 306       2.035  -2.679 -30.673  1.00  0.00
ATOM   3017  CB  GLN A 306       3.959  -4.647 -32.607  1.00  0.00
ATOM   3018  CG  GLN A 306       2.612  -4.423 -33.302  1.00  0.00
ATOM   3019  CD  GLN A 306       2.627  -5.409 -34.425  1.00  0.00
ATOM   3020  OE1 GLN A 306       3.507  -5.504 -35.258  1.00  0.00
ATOM   3021  NE2 GLN A 306       1.604  -6.246 -34.514  1.00  0.00
ATOM   3022  H   GLN A 306       5.923  -4.590 -30.964  1.00 99.99
ATOM   3023  HA  GLN A 306       4.202  -2.582 -32.047  1.00 99.99
ATOM   3024  HB1 GLN A 306       3.958  -5.624 -32.136  1.00 99.99
ATOM   3025  HB2 GLN A 306       4.763  -4.701 -33.336  1.00 99.99
ATOM   3026  HG1 GLN A 306       2.549  -3.527 -33.906  1.00 99.99
ATOM   3027  HG2 GLN A 306       1.713  -4.528 -32.688  1.00 99.99
ATOM   3028 1HE2 GLN A 306       0.837  -6.067 -33.887  1.00 99.99
ATOM   3029 2HE2 GLN A 306       1.504  -6.800 -35.346  1.00 99.99
ATOM   3030  N   PHE A 307       3.096  -4.189 -29.417  1.00  0.00
ATOM   3031  CA  PHE A 307       2.010  -4.185 -28.380  1.00  0.00
ATOM   3032  C   PHE A 307       1.854  -2.858 -27.688  1.00  0.00
ATOM   3033  O   PHE A 307       0.836  -2.488 -27.152  1.00  0.00
ATOM   3034  CB  PHE A 307       2.407  -5.431 -27.517  1.00  0.00
ATOM   3035  CG  PHE A 307       1.458  -5.629 -26.352  1.00  0.00
ATOM   3036  CD1 PHE A 307       1.653  -4.868 -25.207  1.00  0.00
ATOM   3037  CD2 PHE A 307       0.284  -6.336 -26.537  1.00  0.00
ATOM   3038  CE1 PHE A 307       0.768  -4.864 -24.121  1.00  0.00
ATOM   3039  CE2 PHE A 307      -0.683  -6.328 -25.516  1.00  0.00
ATOM   3040  CZ  PHE A 307      -0.400  -5.647 -24.304  1.00  0.00
ATOM   3041  H   PHE A 307       3.960  -4.668 -29.242  1.00 99.99
ATOM   3042  HA  PHE A 307       1.044  -4.380 -28.862  1.00 99.99
ATOM   3043  HB1 PHE A 307       3.408  -5.285 -27.089  1.00 99.99
ATOM   3044  HB2 PHE A 307       2.400  -6.328 -28.133  1.00 99.99
ATOM   3045  HD1 PHE A 307       2.534  -4.240 -25.163  1.00 99.99
ATOM   3046  HE1 PHE A 307       0.924  -4.198 -23.287  1.00 99.99
ATOM   3047  HZ  PHE A 307      -1.047  -5.630 -23.435  1.00 99.99
ATOM   3048  HE2 PHE A 307      -1.567  -6.950 -25.552  1.00 99.99
ATOM   3049  HD2 PHE A 307       0.116  -6.913 -27.431  1.00 99.99
ATOM   3050  N   ALA A 308       2.979  -2.123 -27.648  1.00  0.00
ATOM   3051  CA  ALA A 308       3.137  -0.993 -26.762  1.00  0.00
ATOM   3052  C   ALA A 308       2.249   0.153 -27.142  1.00  0.00
ATOM   3053  O   ALA A 308       1.940   0.275 -28.330  1.00  0.00
ATOM   3054  CB  ALA A 308       4.639  -0.667 -26.719  1.00  0.00
ATOM   3055  H   ALA A 308       3.809  -2.547 -28.037  1.00 99.99
ATOM   3056  HA  ALA A 308       2.894  -1.380 -25.770  1.00 99.99
ATOM   3057  HB1 ALA A 308       4.861   0.113 -27.445  1.00 99.99
ATOM   3058  HB2 ALA A 308       4.938  -0.368 -25.713  1.00 99.99
ATOM   3059  HB3 ALA A 308       5.116  -1.615 -26.941  1.00 99.99
ATOM   3060  N   PRO A 309       2.025   1.198 -26.269  1.00  0.00
ATOM   3061  CA  PRO A 309       1.115   2.300 -26.488  1.00  0.00
ATOM   3062  C   PRO A 309       1.633   3.442 -27.322  1.00  0.00
ATOM   3063  O   PRO A 309       2.891   3.625 -27.554  1.00  0.00
ATOM   3064  CB  PRO A 309       0.572   2.668 -25.124  1.00  0.00
ATOM   3065  CG  PRO A 309       1.736   2.327 -24.234  1.00  0.00
ATOM   3066  CD  PRO A 309       2.329   1.039 -24.835  1.00  0.00
ATOM   3067  HD1 PRO A 309       3.397   0.941 -24.623  1.00 99.99
ATOM   3068  HD2 PRO A 309       1.806   0.134 -24.508  1.00 99.99
ATOM   3069  HG1 PRO A 309       2.443   3.148 -24.240  1.00 99.99
ATOM   3070  HG2 PRO A 309       1.481   2.189 -23.181  1.00 99.99
ATOM   3071  HB1 PRO A 309       0.384   3.731 -24.994  1.00 99.99
ATOM   3072  HB2 PRO A 309      -0.260   2.028 -24.824  1.00 99.99
ATOM   3073  HA  PRO A 309       0.260   1.816 -26.956  1.00 99.99
ATOM   3074  N   SER A 310       0.717   4.333 -27.731  1.00  0.00
ATOM   3075  CA  SER A 310       1.014   5.726 -27.904  1.00  0.00
ATOM   3076  C   SER A 310       1.009   6.529 -26.564  1.00  0.00
ATOM   3077  O   SER A 310       0.403   6.028 -25.608  1.00  0.00
ATOM   3078  CB  SER A 310      -0.155   6.361 -28.842  1.00  0.00
ATOM   3079  OG  SER A 310      -1.486   6.385 -28.319  1.00  0.00
ATOM   3080  H   SER A 310      -0.287   4.220 -27.621  1.00 99.99
ATOM   3081  HA  SER A 310       2.032   5.827 -28.281  1.00 99.99
ATOM   3082  HB1 SER A 310      -0.228   5.942 -29.845  1.00 99.99
ATOM   3083  HB2 SER A 310       0.146   7.407 -28.960  1.00 99.99
ATOM   3084  HG  SER A 310      -2.219   6.396 -28.945  1.00 99.99
ATOM   3085  N   ALA A 311       1.537   7.674 -26.600  1.00  0.00
ATOM   3086  CA  ALA A 311       1.698   8.557 -25.468  1.00  0.00
ATOM   3087  C   ALA A 311       0.321   8.946 -25.006  1.00  0.00
ATOM   3088  O   ALA A 311       0.052   9.058 -23.821  1.00  0.00
ATOM   3089  CB  ALA A 311       2.517   9.761 -25.886  1.00  0.00
ATOM   3090  H   ALA A 311       1.819   7.929 -27.539  1.00 99.99
ATOM   3091  HA  ALA A 311       2.311   8.077 -24.708  1.00 99.99
ATOM   3092  HB1 ALA A 311       1.877  10.363 -26.529  1.00 99.99
ATOM   3093  HB2 ALA A 311       2.886  10.352 -25.040  1.00 99.99
ATOM   3094  HB3 ALA A 311       3.404   9.472 -26.450  1.00 99.99
ATOM   3095  N   SER A 312      -0.540   9.216 -25.966  1.00  0.00
ATOM   3096  CA  SER A 312      -1.949   9.484 -25.801  1.00  0.00
ATOM   3097  C   SER A 312      -2.696   8.314 -25.201  1.00  0.00
ATOM   3098  O   SER A 312      -3.569   8.646 -24.373  1.00  0.00
ATOM   3099  CB  SER A 312      -2.567   9.978 -27.202  1.00  0.00
ATOM   3100  OG  SER A 312      -3.870  10.483 -27.118  1.00  0.00
ATOM   3101  H   SER A 312      -0.138   9.276 -26.888  1.00 99.99
ATOM   3102  HA  SER A 312      -2.013  10.365 -25.169  1.00 99.99
ATOM   3103  HB1 SER A 312      -2.548   9.175 -27.939  1.00 99.99
ATOM   3104  HB2 SER A 312      -1.926  10.757 -27.593  1.00 99.99
ATOM   3105  HG  SER A 312      -3.870  11.133 -26.416  1.00 99.99
ATOM   3106  N   ALA A 313      -2.466   7.039 -25.600  1.00  0.00
ATOM   3107  CA  ALA A 313      -3.242   5.977 -24.956  1.00  0.00
ATOM   3108  C   ALA A 313      -2.897   5.836 -23.480  1.00  0.00
ATOM   3109  O   ALA A 313      -3.725   5.499 -22.665  1.00  0.00
ATOM   3110  CB  ALA A 313      -3.044   4.677 -25.757  1.00  0.00
ATOM   3111  H   ALA A 313      -1.696   6.766 -26.210  1.00 99.99
ATOM   3112  HA  ALA A 313      -4.303   6.222 -25.032  1.00 99.99
ATOM   3113  HB1 ALA A 313      -3.878   4.044 -25.451  1.00 99.99
ATOM   3114  HB2 ALA A 313      -3.204   4.778 -26.839  1.00 99.99
ATOM   3115  HB3 ALA A 313      -2.143   4.109 -25.556  1.00 99.99
ATOM   3116  N   PHE A 314      -1.590   5.968 -23.217  1.00  0.00
ATOM   3117  CA  PHE A 314      -1.003   5.773 -21.895  1.00  0.00
ATOM   3118  C   PHE A 314      -1.737   6.661 -20.905  1.00  0.00
ATOM   3119  O   PHE A 314      -2.077   6.210 -19.820  1.00  0.00
ATOM   3120  CB  PHE A 314       0.535   5.984 -21.943  1.00  0.00
ATOM   3121  CG  PHE A 314       1.107   6.033 -20.525  1.00  0.00
ATOM   3122  CD1 PHE A 314       1.430   4.791 -19.908  1.00  0.00
ATOM   3123  CD2 PHE A 314       1.373   7.207 -19.895  1.00  0.00
ATOM   3124  CE1 PHE A 314       2.005   4.749 -18.662  1.00  0.00
ATOM   3125  CE2 PHE A 314       2.115   7.122 -18.699  1.00  0.00
ATOM   3126  CZ  PHE A 314       2.363   5.957 -18.013  1.00  0.00
ATOM   3127  H   PHE A 314      -0.978   6.019 -24.021  1.00 99.99
ATOM   3128  HA  PHE A 314      -1.186   4.738 -21.612  1.00 99.99
ATOM   3129  HB1 PHE A 314       0.790   6.978 -22.287  1.00 99.99
ATOM   3130  HB2 PHE A 314       1.075   5.329 -22.628  1.00 99.99
ATOM   3131  HD1 PHE A 314       1.227   3.869 -20.437  1.00 99.99
ATOM   3132  HE1 PHE A 314       2.191   3.839 -18.123  1.00 99.99
ATOM   3133  HZ  PHE A 314       2.746   5.939 -17.005  1.00 99.99
ATOM   3134  HE2 PHE A 314       2.371   8.053 -18.201  1.00 99.99
ATOM   3135  HD2 PHE A 314       1.108   8.181 -20.296  1.00 99.99
ATOM   3136  N   PHE A 315      -1.956   7.960 -21.179  1.00  0.00
ATOM   3137  CA  PHE A 315      -2.666   8.949 -20.375  1.00  0.00
ATOM   3138  C   PHE A 315      -4.245   8.787 -20.473  1.00  0.00
ATOM   3139  O   PHE A 315      -4.990   9.151 -19.553  1.00  0.00
ATOM   3140  CB  PHE A 315      -2.233  10.328 -20.836  1.00  0.00
ATOM   3141  CG  PHE A 315      -0.948  10.748 -20.170  1.00  0.00
ATOM   3142  CD1 PHE A 315      -0.999  11.049 -18.791  1.00  0.00
ATOM   3143  CD2 PHE A 315       0.338  10.733 -20.817  1.00  0.00
ATOM   3144  CE1 PHE A 315       0.143  11.387 -18.032  1.00  0.00
ATOM   3145  CE2 PHE A 315       1.455  11.180 -20.056  1.00  0.00
ATOM   3146  CZ  PHE A 315       1.342  11.518 -18.680  1.00  0.00
ATOM   3147  H   PHE A 315      -1.775   8.415 -22.073  1.00 99.99
ATOM   3148  HA  PHE A 315      -2.409   8.832 -19.324  1.00 99.99
ATOM   3149  HB1 PHE A 315      -3.088  10.951 -20.587  1.00 99.99
ATOM   3150  HB2 PHE A 315      -2.275  10.380 -21.926  1.00 99.99
ATOM   3151  HD1 PHE A 315      -1.925  11.119 -18.238  1.00 99.99
ATOM   3152  HE1 PHE A 315       0.014  11.552 -16.970  1.00 99.99
ATOM   3153  HZ  PHE A 315       2.171  11.854 -18.085  1.00 99.99
ATOM   3154  HE2 PHE A 315       2.441  11.119 -20.509  1.00 99.99
ATOM   3155  HD2 PHE A 315       0.409  10.559 -21.880  1.00 99.99
ATOM   3156  N   GLY A 316      -4.847   8.343 -21.576  1.00  0.00
ATOM   3157  CA  GLY A 316      -6.212   8.130 -21.841  1.00  0.00
ATOM   3158  C   GLY A 316      -6.836   6.767 -21.312  1.00  0.00
ATOM   3159  O   GLY A 316      -7.993   6.731 -20.978  1.00  0.00
ATOM   3160  H   GLY A 316      -4.187   8.060 -22.290  1.00 99.99
ATOM   3161  HA1 GLY A 316      -6.168   8.065 -22.931  1.00 99.99
ATOM   3162  HA2 GLY A 316      -6.767   8.982 -21.431  1.00 99.99
ATOM   3163  N   MET A 317      -6.038   5.678 -21.163  1.00  0.00
ATOM   3164  CA  MET A 317      -6.528   4.344 -20.708  1.00  0.00
ATOM   3165  C   MET A 317      -6.474   4.215 -19.243  1.00  0.00
ATOM   3166  O   MET A 317      -7.121   3.322 -18.663  1.00  0.00
ATOM   3167  CB  MET A 317      -5.626   3.252 -21.213  1.00  0.00
ATOM   3168  CG  MET A 317      -5.722   3.179 -22.763  1.00  0.00
ATOM   3169  SD  MET A 317      -4.798   1.748 -23.441  1.00  0.00
ATOM   3170  CE  MET A 317      -3.139   1.910 -22.741  1.00  0.00
ATOM   3171  H   MET A 317      -5.104   5.728 -21.526  1.00 99.99
ATOM   3172  HA  MET A 317      -7.541   4.120 -21.039  1.00 99.99
ATOM   3173  HB1 MET A 317      -5.924   2.336 -20.703  1.00 99.99
ATOM   3174  HB2 MET A 317      -4.594   3.479 -20.921  1.00 99.99
ATOM   3175  HG1 MET A 317      -5.376   4.030 -23.336  1.00 99.99
ATOM   3176  HG2 MET A 317      -6.807   3.079 -22.868  1.00 99.99
ATOM   3177  HE1 MET A 317      -3.167   1.491 -21.735  1.00 99.99
ATOM   3178  HE2 MET A 317      -2.388   1.339 -23.294  1.00 99.99
ATOM   3179  HE3 MET A 317      -3.017   2.972 -22.532  1.00 99.99
ATOM   3180  N   SER A 318      -5.492   4.857 -18.617  1.00  0.00
ATOM   3181  CA  SER A 318      -4.919   4.412 -17.322  1.00  0.00
ATOM   3182  C   SER A 318      -5.261   5.402 -16.203  1.00  0.00
ATOM   3183  O   SER A 318      -5.554   6.598 -16.367  1.00  0.00
ATOM   3184  CB  SER A 318      -3.321   4.382 -17.350  1.00  0.00
ATOM   3185  OG  SER A 318      -2.718   3.879 -18.536  1.00  0.00
ATOM   3186  H   SER A 318      -5.152   5.671 -19.116  1.00 99.99
ATOM   3187  HA  SER A 318      -5.345   3.451 -17.047  1.00 99.99
ATOM   3188  HB1 SER A 318      -2.990   3.690 -16.574  1.00 99.99
ATOM   3189  HB2 SER A 318      -3.020   5.407 -17.136  1.00 99.99
ATOM   3190  HG  SER A 318      -2.489   4.606 -19.125  1.00 99.99
ATOM   3191  N   ARG A 319      -5.157   4.922 -14.988  1.00  0.00
ATOM   3192  CA  ARG A 319      -5.186   5.687 -13.721  1.00  0.00
ATOM   3193  C   ARG A 319      -3.807   6.255 -13.497  1.00  0.00
ATOM   3194  O   ARG A 319      -2.738   5.600 -13.490  1.00  0.00
ATOM   3195  CB  ARG A 319      -5.629   4.758 -12.615  1.00  0.00
ATOM   3196  CG  ARG A 319      -5.809   5.431 -11.236  1.00  0.00
ATOM   3197  CD  ARG A 319      -6.398   4.450 -10.139  1.00  0.00
ATOM   3198  NE  ARG A 319      -7.558   3.667 -10.504  1.00  0.00
ATOM   3199  CZ  ARG A 319      -7.994   2.545  -9.955  1.00  0.00
ATOM   3200  NH1 ARG A 319      -7.508   2.093  -8.844  1.00  0.00
ATOM   3201  NH2 ARG A 319      -8.964   1.953 -10.623  1.00  0.00
ATOM   3202  H   ARG A 319      -4.976   3.931 -14.932  1.00 99.99
ATOM   3203  HA  ARG A 319      -5.922   6.479 -13.796  1.00 99.99
ATOM   3204  HB1 ARG A 319      -4.872   3.967 -12.534  1.00 99.99
ATOM   3205  HB2 ARG A 319      -6.530   4.236 -12.923  1.00 99.99
ATOM   3206  HG1 ARG A 319      -6.531   6.246 -11.299  1.00 99.99
ATOM   3207  HG2 ARG A 319      -4.881   5.908 -10.919  1.00 99.99
ATOM   3208  HD1 ARG A 319      -6.619   5.071  -9.268  1.00 99.99
ATOM   3209  HD2 ARG A 319      -5.539   3.880  -9.782  1.00 99.99
ATOM   3210  HE  ARG A 319      -8.178   3.980 -11.238  1.00 99.99
ATOM   3211 1HH1 ARG A 319      -6.816   2.601  -8.306  1.00 99.99
ATOM   3212 2HH1 ARG A 319      -7.907   1.250  -8.456  1.00 99.99
ATOM   3213 1HH2 ARG A 319      -9.298   2.418 -11.444  1.00 99.99
ATOM   3214 2HH2 ARG A 319      -9.344   1.124 -10.183  1.00 99.99
ATOM   3215  N   ILE A 320      -3.717   7.586 -13.295  1.00  0.00
ATOM   3216  CA  ILE A 320      -2.530   8.410 -12.944  1.00  0.00
ATOM   3217  C   ILE A 320      -2.553   8.949 -11.563  1.00  0.00
ATOM   3218  O   ILE A 320      -3.636   9.273 -11.052  1.00  0.00
ATOM   3219  CB  ILE A 320      -2.247   9.536 -13.997  1.00  0.00
ATOM   3220  CG1 ILE A 320      -2.276   9.035 -15.463  1.00  0.00
ATOM   3221  CG2 ILE A 320      -0.935  10.322 -13.846  1.00  0.00
ATOM   3222  CD1 ILE A 320      -1.217   8.000 -15.746  1.00  0.00
ATOM   3223  H   ILE A 320      -4.607   8.008 -13.070  1.00 99.99
ATOM   3224  HA  ILE A 320      -1.643   7.768 -12.935  1.00 99.99
ATOM   3225  HB  ILE A 320      -3.047  10.278 -13.980  1.00 99.99
ATOM   3226 1HG2 ILE A 320      -0.116   9.663 -13.550  1.00 99.99
ATOM   3227 2HG2 ILE A 320      -0.759  10.926 -14.740  1.00 99.99
ATOM   3228 3HG2 ILE A 320      -1.144  11.004 -13.027  1.00 99.99
ATOM   3229 1HG1 ILE A 320      -2.174   9.814 -16.221  1.00 99.99
ATOM   3230 2HG1 ILE A 320      -3.213   8.555 -15.752  1.00 99.99
ATOM   3231  HD1 ILE A 320      -1.350   7.612 -16.759  1.00 99.99
ATOM   3232  HD2 ILE A 320      -0.251   8.485 -15.819  1.00 99.99
ATOM   3233  HD3 ILE A 320      -1.085   7.251 -14.966  1.00 99.99
ATOM   3234  N   GLY A 321      -1.357   9.113 -11.018  1.00  0.00
ATOM   3235  CA  GLY A 321      -1.169   9.807  -9.728  1.00  0.00
ATOM   3236  C   GLY A 321       0.036  10.631  -9.641  1.00  0.00
ATOM   3237  O   GLY A 321       0.864  10.528 -10.514  1.00  0.00
ATOM   3238  H   GLY A 321      -0.486   8.807 -11.416  1.00 99.99
ATOM   3239  HA1 GLY A 321      -1.105   9.131  -8.873  1.00 99.99
ATOM   3240  HA2 GLY A 321      -2.040  10.426  -9.510  1.00 99.99
ATOM   3241  N   MET A 322       0.207  11.445  -8.611  1.00  0.00
ATOM   3242  CA  MET A 322       1.455  12.004  -8.202  1.00  0.00
ATOM   3243  C   MET A 322       2.032  11.126  -7.070  1.00  0.00
ATOM   3244  O   MET A 322       1.311  10.420  -6.381  1.00  0.00
ATOM   3245  CB  MET A 322       1.428  13.461  -7.765  1.00  0.00
ATOM   3246  CG  MET A 322       0.791  14.434  -8.752  1.00  0.00
ATOM   3247  SD  MET A 322       1.433  14.446 -10.476  1.00  0.00
ATOM   3248  CE  MET A 322       3.083  15.295 -10.094  1.00  0.00
ATOM   3249  H   MET A 322      -0.560  11.518  -7.969  1.00 99.99
ATOM   3250  HA  MET A 322       2.198  11.987  -9.004  1.00 99.99
ATOM   3251  HB1 MET A 322       2.475  13.762  -7.763  1.00 99.99
ATOM   3252  HB2 MET A 322       0.944  13.588  -6.792  1.00 99.99
ATOM   3253  HG1 MET A 322       0.858  15.457  -8.372  1.00 99.99
ATOM   3254  HG2 MET A 322      -0.268  14.192  -8.671  1.00 99.99
ATOM   3255  HE1 MET A 322       3.714  15.211 -10.977  1.00 99.99
ATOM   3256  HE2 MET A 322       2.936  16.347  -9.852  1.00 99.99
ATOM   3257  HE3 MET A 322       3.693  14.842  -9.317  1.00 99.99
ATOM   3258  N   GLU A 323       3.348  11.144  -6.912  1.00  0.00
ATOM   3259  CA  GLU A 323       4.090  10.789  -5.635  1.00  0.00
ATOM   3260  C   GLU A 323       5.270  11.750  -5.357  1.00  0.00
ATOM   3261  O   GLU A 323       5.597  12.627  -6.133  1.00  0.00
ATOM   3262  CB  GLU A 323       4.505   9.354  -5.840  1.00  0.00
ATOM   3263  CG  GLU A 323       5.482   8.719  -4.792  1.00  0.00
ATOM   3264  CD  GLU A 323       4.852   8.566  -3.431  1.00  0.00
ATOM   3265  OE1 GLU A 323       4.592   9.633  -2.793  1.00  0.00
ATOM   3266  OE2 GLU A 323       4.772   7.399  -2.956  1.00  0.00
ATOM   3267  H   GLU A 323       3.883  11.689  -7.581  1.00 99.99
ATOM   3268  HA  GLU A 323       3.472  10.874  -4.733  1.00 99.99
ATOM   3269  HB1 GLU A 323       4.833   9.201  -6.864  1.00 99.99
ATOM   3270  HB2 GLU A 323       3.586   8.764  -5.849  1.00 99.99
ATOM   3271  HG1 GLU A 323       6.449   9.200  -4.677  1.00 99.99
ATOM   3272  HG2 GLU A 323       5.611   7.720  -5.190  1.00 99.99
ATOM   3273  N   VAL A 324       5.904  11.654  -4.164  1.00  0.00
ATOM   3274  CA  VAL A 324       7.064  12.447  -3.709  1.00  0.00
ATOM   3275  C   VAL A 324       7.872  11.704  -2.599  1.00  0.00
ATOM   3276  O   VAL A 324       7.240  11.325  -1.596  1.00  0.00
ATOM   3277  CB  VAL A 324       6.661  13.835  -3.370  1.00  0.00
ATOM   3278  CG1 VAL A 324       5.499  13.975  -2.335  1.00  0.00
ATOM   3279  CG2 VAL A 324       7.931  14.625  -2.955  1.00  0.00
ATOM   3280  H   VAL A 324       5.405  11.010  -3.560  1.00 99.99
ATOM   3281  HA  VAL A 324       7.641  12.413  -4.632  1.00 99.99
ATOM   3282  HB  VAL A 324       6.325  14.319  -4.281  1.00 99.99
ATOM   3283 1HG1 VAL A 324       4.699  13.454  -2.859  1.00 99.99
ATOM   3284 2HG1 VAL A 324       5.751  13.404  -1.446  1.00 99.99
ATOM   3285 3HG1 VAL A 324       5.338  15.036  -2.122  1.00 99.99
ATOM   3286 1HG2 VAL A 324       8.688  14.549  -3.739  1.00 99.99
ATOM   3287 2HG2 VAL A 324       7.605  15.670  -2.862  1.00 99.99
ATOM   3288 3HG2 VAL A 324       8.348  14.218  -2.040  1.00 99.99
ATOM   3289  N   THR A 325       9.206  11.580  -2.799  1.00  0.00
ATOM   3290  CA  THR A 325      10.138  11.009  -1.829  1.00  0.00
ATOM   3291  C   THR A 325      11.415  11.903  -1.593  1.00  0.00
ATOM   3292  O   THR A 325      11.562  12.944  -2.308  1.00  0.00
ATOM   3293  CB  THR A 325      10.686   9.603  -2.280  1.00  0.00
ATOM   3294  OG1 THR A 325      11.406   9.826  -3.514  1.00  0.00
ATOM   3295  CG2 THR A 325       9.568   8.555  -2.666  1.00  0.00
ATOM   3296  H   THR A 325       9.603  12.083  -3.568  1.00 99.99
ATOM   3297  HA  THR A 325       9.611  10.834  -0.891  1.00 99.99
ATOM   3298  HB  THR A 325      11.239   9.088  -1.496  1.00 99.99
ATOM   3299 1HG2 THR A 325       8.804   8.501  -1.890  1.00 99.99
ATOM   3300 2HG2 THR A 325       9.011   8.750  -3.579  1.00 99.99
ATOM   3301 3HG2 THR A 325      10.079   7.625  -2.906  1.00 99.99
ATOM   3302  HG1 THR A 325      11.717   8.951  -3.757  1.00 99.99
ATOM   3303  N   PRO A 326      12.351  11.576  -0.622  1.00  0.00
ATOM   3304  CA  PRO A 326      13.616  12.357  -0.498  1.00  0.00
ATOM   3305  C   PRO A 326      14.457  12.380  -1.770  1.00  0.00
ATOM   3306  O   PRO A 326      15.302  13.265  -1.907  1.00  0.00
ATOM   3307  CB  PRO A 326      14.347  11.631   0.651  1.00  0.00
ATOM   3308  CG  PRO A 326      13.166  11.127   1.527  1.00  0.00
ATOM   3309  CD  PRO A 326      12.166  10.634   0.469  1.00  0.00
ATOM   3310  HD1 PRO A 326      12.330   9.600   0.162  1.00 99.99
ATOM   3311  HD2 PRO A 326      11.171  10.675   0.924  1.00 99.99
ATOM   3312  HG1 PRO A 326      13.485  10.285   2.153  1.00 99.99
ATOM   3313  HG2 PRO A 326      12.755  11.881   2.199  1.00 99.99
ATOM   3314  HB1 PRO A 326      14.936  10.804   0.260  1.00 99.99
ATOM   3315  HB2 PRO A 326      14.903  12.400   1.191  1.00 99.99
ATOM   3316  HA  PRO A 326      13.397  13.415  -0.348  1.00 99.99
ATOM   3317  N   SER A 327      14.187  11.476  -2.754  1.00  0.00
ATOM   3318  CA  SER A 327      14.942  11.580  -3.992  1.00  0.00
ATOM   3319  C   SER A 327      14.356  12.572  -5.019  1.00  0.00
ATOM   3320  O   SER A 327      15.005  12.771  -6.104  1.00  0.00
ATOM   3321  CB  SER A 327      15.123  10.160  -4.559  1.00  0.00
ATOM   3322  OG  SER A 327      13.950   9.473  -4.976  1.00  0.00
ATOM   3323  H   SER A 327      13.469  10.767  -2.673  1.00 99.99
ATOM   3324  HA  SER A 327      15.948  11.923  -3.761  1.00 99.99
ATOM   3325  HB1 SER A 327      15.590   9.487  -3.847  1.00 99.99
ATOM   3326  HB2 SER A 327      15.820  10.285  -5.384  1.00 99.99
ATOM   3327  HG  SER A 327      14.028   8.652  -4.492  1.00 99.99
ATOM   3328  N   GLY A 328      13.106  13.036  -4.734  1.00  0.00
ATOM   3329  CA  GLY A 328      12.375  13.898  -5.726  1.00  0.00
ATOM   3330  C   GLY A 328      10.899  13.510  -5.886  1.00  0.00
ATOM   3331  O   GLY A 328      10.311  12.869  -4.992  1.00  0.00
ATOM   3332  H   GLY A 328      12.541  12.706  -3.965  1.00 99.99
ATOM   3333  HA1 GLY A 328      12.899  13.779  -6.676  1.00 99.99
ATOM   3334  HA2 GLY A 328      12.367  14.909  -5.306  1.00 99.99
ATOM   3335  N   THR A 329      10.334  13.969  -6.977  1.00  0.00
ATOM   3336  CA  THR A 329       8.906  14.029  -7.310  1.00  0.00
ATOM   3337  C   THR A 329       8.568  12.996  -8.342  1.00  0.00
ATOM   3338  O   THR A 329       9.411  12.629  -9.149  1.00  0.00
ATOM   3339  CB  THR A 329       8.498  15.401  -7.783  1.00  0.00
ATOM   3340  OG1 THR A 329       9.058  16.380  -6.982  1.00  0.00
ATOM   3341  CG2 THR A 329       6.998  15.515  -7.667  1.00  0.00
ATOM   3342  H   THR A 329      10.995  14.472  -7.558  1.00 99.99
ATOM   3343  HA  THR A 329       8.418  13.863  -6.349  1.00 99.99
ATOM   3344  HB  THR A 329       8.724  15.591  -8.839  1.00 99.99
ATOM   3345 1HG2 THR A 329       6.475  14.888  -8.382  1.00 99.99
ATOM   3346 2HG2 THR A 329       6.681  15.325  -6.646  1.00 99.99
ATOM   3347 3HG2 THR A 329       6.735  16.546  -7.921  1.00 99.99
ATOM   3348  HG1 THR A 329       9.848  16.732  -7.413  1.00 99.99
ATOM   3349  N   TRP A 330       7.390  12.399  -8.276  1.00  0.00
ATOM   3350  CA  TRP A 330       7.098  11.253  -9.185  1.00  0.00
ATOM   3351  C   TRP A 330       5.723  11.386  -9.807  1.00  0.00
ATOM   3352  O   TRP A 330       4.833  12.011  -9.217  1.00  0.00
ATOM   3353  CB  TRP A 330       7.168  10.001  -8.174  1.00  0.00
ATOM   3354  CG  TRP A 330       8.456   9.658  -7.619  1.00  0.00
ATOM   3355  CD1 TRP A 330       8.937  10.317  -6.522  1.00  0.00
ATOM   3356  CD2 TRP A 330       9.394   8.645  -7.941  1.00  0.00
ATOM   3357  NE1 TRP A 330      10.138   9.734  -6.132  1.00  0.00
ATOM   3358  CE2 TRP A 330      10.467   8.706  -7.065  1.00  0.00
ATOM   3359  CE3 TRP A 330       9.485   7.815  -9.080  1.00  0.00
ATOM   3360  CZ2 TRP A 330      11.548   7.815  -7.147  1.00  0.00
ATOM   3361  CZ3 TRP A 330      10.562   6.903  -9.201  1.00  0.00
ATOM   3362  CH2 TRP A 330      11.622   6.951  -8.247  1.00  0.00
ATOM   3363  H   TRP A 330       6.773  12.501  -7.488  1.00 99.99
ATOM   3364  HA  TRP A 330       7.781  11.124 -10.021  1.00 99.99
ATOM   3365  HB1 TRP A 330       6.692   9.186  -8.724  1.00 99.99
ATOM   3366  HB2 TRP A 330       6.598  10.255  -7.283  1.00 99.99
ATOM   3367  HD1 TRP A 330       8.468  11.069  -5.913  1.00 99.99
ATOM   3368  HE1 TRP A 330      10.691  10.105  -5.366  1.00 99.99
ATOM   3369  HZ2 TRP A 330      12.339   7.916  -6.418  1.00 99.99
ATOM   3370  HH2 TRP A 330      12.522   6.386  -8.405  1.00 99.99
ATOM   3371  HZ3 TRP A 330      10.709   6.356 -10.127  1.00 99.99
ATOM   3372  HE3 TRP A 330       8.727   7.659  -9.830  1.00 99.99
ATOM   3373  N   LEU A 331       5.501  10.754 -10.969  1.00  0.00
ATOM   3374  CA  LEU A 331       4.182  10.456 -11.649  1.00  0.00
ATOM   3375  C   LEU A 331       4.049   8.953 -11.522  1.00  0.00
ATOM   3376  O   LEU A 331       5.016   8.207 -11.741  1.00  0.00
ATOM   3377  CB  LEU A 331       4.177  10.983 -13.054  1.00  0.00
ATOM   3378  CG  LEU A 331       2.836  10.914 -13.844  1.00  0.00
ATOM   3379  CD1 LEU A 331       2.731  11.988 -14.987  1.00  0.00
ATOM   3380  CD2 LEU A 331       2.466   9.589 -14.417  1.00  0.00
ATOM   3381  H   LEU A 331       6.282  10.235 -11.344  1.00 99.99
ATOM   3382  HA  LEU A 331       3.395  10.898 -11.047  1.00 99.99
ATOM   3383  HB1 LEU A 331       5.004  10.503 -13.590  1.00 99.99
ATOM   3384  HB2 LEU A 331       4.417  12.050 -13.031  1.00 99.99
ATOM   3385  HG  LEU A 331       2.019  11.235 -13.197  1.00 99.99
ATOM   3386 1HD1 LEU A 331       3.071  12.956 -14.647  1.00 99.99
ATOM   3387 2HD1 LEU A 331       3.329  11.732 -15.865  1.00 99.99
ATOM   3388 3HD1 LEU A 331       1.683  12.024 -15.275  1.00 99.99
ATOM   3389 1HD2 LEU A 331       2.198   8.777 -13.736  1.00 99.99
ATOM   3390 2HD2 LEU A 331       1.648   9.747 -15.113  1.00 99.99
ATOM   3391 3HD2 LEU A 331       3.393   9.202 -14.845  1.00 99.99
ATOM   3392  N   THR A 332       2.873   8.519 -11.081  1.00  0.00
ATOM   3393  CA  THR A 332       2.625   7.111 -10.789  1.00  0.00
ATOM   3394  C   THR A 332       1.448   6.685 -11.650  1.00  0.00
ATOM   3395  O   THR A 332       0.576   7.471 -11.930  1.00  0.00
ATOM   3396  CB  THR A 332       2.283   6.870  -9.332  1.00  0.00
ATOM   3397  OG1 THR A 332       1.347   7.814  -8.929  1.00  0.00
ATOM   3398  CG2 THR A 332       3.535   6.892  -8.434  1.00  0.00
ATOM   3399  H   THR A 332       2.118   9.186 -11.075  1.00 99.99
ATOM   3400  HA  THR A 332       3.500   6.489 -10.961  1.00 99.99
ATOM   3401  HB  THR A 332       1.897   5.881  -9.072  1.00 99.99
ATOM   3402 1HG2 THR A 332       3.262   6.944  -7.380  1.00 99.99
ATOM   3403 2HG2 THR A 332       4.042   5.935  -8.580  1.00 99.99
ATOM   3404 3HG2 THR A 332       4.194   7.726  -8.683  1.00 99.99
ATOM   3405  HG1 THR A 332       0.654   7.810  -9.597  1.00 99.99
ATOM   3406  N   TYR A 333       1.468   5.365 -11.990  1.00  0.00
ATOM   3407  CA  TYR A 333       0.310   4.863 -12.830  1.00  0.00
ATOM   3408  C   TYR A 333      -0.076   3.366 -12.595  1.00  0.00
ATOM   3409  O   TYR A 333       0.741   2.494 -12.271  1.00  0.00
ATOM   3410  CB  TYR A 333       0.727   5.113 -14.309  1.00  0.00
ATOM   3411  CG  TYR A 333       2.030   4.455 -14.748  1.00  0.00
ATOM   3412  CD1 TYR A 333       3.224   5.226 -14.572  1.00  0.00
ATOM   3413  CD2 TYR A 333       2.007   3.210 -15.388  1.00  0.00
ATOM   3414  CE1 TYR A 333       4.434   4.613 -14.849  1.00  0.00
ATOM   3415  CE2 TYR A 333       3.271   2.583 -15.587  1.00  0.00
ATOM   3416  CZ  TYR A 333       4.457   3.286 -15.366  1.00  0.00
ATOM   3417  OH  TYR A 333       5.648   2.623 -15.489  1.00  0.00
ATOM   3418  H   TYR A 333       2.128   4.837 -11.437  1.00 99.99
ATOM   3419  HA  TYR A 333      -0.547   5.519 -12.697  1.00 99.99
ATOM   3420  HB1 TYR A 333       0.842   6.192 -14.445  1.00 99.99
ATOM   3421  HB2 TYR A 333       0.004   4.842 -15.079  1.00 99.99
ATOM   3422  HD1 TYR A 333       3.227   6.216 -14.143  1.00 99.99
ATOM   3423  HE1 TYR A 333       5.358   5.103 -14.588  1.00 99.99
ATOM   3424  HH  TYR A 333       5.626   1.722 -15.795  1.00 99.99
ATOM   3425  HE2 TYR A 333       3.234   1.534 -15.847  1.00 99.99
ATOM   3426  HD2 TYR A 333       1.103   2.637 -15.493  1.00 99.99
ATOM   3427  N   THR A 334      -1.337   2.990 -12.909  1.00  0.00
ATOM   3428  CA  THR A 334      -2.034   1.708 -12.811  1.00  0.00
ATOM   3429  C   THR A 334      -2.899   1.538 -14.031  1.00  0.00
ATOM   3430  O   THR A 334      -3.675   2.401 -14.430  1.00  0.00
ATOM   3431  CB  THR A 334      -2.829   1.649 -11.531  1.00  0.00
ATOM   3432  OG1 THR A 334      -1.945   1.483 -10.460  1.00  0.00
ATOM   3433  CG2 THR A 334      -3.999   0.665 -11.471  1.00  0.00
ATOM   3434  H   THR A 334      -1.913   3.681 -13.382  1.00 99.99
ATOM   3435  HA  THR A 334      -1.367   0.857 -12.694  1.00 99.99
ATOM   3436  HB  THR A 334      -3.254   2.636 -11.339  1.00 99.99
ATOM   3437 1HG2 THR A 334      -4.402   0.782 -10.472  1.00 99.99
ATOM   3438 2HG2 THR A 334      -4.794   0.971 -12.154  1.00 99.99
ATOM   3439 3HG2 THR A 334      -3.689  -0.380 -11.612  1.00 99.99
ATOM   3440  HG1 THR A 334      -2.487   1.508  -9.672  1.00 99.99
ATOM   3441  N   GLY A 335      -2.886   0.421 -14.720  1.00  0.00
ATOM   3442  CA  GLY A 335      -3.518   0.333 -16.096  1.00  0.00
ATOM   3443  C   GLY A 335      -3.675  -1.067 -16.729  1.00  0.00
ATOM   3444  O   GLY A 335      -3.235  -2.044 -16.057  1.00  0.00
ATOM   3445  H   GLY A 335      -2.268  -0.319 -14.413  1.00 99.99
ATOM   3446  HA1 GLY A 335      -3.127   1.043 -16.818  1.00 99.99
ATOM   3447  HA2 GLY A 335      -4.580   0.568 -16.020  1.00 99.99
ATOM   3448  N   ALA A 336      -4.246  -1.149 -17.958  1.00  0.00
ATOM   3449  CA  ALA A 336      -4.420  -2.450 -18.620  1.00  0.00
ATOM   3450  C   ALA A 336      -4.427  -2.342 -20.174  1.00  0.00
ATOM   3451  O   ALA A 336      -4.746  -1.367 -20.868  1.00  0.00
ATOM   3452  CB  ALA A 336      -5.636  -3.108 -18.055  1.00  0.00
ATOM   3453  H   ALA A 336      -4.700  -0.346 -18.359  1.00 99.99
ATOM   3454  HA  ALA A 336      -3.538  -3.036 -18.353  1.00 99.99
ATOM   3455  HB1 ALA A 336      -5.679  -2.937 -16.979  1.00 99.99
ATOM   3456  HB2 ALA A 336      -6.462  -2.490 -18.430  1.00 99.99
ATOM   3457  HB3 ALA A 336      -5.686  -4.185 -18.209  1.00 99.99
ATOM   3458  N   ILE A 337      -4.060  -3.455 -20.856  1.00  0.00
ATOM   3459  CA  ILE A 337      -4.057  -3.508 -22.300  1.00  0.00
ATOM   3460  C   ILE A 337      -4.550  -4.925 -22.694  1.00  0.00
ATOM   3461  O   ILE A 337      -4.087  -5.934 -22.068  1.00  0.00
ATOM   3462  CB  ILE A 337      -2.672  -3.199 -22.941  1.00  0.00
ATOM   3463  CG1 ILE A 337      -2.105  -1.852 -22.509  1.00  0.00
ATOM   3464  CG2 ILE A 337      -2.833  -3.278 -24.496  1.00  0.00
ATOM   3465  CD1 ILE A 337      -0.759  -1.449 -22.998  1.00  0.00
ATOM   3466  H   ILE A 337      -3.860  -4.288 -20.313  1.00 99.99
ATOM   3467  HA  ILE A 337      -4.848  -2.845 -22.646  1.00 99.99
ATOM   3468  HB  ILE A 337      -2.024  -3.921 -22.440  1.00 99.99
ATOM   3469 1HG2 ILE A 337      -3.140  -4.281 -24.777  1.00 99.99
ATOM   3470 2HG2 ILE A 337      -3.597  -2.567 -24.819  1.00 99.99
ATOM   3471 3HG2 ILE A 337      -1.903  -3.047 -25.001  1.00 99.99
ATOM   3472 1HG1 ILE A 337      -2.005  -1.769 -21.424  1.00 99.99
ATOM   3473 2HG1 ILE A 337      -2.880  -1.156 -22.824  1.00 99.99
ATOM   3474  HD1 ILE A 337      -0.703  -1.303 -24.081  1.00 99.99
ATOM   3475  HD2 ILE A 337      -0.554  -0.474 -22.547  1.00 99.99
ATOM   3476  HD3 ILE A 337      -0.005  -2.166 -22.701  1.00 99.99
ATOM   3477  N   LYS A 338      -5.526  -5.076 -23.604  1.00  0.00
ATOM   3478  CA  LYS A 338      -6.198  -6.360 -23.936  1.00  0.00
ATOM   3479  C   LYS A 338      -5.555  -7.161 -25.056  1.00  0.00
ATOM   3480  O   LYS A 338      -5.312  -6.607 -26.133  1.00  0.00
ATOM   3481  CB  LYS A 338      -7.672  -5.994 -24.187  1.00  0.00
ATOM   3482  CG  LYS A 338      -8.525  -7.135 -24.709  1.00  0.00
ATOM   3483  CD  LYS A 338      -9.975  -6.809 -25.114  1.00  0.00
ATOM   3484  CE  LYS A 338     -10.716  -5.888 -24.201  1.00  0.00
ATOM   3485  NZ  LYS A 338     -12.175  -5.798 -24.530  1.00  0.00
ATOM   3486  H   LYS A 338      -5.855  -4.228 -24.041  1.00 99.99
ATOM   3487  HA  LYS A 338      -6.151  -7.052 -23.086  1.00 99.99
ATOM   3488  HB1 LYS A 338      -7.767  -5.190 -24.918  1.00 99.99
ATOM   3489  HB2 LYS A 338      -8.026  -5.455 -23.307  1.00 99.99
ATOM   3490  HG1 LYS A 338      -8.703  -7.903 -23.949  1.00 99.99
ATOM   3491  HG2 LYS A 338      -8.029  -7.689 -25.506  1.00 99.99
ATOM   3492  HD1 LYS A 338     -10.475  -7.739 -25.381  1.00 99.99
ATOM   3493  HD2 LYS A 338      -9.841  -6.092 -25.929  1.00 99.99
ATOM   3494  HE1 LYS A 338     -10.357  -4.859 -24.337  1.00 99.99
ATOM   3495  HE2 LYS A 338     -10.518  -6.131 -23.156  1.00 99.99
ATOM   3496  HZ1 LYS A 338     -12.396  -5.410 -25.435  1.00 99.99
ATOM   3497  HZ2 LYS A 338     -12.624  -6.700 -24.504  1.00 99.99
ATOM   3498  HZ3 LYS A 338     -12.613  -5.092 -23.952  1.00 99.99
ATOM   3499  N   LEU A 339      -5.347  -8.488 -24.918  1.00  0.00
ATOM   3500  CA  LEU A 339      -5.075  -9.480 -25.948  1.00  0.00
ATOM   3501  C   LEU A 339      -6.409 -10.070 -26.434  1.00  0.00
ATOM   3502  O   LEU A 339      -7.107 -10.702 -25.563  1.00  0.00
ATOM   3503  CB  LEU A 339      -4.108 -10.553 -25.478  1.00  0.00
ATOM   3504  CG  LEU A 339      -2.671 -10.083 -25.068  1.00  0.00
ATOM   3505  CD1 LEU A 339      -1.994  -9.665 -26.402  1.00  0.00
ATOM   3506  CD2 LEU A 339      -2.487  -9.069 -23.950  1.00  0.00
ATOM   3507  H   LEU A 339      -5.622  -8.856 -24.013  1.00 99.99
ATOM   3508  HA  LEU A 339      -4.723  -9.056 -26.890  1.00 99.99
ATOM   3509  HB1 LEU A 339      -3.951 -11.307 -26.249  1.00 99.99
ATOM   3510  HB2 LEU A 339      -4.586 -11.060 -24.638  1.00 99.99
ATOM   3511  HG  LEU A 339      -2.099 -10.941 -24.711  1.00 99.99
ATOM   3512 1HD1 LEU A 339      -2.543  -8.843 -26.859  1.00 99.99
ATOM   3513 2HD1 LEU A 339      -0.993  -9.356 -26.113  1.00 99.99
ATOM   3514 3HD1 LEU A 339      -1.901 -10.549 -27.021  1.00 99.99
ATOM   3515 1HD2 LEU A 339      -3.019  -8.142 -24.184  1.00 99.99
ATOM   3516 2HD2 LEU A 339      -2.812  -9.399 -22.958  1.00 99.99
ATOM   3517 3HD2 LEU A 339      -1.431  -8.861 -23.801  1.00 99.99
ATOM   3518  N   ASP A 340      -6.689  -9.997 -27.736  1.00  0.00
ATOM   3519  CA  ASP A 340      -7.901 -10.481 -28.428  1.00  0.00
ATOM   3520  C   ASP A 340      -7.709 -10.573 -29.933  1.00  0.00
ATOM   3521  O   ASP A 340      -7.131  -9.689 -30.531  1.00  0.00
ATOM   3522  CB  ASP A 340      -9.007  -9.548 -27.998  1.00  0.00
ATOM   3523  CG  ASP A 340     -10.291  -9.835 -28.803  1.00  0.00
ATOM   3524  OD1 ASP A 340     -10.937 -10.855 -28.532  1.00  0.00
ATOM   3525  OD2 ASP A 340     -10.595  -9.066 -29.797  1.00  0.00
ATOM   3526  H   ASP A 340      -6.155  -9.342 -28.295  1.00 99.99
ATOM   3527  HA  ASP A 340      -8.158 -11.516 -28.204  1.00 99.99
ATOM   3528  HB1 ASP A 340      -8.751  -8.493 -28.141  1.00 99.99
ATOM   3529  HB2 ASP A 340      -9.219  -9.874 -26.980  1.00 99.99
ATOM   3530  N   ASP A 341      -8.266 -11.642 -30.491  1.00  0.00
ATOM   3531  CA  ASP A 341      -8.166 -12.141 -31.865  1.00  0.00
ATOM   3532  C   ASP A 341      -8.798 -11.295 -32.960  1.00  0.00
ATOM   3533  O   ASP A 341      -8.860 -11.684 -34.116  1.00  0.00
ATOM   3534  CB  ASP A 341      -8.391 -13.704 -31.874  1.00  0.00
ATOM   3535  CG  ASP A 341      -8.130 -14.384 -33.173  1.00  0.00
ATOM   3536  OD1 ASP A 341      -9.087 -14.688 -33.947  1.00  0.00
ATOM   3537  OD2 ASP A 341      -6.883 -14.458 -33.439  1.00  0.00
ATOM   3538  H   ASP A 341      -8.704 -12.334 -29.904  1.00 99.99
ATOM   3539  HA  ASP A 341      -7.105 -12.006 -32.073  1.00 99.99
ATOM   3540  HB1 ASP A 341      -9.411 -13.865 -31.527  1.00 99.99
ATOM   3541  HB2 ASP A 341      -7.899 -14.209 -31.039  1.00 99.99
ATOM   3542  N   LYS A 342      -9.297 -10.104 -32.702  1.00  0.00
ATOM   3543  CA  LYS A 342      -9.597  -9.074 -33.667  1.00  0.00
ATOM   3544  C   LYS A 342      -8.289  -8.565 -34.397  1.00  0.00
ATOM   3545  O   LYS A 342      -8.290  -7.997 -35.511  1.00  0.00
ATOM   3546  CB  LYS A 342     -10.363  -7.967 -32.866  1.00  0.00
ATOM   3547  CG  LYS A 342     -10.777  -6.799 -33.835  1.00  0.00
ATOM   3548  CD  LYS A 342     -11.952  -6.011 -33.409  1.00  0.00
ATOM   3549  CE  LYS A 342     -11.774  -5.151 -32.121  1.00  0.00
ATOM   3550  NZ  LYS A 342     -12.972  -4.371 -31.739  1.00  0.00
ATOM   3551  H   LYS A 342      -9.290  -9.857 -31.720  1.00 99.99
ATOM   3552  HA  LYS A 342     -10.226  -9.482 -34.458  1.00 99.99
ATOM   3553  HB1 LYS A 342      -9.755  -7.573 -32.056  1.00 99.99
ATOM   3554  HB2 LYS A 342     -11.274  -8.367 -32.424  1.00 99.99
ATOM   3555  HG1 LYS A 342     -11.160  -7.160 -34.800  1.00 99.99
ATOM   3556  HG2 LYS A 342      -9.896  -6.167 -33.908  1.00 99.99
ATOM   3557  HD1 LYS A 342     -12.820  -6.613 -33.145  1.00 99.99
ATOM   3558  HD2 LYS A 342     -12.198  -5.377 -34.254  1.00 99.99
ATOM   3559  HE1 LYS A 342     -10.952  -4.441 -32.147  1.00 99.99
ATOM   3560  HE2 LYS A 342     -11.612  -5.786 -31.251  1.00 99.99
ATOM   3561  HZ1 LYS A 342     -12.812  -3.982 -30.830  1.00 99.99
ATOM   3562  HZ2 LYS A 342     -13.042  -3.603 -32.399  1.00 99.99
ATOM   3563  HZ3 LYS A 342     -13.821  -4.909 -31.656  1.00 99.99
ATOM   3564  N   ASP A 343      -7.183  -8.605 -33.669  1.00  0.00
ATOM   3565  CA  ASP A 343      -5.874  -7.976 -34.027  1.00  0.00
ATOM   3566  C   ASP A 343      -4.948  -9.050 -34.640  1.00  0.00
ATOM   3567  O   ASP A 343      -4.885 -10.099 -34.049  1.00  0.00
ATOM   3568  CB  ASP A 343      -5.157  -7.275 -32.835  1.00  0.00
ATOM   3569  CG  ASP A 343      -3.770  -6.796 -33.236  1.00  0.00
ATOM   3570  OD1 ASP A 343      -3.670  -5.614 -33.659  1.00  0.00
ATOM   3571  OD2 ASP A 343      -2.819  -7.606 -33.174  1.00  0.00
ATOM   3572  H   ASP A 343      -7.246  -9.019 -32.753  1.00 99.99
ATOM   3573  HA  ASP A 343      -6.038  -7.185 -34.759  1.00 99.99
ATOM   3574  HB1 ASP A 343      -4.882  -8.085 -32.170  1.00 99.99
ATOM   3575  HB2 ASP A 343      -5.690  -6.405 -32.461  1.00 99.99
ATOM   3576  N   PRO A 344      -4.305  -8.861 -35.774  1.00  0.00
ATOM   3577  CA  PRO A 344      -3.689  -9.927 -36.600  1.00  0.00
ATOM   3578  C   PRO A 344      -2.467 -10.573 -35.945  1.00  0.00
ATOM   3579  O   PRO A 344      -1.916 -11.441 -36.583  1.00  0.00
ATOM   3580  CB  PRO A 344      -3.299  -9.287 -37.927  1.00  0.00
ATOM   3581  CG  PRO A 344      -3.249  -7.744 -37.597  1.00  0.00
ATOM   3582  CD  PRO A 344      -4.252  -7.594 -36.437  1.00  0.00
ATOM   3583  HD1 PRO A 344      -3.879  -6.796 -35.798  1.00 99.99
ATOM   3584  HD2 PRO A 344      -5.228  -7.359 -36.869  1.00 99.99
ATOM   3585  HG1 PRO A 344      -2.279  -7.466 -37.163  1.00 99.99
ATOM   3586  HG2 PRO A 344      -3.570  -7.196 -38.477  1.00 99.99
ATOM   3587  HB1 PRO A 344      -2.334  -9.535 -38.384  1.00 99.99
ATOM   3588  HB2 PRO A 344      -4.113  -9.532 -38.615  1.00 99.99
ATOM   3589  HA  PRO A 344      -4.415 -10.709 -36.824  1.00 99.99
ATOM   3590  N   ASN A 345      -1.952 -10.103 -34.801  1.00  0.00
ATOM   3591  CA  ASN A 345      -0.761 -10.687 -34.158  1.00  0.00
ATOM   3592  C   ASN A 345      -1.006 -11.077 -32.666  1.00  0.00
ATOM   3593  O   ASN A 345      -0.118 -11.356 -31.900  1.00  0.00
ATOM   3594  CB  ASN A 345       0.359  -9.632 -34.220  1.00  0.00
ATOM   3595  CG  ASN A 345       0.709  -9.290 -35.668  1.00  0.00
ATOM   3596  OD1 ASN A 345       1.482 -10.003 -36.307  1.00  0.00
ATOM   3597  ND2 ASN A 345       0.107  -8.246 -36.267  1.00  0.00
ATOM   3598  H   ASN A 345      -2.384  -9.390 -34.227  1.00 99.99
ATOM   3599  HA  ASN A 345      -0.442 -11.538 -34.761  1.00 99.99
ATOM   3600  HB1 ASN A 345       1.208  -9.982 -33.630  1.00 99.99
ATOM   3601  HB2 ASN A 345      -0.107  -8.803 -33.696  1.00 99.99
ATOM   3602 1HD2 ASN A 345      -0.545  -7.715 -35.709  1.00 99.99
ATOM   3603 2HD2 ASN A 345       0.310  -8.111 -37.253  1.00 99.99
ATOM   3604  N   PHE A 346      -2.264 -11.321 -32.363  1.00  0.00
ATOM   3605  CA  PHE A 346      -2.707 -11.779 -31.027  1.00  0.00
ATOM   3606  C   PHE A 346      -2.139 -13.125 -30.644  1.00  0.00
ATOM   3607  O   PHE A 346      -1.635 -13.226 -29.527  1.00  0.00
ATOM   3608  CB  PHE A 346      -4.240 -11.790 -30.950  1.00  0.00
ATOM   3609  CG  PHE A 346      -4.821 -12.724 -29.908  1.00  0.00
ATOM   3610  CD1 PHE A 346      -5.453 -13.953 -30.332  1.00  0.00
ATOM   3611  CD2 PHE A 346      -4.818 -12.341 -28.556  1.00  0.00
ATOM   3612  CE1 PHE A 346      -5.937 -14.780 -29.309  1.00  0.00
ATOM   3613  CE2 PHE A 346      -5.352 -13.153 -27.581  1.00  0.00
ATOM   3614  CZ  PHE A 346      -5.894 -14.425 -27.972  1.00  0.00
ATOM   3615  H   PHE A 346      -2.916 -11.126 -33.100  1.00 99.99
ATOM   3616  HA  PHE A 346      -2.396 -11.040 -30.286  1.00 99.99
ATOM   3617  HB1 PHE A 346      -4.674 -12.083 -31.900  1.00 99.99
ATOM   3618  HB2 PHE A 346      -4.532 -10.744 -30.832  1.00 99.99
ATOM   3619  HD1 PHE A 346      -5.579 -14.077 -31.404  1.00 99.99
ATOM   3620  HE1 PHE A 346      -6.501 -15.649 -29.616  1.00 99.99
ATOM   3621  HZ  PHE A 346      -6.170 -15.104 -27.177  1.00 99.99
ATOM   3622  HE2 PHE A 346      -5.438 -12.867 -26.544  1.00 99.99
ATOM   3623  HD2 PHE A 346      -4.411 -11.391 -28.244  1.00 99.99
ATOM   3624  N   LYS A 347      -2.273 -14.134 -31.534  1.00  0.00
ATOM   3625  CA  LYS A 347      -2.024 -15.595 -31.296  1.00  0.00
ATOM   3626  C   LYS A 347      -0.622 -15.864 -30.694  1.00  0.00
ATOM   3627  O   LYS A 347      -0.459 -16.758 -29.894  1.00  0.00
ATOM   3628  CB  LYS A 347      -2.378 -16.479 -32.488  1.00  0.00
ATOM   3629  CG  LYS A 347      -3.877 -16.405 -32.876  1.00  0.00
ATOM   3630  CD  LYS A 347      -4.034 -17.578 -33.906  1.00  0.00
ATOM   3631  CE  LYS A 347      -5.420 -17.846 -34.413  1.00  0.00
ATOM   3632  NZ  LYS A 347      -5.991 -16.580 -34.936  1.00  0.00
ATOM   3633  H   LYS A 347      -2.477 -13.838 -32.474  1.00 99.99
ATOM   3634  HA  LYS A 347      -2.648 -15.904 -30.456  1.00 99.99
ATOM   3635  HB1 LYS A 347      -2.086 -17.495 -32.194  1.00 99.99
ATOM   3636  HB2 LYS A 347      -1.749 -16.187 -33.325  1.00 99.99
ATOM   3637  HG1 LYS A 347      -4.201 -15.466 -33.324  1.00 99.99
ATOM   3638  HG2 LYS A 347      -4.545 -16.545 -32.011  1.00 99.99
ATOM   3639  HD1 LYS A 347      -3.730 -18.450 -33.328  1.00 99.99
ATOM   3640  HD2 LYS A 347      -3.401 -17.322 -34.750  1.00 99.99
ATOM   3641  HE1 LYS A 347      -6.054 -18.252 -33.629  1.00 99.99
ATOM   3642  HE2 LYS A 347      -5.300 -18.514 -35.265  1.00 99.99
ATOM   3643  HZ1 LYS A 347      -6.151 -15.897 -34.215  1.00 99.99
ATOM   3644  HZ2 LYS A 347      -5.394 -16.163 -35.633  1.00 99.99
ATOM   3645  HZ3 LYS A 347      -6.862 -16.628 -35.447  1.00 99.99
ATOM   3646  N   ASP A 348       0.424 -15.055 -31.081  1.00  0.00
ATOM   3647  CA  ASP A 348       1.762 -15.049 -30.476  1.00  0.00
ATOM   3648  C   ASP A 348       1.830 -14.110 -29.263  1.00  0.00
ATOM   3649  O   ASP A 348       2.238 -14.611 -28.179  1.00  0.00
ATOM   3650  CB  ASP A 348       2.826 -14.653 -31.481  1.00  0.00
ATOM   3651  CG  ASP A 348       4.176 -14.600 -30.901  1.00  0.00
ATOM   3652  OD1 ASP A 348       4.675 -15.608 -30.391  1.00  0.00
ATOM   3653  OD2 ASP A 348       4.945 -13.639 -31.141  1.00  0.00
ATOM   3654  H   ASP A 348       0.300 -14.432 -31.868  1.00 99.99
ATOM   3655  HA  ASP A 348       2.002 -16.024 -30.041  1.00 99.99
ATOM   3656  HB1 ASP A 348       2.527 -13.670 -31.818  1.00 99.99
ATOM   3657  HB2 ASP A 348       2.802 -15.377 -32.295  1.00 99.99
ATOM   3658  N   GLN A 349       1.614 -12.804 -29.400  1.00  0.00
ATOM   3659  CA  GLN A 349       1.446 -11.907 -28.281  1.00  0.00
ATOM   3660  C   GLN A 349       0.697 -12.371 -27.032  1.00  0.00
ATOM   3661  O   GLN A 349       1.282 -12.125 -25.993  1.00  0.00
ATOM   3662  CB  GLN A 349       0.840 -10.593 -28.750  1.00  0.00
ATOM   3663  CG  GLN A 349       1.852  -9.809 -29.640  1.00  0.00
ATOM   3664  CD  GLN A 349       1.146  -8.545 -30.143  1.00  0.00
ATOM   3665  OE1 GLN A 349       0.142  -8.051 -29.646  1.00  0.00
ATOM   3666  NE2 GLN A 349       1.641  -8.005 -31.193  1.00  0.00
ATOM   3667  H   GLN A 349       1.337 -12.544 -30.334  1.00 99.99
ATOM   3668  HA  GLN A 349       2.492 -11.699 -28.051  1.00 99.99
ATOM   3669  HB1 GLN A 349       0.623 -10.092 -27.809  1.00 99.99
ATOM   3670  HB2 GLN A 349      -0.044 -10.754 -29.373  1.00 99.99
ATOM   3671  HG1 GLN A 349       2.259 -10.403 -30.463  1.00 99.99
ATOM   3672  HG2 GLN A 349       2.743  -9.550 -29.062  1.00 99.99
ATOM   3673 1HE2 GLN A 349       2.513  -8.387 -31.547  1.00 99.99
ATOM   3674 2HE2 GLN A 349       1.152  -7.323 -31.751  1.00 99.99
ATOM   3675  N   VAL A 350      -0.334 -13.222 -27.084  1.00  0.00
ATOM   3676  CA  VAL A 350      -0.921 -13.833 -25.847  1.00  0.00
ATOM   3677  C   VAL A 350      -0.004 -14.852 -25.163  1.00  0.00
ATOM   3678  O   VAL A 350      -0.089 -15.056 -23.952  1.00  0.00
ATOM   3679  CB  VAL A 350      -2.353 -14.420 -26.203  1.00  0.00
ATOM   3680  CG1 VAL A 350      -2.224 -15.772 -26.925  1.00  0.00
ATOM   3681  CG2 VAL A 350      -3.048 -14.665 -24.824  1.00  0.00
ATOM   3682  H   VAL A 350      -0.787 -13.396 -27.981  1.00 99.99
ATOM   3683  HA  VAL A 350      -1.158 -13.066 -25.120  1.00 99.99
ATOM   3684  HB  VAL A 350      -2.863 -13.636 -26.765  1.00 99.99
ATOM   3685 1HG1 VAL A 350      -1.712 -15.715 -27.888  1.00 99.99
ATOM   3686 2HG1 VAL A 350      -1.832 -16.494 -26.211  1.00 99.99
ATOM   3687 3HG1 VAL A 350      -3.195 -16.104 -27.282  1.00 99.99
ATOM   3688 1HG2 VAL A 350      -2.647 -15.440 -24.185  1.00 99.99
ATOM   3689 2HG2 VAL A 350      -2.976 -13.772 -24.192  1.00 99.99
ATOM   3690 3HG2 VAL A 350      -4.087 -14.916 -25.068  1.00 99.99
ATOM   3691  N   ILE A 351       0.959 -15.464 -25.893  1.00  0.00
ATOM   3692  CA  ILE A 351       1.907 -16.477 -25.400  1.00  0.00
ATOM   3693  C   ILE A 351       3.148 -15.738 -24.991  1.00  0.00
ATOM   3694  O   ILE A 351       3.457 -15.807 -23.809  1.00  0.00
ATOM   3695  CB  ILE A 351       2.104 -17.633 -26.521  1.00  0.00
ATOM   3696  CG1 ILE A 351       0.863 -18.389 -27.128  1.00  0.00
ATOM   3697  CG2 ILE A 351       3.184 -18.642 -26.094  1.00  0.00
ATOM   3698  CD1 ILE A 351       0.170 -19.284 -26.109  1.00  0.00
ATOM   3699  H   ILE A 351       1.014 -15.227 -26.874  1.00 99.99
ATOM   3700  HA  ILE A 351       1.554 -16.942 -24.478  1.00 99.99
ATOM   3701  HB  ILE A 351       2.538 -17.082 -27.349  1.00 99.99
ATOM   3702 1HG2 ILE A 351       3.419 -19.352 -26.876  1.00 99.99
ATOM   3703 2HG2 ILE A 351       4.042 -17.981 -25.934  1.00 99.99
ATOM   3704 3HG2 ILE A 351       3.045 -19.325 -25.255  1.00 99.99
ATOM   3705 1HG1 ILE A 351       1.263 -18.990 -27.946  1.00 99.99
ATOM   3706 2HG1 ILE A 351       0.207 -17.624 -27.544  1.00 99.99
ATOM   3707  HD1 ILE A 351       0.847 -19.992 -25.638  1.00 99.99
ATOM   3708  HD2 ILE A 351      -0.338 -18.664 -25.364  1.00 99.99
ATOM   3709  HD3 ILE A 351      -0.665 -19.821 -26.562  1.00 99.99
ATOM   3710  N   LEU A 352       3.822 -15.000 -25.913  1.00  0.00
ATOM   3711  CA  LEU A 352       5.104 -14.316 -25.707  1.00  0.00
ATOM   3712  C   LEU A 352       5.248 -13.454 -24.392  1.00  0.00
ATOM   3713  O   LEU A 352       6.206 -13.617 -23.622  1.00  0.00
ATOM   3714  CB  LEU A 352       5.412 -13.506 -26.940  1.00  0.00
ATOM   3715  CG  LEU A 352       6.720 -12.740 -27.070  1.00  0.00
ATOM   3716  CD1 LEU A 352       7.938 -13.450 -26.598  1.00  0.00
ATOM   3717  CD2 LEU A 352       6.863 -12.250 -28.567  1.00  0.00
ATOM   3718  H   LEU A 352       3.459 -15.084 -26.845  1.00 99.99
ATOM   3719  HA  LEU A 352       5.811 -15.142 -25.612  1.00 99.99
ATOM   3720  HB1 LEU A 352       4.673 -12.734 -27.125  1.00 99.99
ATOM   3721  HB2 LEU A 352       5.356 -14.222 -27.760  1.00 99.99
ATOM   3722  HG  LEU A 352       6.650 -11.816 -26.495  1.00 99.99
ATOM   3723 1HD1 LEU A 352       8.245 -14.158 -27.368  1.00 99.99
ATOM   3724 2HD1 LEU A 352       8.772 -12.740 -26.536  1.00 99.99
ATOM   3725 3HD1 LEU A 352       7.591 -13.801 -25.624  1.00 99.99
ATOM   3726 1HD2 LEU A 352       6.797 -13.150 -29.177  1.00 99.99
ATOM   3727 2HD2 LEU A 352       6.038 -11.582 -28.832  1.00 99.99
ATOM   3728 3HD2 LEU A 352       7.852 -11.834 -28.724  1.00 99.99
ATOM   3729  N   LEU A 353       4.379 -12.481 -24.232  1.00  0.00
ATOM   3730  CA  LEU A 353       4.387 -11.620 -23.068  1.00  0.00
ATOM   3731  C   LEU A 353       4.065 -12.401 -21.783  1.00  0.00
ATOM   3732  O   LEU A 353       4.576 -12.045 -20.762  1.00  0.00
ATOM   3733  CB  LEU A 353       3.249 -10.538 -23.259  1.00  0.00
ATOM   3734  CG  LEU A 353       3.075  -9.786 -24.655  1.00  0.00
ATOM   3735  CD1 LEU A 353       1.870  -8.887 -24.786  1.00  0.00
ATOM   3736  CD2 LEU A 353       4.330  -8.939 -24.967  1.00  0.00
ATOM   3737  H   LEU A 353       3.628 -12.513 -24.909  1.00 99.99
ATOM   3738  HA  LEU A 353       5.288 -11.024 -22.929  1.00 99.99
ATOM   3739  HB1 LEU A 353       3.379  -9.729 -22.540  1.00 99.99
ATOM   3740  HB2 LEU A 353       2.286 -11.013 -23.065  1.00 99.99
ATOM   3741  HG  LEU A 353       3.000 -10.560 -25.428  1.00 99.99
ATOM   3742 1HD1 LEU A 353       1.962  -7.939 -24.254  1.00 99.99
ATOM   3743 2HD1 LEU A 353       1.752  -8.500 -25.791  1.00 99.99
ATOM   3744 3HD1 LEU A 353       0.990  -9.482 -24.505  1.00 99.99
ATOM   3745 1HD2 LEU A 353       5.167  -9.587 -25.258  1.00 99.99
ATOM   3746 2HD2 LEU A 353       4.188  -8.257 -25.802  1.00 99.99
ATOM   3747 3HD2 LEU A 353       4.587  -8.279 -24.145  1.00 99.99
ATOM   3748  N   ASN A 354       3.404 -13.571 -21.932  1.00  0.00
ATOM   3749  CA  ASN A 354       3.023 -14.431 -20.766  1.00  0.00
ATOM   3750  C   ASN A 354       4.183 -15.393 -20.438  1.00  0.00
ATOM   3751  O   ASN A 354       4.230 -15.912 -19.323  1.00  0.00
ATOM   3752  CB  ASN A 354       1.707 -15.150 -20.982  1.00  0.00
ATOM   3753  CG  ASN A 354       1.074 -15.776 -19.692  1.00  0.00
ATOM   3754  OD1 ASN A 354       1.408 -15.460 -18.533  1.00  0.00
ATOM   3755  ND2 ASN A 354       0.128 -16.661 -19.821  1.00  0.00
ATOM   3756  H   ASN A 354       3.082 -13.884 -22.848  1.00 99.99
ATOM   3757  HA  ASN A 354       2.921 -13.705 -19.961  1.00 99.99
ATOM   3758  HB1 ASN A 354       1.740 -15.912 -21.752  1.00 99.99
ATOM   3759  HB2 ASN A 354       1.005 -14.400 -21.345  1.00 99.99
ATOM   3760 1HD2 ASN A 354      -0.426 -16.849 -20.646  1.00 99.99
ATOM   3761 2HD2 ASN A 354      -0.294 -17.112 -19.025  1.00 99.99
ATOM   3762  N   LYS A 355       5.081 -15.707 -21.443  1.00  0.00
ATOM   3763  CA  LYS A 355       6.433 -16.358 -21.287  1.00  0.00
ATOM   3764  C   LYS A 355       7.422 -15.331 -20.761  1.00  0.00
ATOM   3765  O   LYS A 355       8.412 -15.716 -20.098  1.00  0.00
ATOM   3766  CB  LYS A 355       6.696 -16.920 -22.751  1.00  0.00
ATOM   3767  CG  LYS A 355       7.705 -18.071 -22.789  1.00  0.00
ATOM   3768  CD  LYS A 355       7.979 -18.547 -24.187  1.00  0.00
ATOM   3769  CE  LYS A 355       9.194 -19.483 -24.174  1.00  0.00
ATOM   3770  NZ  LYS A 355       9.325 -20.191 -25.440  1.00  0.00
ATOM   3771  H   LYS A 355       4.879 -15.438 -22.400  1.00 99.99
ATOM   3772  HA  LYS A 355       6.243 -17.180 -20.609  1.00 99.99
ATOM   3773  HB1 LYS A 355       6.941 -16.093 -23.412  1.00 99.99
ATOM   3774  HB2 LYS A 355       5.802 -17.389 -23.176  1.00 99.99
ATOM   3775  HG1 LYS A 355       7.386 -18.945 -22.212  1.00 99.99
ATOM   3776  HG2 LYS A 355       8.653 -17.777 -22.335  1.00 99.99
ATOM   3777  HD1 LYS A 355       8.244 -17.649 -24.751  1.00 99.99
ATOM   3778  HD2 LYS A 355       7.157 -19.163 -24.561  1.00 99.99
ATOM   3779  HE1 LYS A 355       9.036 -20.230 -23.396  1.00 99.99
ATOM   3780  HE2 LYS A 355      10.051 -18.909 -23.818  1.00 99.99
ATOM   3781  HZ1 LYS A 355       8.974 -19.637 -26.208  1.00 99.99
ATOM   3782  HZ2 LYS A 355      10.329 -20.248 -25.519  1.00 99.99
ATOM   3783  HZ3 LYS A 355       8.922 -21.114 -25.433  1.00 99.99
ATOM   3784  N   HIS A 356       7.377 -14.005 -21.077  1.00  0.00
ATOM   3785  CA  HIS A 356       8.341 -12.967 -20.615  1.00  0.00
ATOM   3786  C   HIS A 356       8.231 -12.518 -19.170  1.00  0.00
ATOM   3787  O   HIS A 356       9.270 -12.087 -18.624  1.00  0.00
ATOM   3788  CB  HIS A 356       8.341 -11.755 -21.618  1.00  0.00
ATOM   3789  CG  HIS A 356       9.287 -12.058 -22.800  1.00  0.00
ATOM   3790  ND1 HIS A 356      10.267 -11.165 -23.263  1.00  0.00
ATOM   3791  CD2 HIS A 356       9.482 -13.271 -23.413  1.00  0.00
ATOM   3792  CE1 HIS A 356      11.032 -11.908 -24.062  1.00  0.00
ATOM   3793  NE2 HIS A 356      10.583 -13.160 -24.237  1.00  0.00
ATOM   3794  H   HIS A 356       6.578 -13.760 -21.648  1.00 99.99
ATOM   3795  HA  HIS A 356       9.308 -13.469 -20.620  1.00 99.99
ATOM   3796  HB1 HIS A 356       8.711 -10.844 -21.156  1.00 99.99
ATOM   3797  HB2 HIS A 356       7.284 -11.593 -21.828  1.00 99.99
ATOM   3798  HE1 HIS A 356      11.907 -11.490 -24.551  1.00 99.99
ATOM   3799  HE2 HIS A 356      11.000 -13.927 -24.752  1.00 99.99
ATOM   3800  HD2 HIS A 356       8.881 -14.142 -23.192  1.00 99.99
ATOM   3801  N   ILE A 357       7.052 -12.588 -18.585  1.00  0.00
ATOM   3802  CA  ILE A 357       6.830 -12.124 -17.156  1.00  0.00
ATOM   3803  C   ILE A 357       7.597 -13.075 -16.137  1.00  0.00
ATOM   3804  O   ILE A 357       7.367 -14.279 -16.158  1.00  0.00
ATOM   3805  CB  ILE A 357       5.360 -11.862 -16.725  1.00  0.00
ATOM   3806  CG1 ILE A 357       4.532 -13.079 -17.095  1.00  0.00
ATOM   3807  CG2 ILE A 357       4.783 -10.577 -17.368  1.00  0.00
ATOM   3808  CD1 ILE A 357       3.118 -13.199 -16.471  1.00  0.00
ATOM   3809  H   ILE A 357       6.235 -12.717 -19.156  1.00 99.99
ATOM   3810  HA  ILE A 357       7.396 -11.208 -17.034  1.00 99.99
ATOM   3811  HB  ILE A 357       5.338 -11.744 -15.635  1.00 99.99
ATOM   3812 1HG2 ILE A 357       4.975 -10.599 -18.440  1.00 99.99
ATOM   3813 2HG2 ILE A 357       3.699 -10.486 -17.323  1.00 99.99
ATOM   3814 3HG2 ILE A 357       5.292  -9.763 -16.847  1.00 99.99
ATOM   3815 1HG1 ILE A 357       4.986 -14.015 -16.797  1.00 99.99
ATOM   3816 2HG1 ILE A 357       4.336 -13.196 -18.159  1.00 99.99
ATOM   3817  HD1 ILE A 357       2.815 -14.188 -16.820  1.00 99.99
ATOM   3818  HD2 ILE A 357       3.228 -13.228 -15.390  1.00 99.99
ATOM   3819  HD3 ILE A 357       2.459 -12.404 -16.817  1.00 99.99
ATOM   3820  N   ASP A 358       8.404 -12.494 -15.211  1.00  0.00
ATOM   3821  CA  ASP A 358       9.070 -13.055 -14.098  1.00  0.00
ATOM   3822  C   ASP A 358      10.366 -13.781 -14.563  1.00  0.00
ATOM   3823  O   ASP A 358      11.235 -14.141 -13.815  1.00  0.00
ATOM   3824  CB  ASP A 358       8.150 -14.053 -13.286  1.00  0.00
ATOM   3825  CG  ASP A 358       8.585 -14.063 -11.825  1.00  0.00
ATOM   3826  OD1 ASP A 358       9.055 -15.122 -11.320  1.00  0.00
ATOM   3827  OD2 ASP A 358       8.373 -13.058 -11.125  1.00  0.00
ATOM   3828  H   ASP A 358       8.444 -11.495 -15.274  1.00 99.99
ATOM   3829  HA  ASP A 358       9.442 -12.260 -13.442  1.00 99.99
ATOM   3830  HB1 ASP A 358       8.272 -15.075 -13.636  1.00 99.99
ATOM   3831  HB2 ASP A 358       7.109 -13.750 -13.237  1.00 99.99
ATOM   3832  N   ALA A 359      10.559 -13.889 -15.923  1.00  0.00
ATOM   3833  CA  ALA A 359      11.634 -14.694 -16.571  1.00  0.00
ATOM   3834  C   ALA A 359      13.034 -14.078 -16.554  1.00  0.00
ATOM   3835  O   ALA A 359      13.920 -14.713 -17.093  1.00  0.00
ATOM   3836  CB  ALA A 359      11.299 -15.087 -18.030  1.00  0.00
ATOM   3837  H   ALA A 359       9.805 -13.692 -16.560  1.00 99.99
ATOM   3838  HA  ALA A 359      11.764 -15.606 -15.996  1.00 99.99
ATOM   3839  HB1 ALA A 359      10.385 -15.653 -18.187  1.00 99.99
ATOM   3840  HB2 ALA A 359      11.185 -14.177 -18.611  1.00 99.99
ATOM   3841  HB3 ALA A 359      12.118 -15.614 -18.511  1.00 99.99
ATOM   3842  N   TYR A 360      13.163 -12.932 -15.950  1.00  0.00
ATOM   3843  CA  TYR A 360      14.384 -12.154 -16.184  1.00  0.00
ATOM   3844  C   TYR A 360      15.817 -12.644 -15.618  1.00  0.00
ATOM   3845  O   TYR A 360      16.749 -11.844 -15.602  1.00  0.00
ATOM   3846  CB  TYR A 360      14.174 -10.754 -15.694  1.00  0.00
ATOM   3847  CG  TYR A 360      13.813 -10.653 -14.223  1.00  0.00
ATOM   3848  CD1 TYR A 360      12.413 -10.548 -13.931  1.00  0.00
ATOM   3849  CD2 TYR A 360      14.752 -10.606 -13.129  1.00  0.00
ATOM   3850  CE1 TYR A 360      11.964 -10.523 -12.593  1.00  0.00
ATOM   3851  CE2 TYR A 360      14.328 -10.447 -11.822  1.00  0.00
ATOM   3852  CZ  TYR A 360      12.939 -10.418 -11.568  1.00  0.00
ATOM   3853  OH  TYR A 360      12.515 -10.503 -10.233  1.00  0.00
ATOM   3854  H   TYR A 360      12.405 -12.499 -15.443  1.00 99.99
ATOM   3855  HA  TYR A 360      14.455 -12.033 -17.264  1.00 99.99
ATOM   3856  HB1 TYR A 360      13.348 -10.416 -16.319  1.00 99.99
ATOM   3857  HB2 TYR A 360      15.005 -10.118 -15.976  1.00 99.99
ATOM   3858  HD1 TYR A 360      11.722 -10.538 -14.766  1.00 99.99
ATOM   3859  HE1 TYR A 360      10.901 -10.562 -12.419  1.00 99.99
ATOM   3860  HH  TYR A 360      13.282 -10.746  -9.704  1.00 99.99
ATOM   3861  HE2 TYR A 360      15.046 -10.382 -11.017  1.00 99.99
ATOM   3862  HD2 TYR A 360      15.788 -10.669 -13.390  1.00 99.99
ATOM   3863  N   GLY B  44      10.134  50.179 -48.694  1.00  0.00
ATOM   3864  CA  GLY B  44      10.945  49.074 -48.115  1.00  0.00
ATOM   3865  C   GLY B  44      10.191  47.829 -48.434  1.00  0.00
ATOM   3866  O   GLY B  44       8.982  47.865 -48.438  1.00  0.00
ATOM   3867  H   GLY B  44      10.611  51.068 -48.659  1.00 99.99
ATOM   3868  HA2 GLY B  44      11.916  49.094 -48.610  1.00 99.99
ATOM   3869  HA3 GLY B  44      11.047  49.217 -47.040  1.00 99.99
ATOM   3870  N   LEU B  45      10.858  46.697 -48.601  1.00  0.00
ATOM   3871  CA  LEU B  45      10.177  45.397 -48.533  1.00  0.00
ATOM   3872  C   LEU B  45       9.458  45.142 -47.112  1.00  0.00
ATOM   3873  O   LEU B  45       9.796  45.722 -46.066  1.00  0.00
ATOM   3874  CB  LEU B  45      11.241  44.280 -48.952  1.00  0.00
ATOM   3875  CG  LEU B  45      11.831  44.398 -50.324  1.00  0.00
ATOM   3876  CD1 LEU B  45      12.889  43.381 -50.585  1.00  0.00
ATOM   3877  CD2 LEU B  45      10.648  44.297 -51.321  1.00  0.00
ATOM   3878  H   LEU B  45      11.857  46.685 -48.451  1.00 99.99
ATOM   3879  HA  LEU B  45       9.340  45.564 -49.211  1.00 99.99
ATOM   3880  HB2 LEU B  45      12.055  44.397 -48.240  1.00 99.99
ATOM   3881  HB3 LEU B  45      10.726  43.335 -48.782  1.00 99.99
ATOM   3882  HG  LEU B  45      12.357  45.343 -50.451  1.00 99.99
ATOM   3883 HD11 LEU B  45      12.564  42.387 -50.278  1.00 99.99
ATOM   3884 HD12 LEU B  45      13.783  43.659 -50.029  1.00 99.99
ATOM   3885 HD13 LEU B  45      13.108  43.376 -51.651  1.00 99.99
ATOM   3886 HD21 LEU B  45       9.927  43.497 -51.158  1.00 99.99
ATOM   3887 HD22 LEU B  45      11.106  44.177 -52.302  1.00 99.99
ATOM   3888 HD23 LEU B  45      10.141  45.259 -51.270  1.00 99.99
ATOM   3889  N   PRO B  46       8.523  44.166 -47.174  1.00  0.00
ATOM   3890  CA  PRO B  46       7.739  43.865 -45.952  1.00  0.00
ATOM   3891  C   PRO B  46       8.553  43.018 -44.968  1.00  0.00
ATOM   3892  O   PRO B  46       9.494  42.383 -45.389  1.00  0.00
ATOM   3893  CB  PRO B  46       6.470  43.152 -46.391  1.00  0.00
ATOM   3894  CG  PRO B  46       6.835  42.597 -47.788  1.00  0.00
ATOM   3895  CD  PRO B  46       7.924  43.528 -48.352  1.00  0.00
ATOM   3896  HA  PRO B  46       7.377  44.753 -45.435  1.00 99.99
ATOM   3897  HB2 PRO B  46       6.192  42.312 -45.758  1.00 99.99
ATOM   3898  HB3 PRO B  46       5.677  43.889 -46.520  1.00 99.99
ATOM   3899  HG2 PRO B  46       7.299  41.651 -47.512  1.00 99.99
ATOM   3900  HG3 PRO B  46       6.007  42.565 -48.494  1.00 99.99
ATOM   3901  HD2 PRO B  46       8.693  42.938 -48.850  1.00 99.99
ATOM   3902  HD3 PRO B  46       7.504  44.307 -48.985  1.00 99.99
ATOM   3903  N   ASN B  47       8.069  42.921 -43.740  1.00  0.00
ATOM   3904  CA  ASN B  47       8.790  42.264 -42.682  1.00  0.00
ATOM   3905  C   ASN B  47       8.846  40.718 -42.862  1.00  0.00
ATOM   3906  O   ASN B  47       7.842  39.942 -42.746  1.00  0.00
ATOM   3907  CB  ASN B  47       8.151  42.571 -41.322  1.00  0.00
ATOM   3908  CG  ASN B  47       9.031  42.099 -40.123  1.00  0.00
ATOM   3909  OD1 ASN B  47      10.176  42.520 -39.936  1.00  0.00
ATOM   3910  ND2 ASN B  47       8.457  41.270 -39.212  1.00  0.00
ATOM   3911  H   ASN B  47       7.207  43.396 -43.520  1.00 99.99
ATOM   3912  HA  ASN B  47       9.819  42.623 -42.681  1.00 99.99
ATOM   3913  HB2 ASN B  47       7.889  43.611 -41.132  1.00 99.99
ATOM   3914  HB3 ASN B  47       7.222  42.002 -41.274  1.00 99.99
ATOM   3915 HD21 ASN B  47       7.465  41.293 -39.032  1.00 99.99
ATOM   3916 HD22 ASN B  47       9.097  40.995 -38.481  1.00 99.99
ATOM   3917  N   ASN B  48      10.058  40.203 -43.096  1.00  0.00
ATOM   3918  CA  ASN B  48      10.254  38.831 -43.540  1.00  0.00
ATOM   3919  C   ASN B  48       9.974  37.639 -42.488  1.00  0.00
ATOM   3920  O   ASN B  48       9.834  36.492 -42.917  1.00  0.00
ATOM   3921  CB  ASN B  48      11.692  38.735 -44.095  1.00  0.00
ATOM   3922  CG  ASN B  48      12.823  38.993 -43.092  1.00  0.00
ATOM   3923  OD1 ASN B  48      12.655  38.982 -41.892  1.00  0.00
ATOM   3924  ND2 ASN B  48      14.029  39.236 -43.624  1.00  0.00
ATOM   3925  H   ASN B  48      10.833  40.841 -43.206  1.00 99.99
ATOM   3926  HA  ASN B  48       9.489  38.683 -44.299  1.00 99.99
ATOM   3927  HB2 ASN B  48      11.767  37.707 -44.448  1.00 99.99
ATOM   3928  HB3 ASN B  48      11.805  39.424 -44.930  1.00 99.99
ATOM   3929 HD21 ASN B  48      14.082  39.417 -44.616  1.00 99.99
ATOM   3930 HD22 ASN B  48      14.835  39.391 -43.038  1.00 99.99
ATOM   3931  N   THR B  49       9.777  38.071 -41.271  1.00  0.00
ATOM   3932  CA  THR B  49       9.112  37.463 -40.100  1.00  0.00
ATOM   3933  C   THR B  49       9.686  36.159 -39.649  1.00  0.00
ATOM   3934  O   THR B  49       9.549  35.899 -38.493  1.00  0.00
ATOM   3935  CB  THR B  49       7.655  37.234 -40.425  1.00  0.00
ATOM   3936  OG1 THR B  49       6.953  38.400 -40.824  1.00  0.00
ATOM   3937  CG2 THR B  49       6.830  36.784 -39.269  1.00  0.00
ATOM   3938  H   THR B  49       9.851  39.079 -41.256  1.00 99.99
ATOM   3939  HA  THR B  49       9.238  38.236 -39.343  1.00 99.99
ATOM   3940  HB  THR B  49       7.550  36.452 -41.176  1.00 99.99
ATOM   3941  HG1 THR B  49       7.379  38.743 -41.613  1.00 99.99
ATOM   3942 HG21 THR B  49       5.768  36.935 -39.461  1.00 99.99
ATOM   3943 HG22 THR B  49       7.128  37.363 -38.396  1.00 99.99
ATOM   3944 HG23 THR B  49       7.019  35.727 -39.087  1.00 99.99
ATOM   3945  N   ALA B  50      10.220  35.332 -40.499  1.00  0.00
ATOM   3946  CA  ALA B  50      10.881  34.039 -40.249  1.00  0.00
ATOM   3947  C   ALA B  50      12.356  34.181 -39.881  1.00  0.00
ATOM   3948  O   ALA B  50      13.099  34.995 -40.450  1.00  0.00
ATOM   3949  CB  ALA B  50      10.610  33.209 -41.548  1.00  0.00
ATOM   3950  H   ALA B  50      10.214  35.647 -41.458  1.00 99.99
ATOM   3951  HA  ALA B  50      10.360  33.522 -39.444  1.00 99.99
ATOM   3952  HB1 ALA B  50      10.937  32.190 -41.345  1.00 99.99
ATOM   3953  HB2 ALA B  50      11.203  33.627 -42.359  1.00 99.99
ATOM   3954  HB3 ALA B  50       9.558  33.203 -41.831  1.00 99.99
ATOM   3955  N   SER B  51      12.882  33.138 -39.201  1.00  0.00
ATOM   3956  CA  SER B  51      14.263  33.058 -38.873  1.00  0.00
ATOM   3957  C   SER B  51      15.058  32.600 -40.053  1.00  0.00
ATOM   3958  O   SER B  51      14.810  31.514 -40.617  1.00  0.00
ATOM   3959  CB  SER B  51      14.331  32.033 -37.701  1.00  0.00
ATOM   3960  OG  SER B  51      15.671  31.702 -37.274  1.00  0.00
ATOM   3961  H   SER B  51      12.242  32.420 -38.897  1.00 99.99
ATOM   3962  HA  SER B  51      14.589  34.039 -38.530  1.00 99.99
ATOM   3963  HB2 SER B  51      13.758  32.449 -36.874  1.00 99.99
ATOM   3964  HB3 SER B  51      13.850  31.118 -38.043  1.00 99.99
ATOM   3965  HG  SER B  51      15.878  32.311 -36.563  1.00 99.99
ATOM   3966  N   TRP B  52      16.220  33.248 -40.287  1.00  0.00
ATOM   3967  CA  TRP B  52      17.264  32.821 -41.251  1.00  0.00
ATOM   3968  C   TRP B  52      17.902  31.464 -40.920  1.00  0.00
ATOM   3969  O   TRP B  52      18.383  30.868 -41.849  1.00  0.00
ATOM   3970  CB  TRP B  52      18.342  33.990 -41.320  1.00  0.00
ATOM   3971  CG  TRP B  52      18.021  35.326 -41.958  1.00  0.00
ATOM   3972  CD1 TRP B  52      17.477  36.336 -41.246  1.00  0.00
ATOM   3973  CD2 TRP B  52      18.057  35.749 -43.337  1.00  0.00
ATOM   3974  NE1 TRP B  52      17.144  37.323 -42.099  1.00  0.00
ATOM   3975  CE2 TRP B  52      17.550  37.065 -43.348  1.00  0.00
ATOM   3976  CE3 TRP B  52      18.504  35.228 -44.605  1.00  0.00
ATOM   3977  CZ2 TRP B  52      17.505  37.758 -44.629  1.00  0.00
ATOM   3978  CZ3 TRP B  52      18.474  35.866 -45.823  1.00  0.00
ATOM   3979  CH2 TRP B  52      17.909  37.127 -45.844  1.00  0.00
ATOM   3980  H   TRP B  52      16.496  33.984 -39.655  1.00 99.99
ATOM   3981  HA  TRP B  52      16.833  32.765 -42.248  1.00 99.99
ATOM   3982  HB2 TRP B  52      18.626  34.170 -40.284  1.00 99.99
ATOM   3983  HB3 TRP B  52      19.173  33.547 -41.867  1.00 99.99
ATOM   3984  HD1 TRP B  52      17.248  36.370 -40.191  1.00 99.99
ATOM   3985  HE1 TRP B  52      16.763  38.188 -41.751  1.00 99.99
ATOM   3986  HE3 TRP B  52      18.953  34.247 -44.598  1.00 99.99
ATOM   3987  HZ2 TRP B  52      17.141  38.772 -44.593  1.00 99.99
ATOM   3988  HZ3 TRP B  52      18.798  35.382 -46.731  1.00 99.99
ATOM   3989  HH2 TRP B  52      17.800  37.689 -46.759  1.00 99.99
ATOM   3990  N   PHE B  53      17.947  31.117 -39.587  1.00  0.00
ATOM   3991  CA  PHE B  53      18.707  30.004 -39.056  1.00  0.00
ATOM   3992  C   PHE B  53      17.867  28.775 -38.779  1.00  0.00
ATOM   3993  O   PHE B  53      16.654  28.805 -38.580  1.00  0.00
ATOM   3994  CB  PHE B  53      19.251  30.370 -37.726  1.00  0.00
ATOM   3995  CG  PHE B  53      20.463  31.335 -37.681  1.00  0.00
ATOM   3996  CD1 PHE B  53      21.761  30.837 -37.632  1.00  0.00
ATOM   3997  CD2 PHE B  53      20.213  32.710 -37.567  1.00  0.00
ATOM   3998  CE1 PHE B  53      22.850  31.743 -37.494  1.00  0.00
ATOM   3999  CE2 PHE B  53      21.230  33.632 -37.289  1.00  0.00
ATOM   4000  CZ  PHE B  53      22.593  33.150 -37.320  1.00  0.00
ATOM   4001  H   PHE B  53      17.522  31.757 -38.933  1.00 99.99
ATOM   4002  HA  PHE B  53      19.555  29.740 -39.685  1.00 99.99
ATOM   4003  HB2 PHE B  53      18.506  30.771 -37.037  1.00 99.99
ATOM   4004  HB3 PHE B  53      19.530  29.487 -37.152  1.00 99.99
ATOM   4005  HD1 PHE B  53      21.983  29.783 -37.681  1.00 99.99
ATOM   4006  HD2 PHE B  53      19.206  33.059 -37.408  1.00 99.99
ATOM   4007  HE1 PHE B  53      23.885  31.436 -37.476  1.00 99.99
ATOM   4008  HE2 PHE B  53      20.980  34.658 -37.071  1.00 99.99
ATOM   4009  HZ  PHE B  53      23.365  33.892 -37.181  1.00 99.99
ATOM   4010  N   THR B  54      18.589  27.634 -38.641  1.00  0.00
ATOM   4011  CA  THR B  54      18.085  26.408 -38.109  1.00  0.00
ATOM   4012  C   THR B  54      17.571  26.540 -36.687  1.00  0.00
ATOM   4013  O   THR B  54      17.984  27.319 -35.872  1.00  0.00
ATOM   4014  CB  THR B  54      18.964  25.159 -38.319  1.00  0.00
ATOM   4015  OG1 THR B  54      20.139  25.263 -37.556  1.00  0.00
ATOM   4016  CG2 THR B  54      19.313  24.952 -39.759  1.00  0.00
ATOM   4017  H   THR B  54      19.583  27.789 -38.693  1.00 99.99
ATOM   4018  HA  THR B  54      17.260  26.167 -38.778  1.00 99.99
ATOM   4019  HB  THR B  54      18.376  24.280 -38.055  1.00 99.99
ATOM   4020  HG1 THR B  54      19.995  24.835 -36.710  1.00 99.99
ATOM   4021 HG21 THR B  54      19.659  23.921 -39.691  1.00 99.99
ATOM   4022 HG22 THR B  54      20.113  25.578 -40.153  1.00 99.99
ATOM   4023 HG23 THR B  54      18.451  25.004 -40.421  1.00 99.99
ATOM   4024  N   ALA B  55      16.446  25.821 -36.509  1.00  0.00
ATOM   4025  CA  ALA B  55      15.656  25.911 -35.286  1.00  0.00
ATOM   4026  C   ALA B  55      15.885  24.659 -34.432  1.00  0.00
ATOM   4027  O   ALA B  55      16.103  23.576 -34.977  1.00  0.00
ATOM   4028  CB  ALA B  55      14.225  26.073 -35.812  1.00  0.00
ATOM   4029  H   ALA B  55      16.079  25.246 -37.252  1.00 99.99
ATOM   4030  HA  ALA B  55      15.933  26.788 -34.701  1.00 99.99
ATOM   4031  HB1 ALA B  55      13.463  26.072 -35.034  1.00 99.99
ATOM   4032  HB2 ALA B  55      14.037  25.252 -36.504  1.00 99.99
ATOM   4033  HB3 ALA B  55      14.193  27.018 -36.352  1.00 99.99
ATOM   4034  N   LEU B  56      15.915  24.766 -33.127  1.00  0.00
ATOM   4035  CA  LEU B  56      16.242  23.681 -32.240  1.00  0.00
ATOM   4036  C   LEU B  56      14.929  22.950 -31.877  1.00  0.00
ATOM   4037  O   LEU B  56      13.845  23.568 -31.864  1.00  0.00
ATOM   4038  CB  LEU B  56      16.968  24.293 -30.977  1.00  0.00
ATOM   4039  CG  LEU B  56      18.365  24.956 -31.295  1.00  0.00
ATOM   4040  CD1 LEU B  56      19.135  25.137 -29.980  1.00  0.00
ATOM   4041  CD2 LEU B  56      19.286  24.186 -32.220  1.00  0.00
ATOM   4042  H   LEU B  56      15.768  25.684 -32.738  1.00 99.99
ATOM   4043  HA  LEU B  56      16.899  22.962 -32.729  1.00 99.99
ATOM   4044  HB2 LEU B  56      16.273  25.024 -30.562  1.00 99.99
ATOM   4045  HB3 LEU B  56      17.148  23.455 -30.305  1.00 99.99
ATOM   4046  HG  LEU B  56      18.140  25.908 -31.777  1.00 99.99
ATOM   4047 HD11 LEU B  56      19.428  24.221 -29.472  1.00 99.99
ATOM   4048 HD12 LEU B  56      18.464  25.709 -29.339  1.00 99.99
ATOM   4049 HD13 LEU B  56      20.020  25.731 -30.200  1.00 99.99
ATOM   4050 HD21 LEU B  56      19.476  23.174 -31.868  1.00 99.99
ATOM   4051 HD22 LEU B  56      20.215  24.755 -32.206  1.00 99.99
ATOM   4052 HD23 LEU B  56      18.897  24.152 -33.237  1.00 99.99
ATOM   4053  N   THR B  57      14.924  21.638 -31.548  1.00  0.00
ATOM   4054  CA  THR B  57      13.700  20.893 -31.138  1.00  0.00
ATOM   4055  C   THR B  57      13.828  20.399 -29.705  1.00  0.00
ATOM   4056  O   THR B  57      14.901  19.891 -29.414  1.00  0.00
ATOM   4057  CB  THR B  57      13.433  19.684 -32.130  1.00  0.00
ATOM   4058  OG1 THR B  57      13.283  20.117 -33.452  1.00  0.00
ATOM   4059  CG2 THR B  57      12.126  18.919 -31.700  1.00  0.00
ATOM   4060  H   THR B  57      15.785  21.124 -31.428  1.00 99.99
ATOM   4061  HA  THR B  57      12.825  21.538 -31.222  1.00 99.99
ATOM   4062  HB  THR B  57      14.303  19.037 -32.038  1.00 99.99
ATOM   4063  HG1 THR B  57      14.148  20.302 -33.825  1.00 99.99
ATOM   4064 HG21 THR B  57      11.956  18.201 -32.503  1.00 99.99
ATOM   4065 HG22 THR B  57      11.251  19.558 -31.593  1.00 99.99
ATOM   4066 HG23 THR B  57      12.305  18.387 -30.767  1.00 99.99
ATOM   4067  N   GLN B  58      12.807  20.569 -28.886  1.00  0.00
ATOM   4068  CA  GLN B  58      12.731  20.142 -27.474  1.00  0.00
ATOM   4069  C   GLN B  58      12.670  18.556 -27.224  1.00  0.00
ATOM   4070  O   GLN B  58      12.100  17.776 -28.035  1.00  0.00
ATOM   4071  CB  GLN B  58      11.502  20.901 -26.895  1.00  0.00
ATOM   4072  CG  GLN B  58      11.112  20.648 -25.435  1.00  0.00
ATOM   4073  CD  GLN B  58      12.176  21.084 -24.407  1.00  0.00
ATOM   4074  OE1 GLN B  58      13.237  20.462 -24.158  1.00  0.00
ATOM   4075  NE2 GLN B  58      11.970  22.207 -23.730  1.00  0.00
ATOM   4076  H   GLN B  58      11.936  20.876 -29.295  1.00 99.99
ATOM   4077  HA  GLN B  58      13.599  20.463 -26.899  1.00 99.99
ATOM   4078  HB2 GLN B  58      11.637  21.972 -27.046  1.00 99.99
ATOM   4079  HB3 GLN B  58      10.655  20.660 -27.535  1.00 99.99
ATOM   4080  HG2 GLN B  58      10.191  21.186 -25.214  1.00 99.99
ATOM   4081  HG3 GLN B  58      10.934  19.583 -25.303  1.00 99.99
ATOM   4082 HE21 GLN B  58      11.068  22.658 -23.774  1.00 99.99
ATOM   4083 HE22 GLN B  58      12.663  22.531 -23.074  1.00 99.99
ATOM   4084  N   HIS B  59      13.402  18.160 -26.185  1.00  0.00
ATOM   4085  CA  HIS B  59      13.476  16.808 -25.745  1.00  0.00
ATOM   4086  C   HIS B  59      12.846  16.794 -24.308  1.00  0.00
ATOM   4087  O   HIS B  59      11.989  15.989 -23.980  1.00  0.00
ATOM   4088  CB  HIS B  59      14.896  16.252 -25.869  1.00  0.00
ATOM   4089  CG  HIS B  59      15.061  14.786 -25.254  1.00  0.00
ATOM   4090  ND1 HIS B  59      15.931  14.311 -24.314  1.00  0.00
ATOM   4091  CD2 HIS B  59      14.209  13.762 -25.510  1.00  0.00
ATOM   4092  CE1 HIS B  59      15.654  13.057 -24.085  1.00  0.00
ATOM   4093  NE2 HIS B  59      14.638  12.710 -24.823  1.00  0.00
ATOM   4094  H   HIS B  59      13.762  18.901 -25.603  1.00 99.99
ATOM   4095  HA  HIS B  59      12.851  16.156 -26.356  1.00 99.99
ATOM   4096  HB2 HIS B  59      15.321  16.152 -26.866  1.00 99.99
ATOM   4097  HB3 HIS B  59      15.625  16.840 -25.312  1.00 99.99
ATOM   4098  HD1 HIS B  59      16.663  14.815 -23.835  1.00 99.99
ATOM   4099  HD2 HIS B  59      13.444  13.848 -26.266  1.00 99.99
ATOM   4100  HE1 HIS B  59      16.132  12.393 -23.381  1.00 99.99
ATOM   4101  HE2 HIS B  59      14.158  11.823 -24.764  1.00 99.99
ATOM   4102  N   GLY B  60      13.277  17.732 -23.473  1.00  0.00
ATOM   4103  CA  GLY B  60      12.796  17.987 -22.066  1.00  0.00
ATOM   4104  C   GLY B  60      11.631  18.957 -22.058  1.00  0.00
ATOM   4105  O   GLY B  60      10.710  18.821 -22.886  1.00  0.00
ATOM   4106  H   GLY B  60      14.055  18.319 -23.738  1.00 99.99
ATOM   4107  HA2 GLY B  60      12.562  17.126 -21.443  1.00 99.99
ATOM   4108  HA3 GLY B  60      13.682  18.471 -21.655  1.00 99.99
ATOM   4109  N   LYS B  61      11.591  19.931 -21.190  1.00  0.00
ATOM   4110  CA  LYS B  61      10.403  20.752 -20.834  1.00  0.00
ATOM   4111  C   LYS B  61      10.731  22.198 -20.460  1.00  0.00
ATOM   4112  O   LYS B  61       9.942  23.066 -20.808  1.00  0.00
ATOM   4113  CB  LYS B  61       9.636  20.020 -19.684  1.00  0.00
ATOM   4114  CG  LYS B  61       8.416  20.693 -19.122  1.00  0.00
ATOM   4115  CD  LYS B  61       7.247  20.834 -20.088  1.00  0.00
ATOM   4116  CE  LYS B  61       6.159  21.845 -19.565  1.00  0.00
ATOM   4117  NZ  LYS B  61       6.480  23.240 -19.915  1.00  0.00
ATOM   4118  H   LYS B  61      12.385  20.047 -20.576  1.00 99.99
ATOM   4119  HA  LYS B  61       9.740  20.754 -21.699  1.00 99.99
ATOM   4120  HB2 LYS B  61       9.412  19.016 -20.043  1.00 99.99
ATOM   4121  HB3 LYS B  61      10.308  19.987 -18.828  1.00 99.99
ATOM   4122  HG2 LYS B  61       8.126  20.250 -18.171  1.00 99.99
ATOM   4123  HG3 LYS B  61       8.643  21.706 -18.795  1.00 99.99
ATOM   4124  HD2 LYS B  61       7.600  21.249 -21.031  1.00 99.99
ATOM   4125  HD3 LYS B  61       6.731  19.879 -20.181  1.00 99.99
ATOM   4126  HE2 LYS B  61       5.215  21.534 -20.012  1.00 99.99
ATOM   4127  HE3 LYS B  61       6.180  21.780 -18.479  1.00 99.99
ATOM   4128  HZ1 LYS B  61       7.199  23.613 -19.311  1.00 99.99
ATOM   4129  HZ2 LYS B  61       5.652  23.813 -19.845  1.00 99.99
ATOM   4130  HZ3 LYS B  61       6.811  23.239 -20.869  1.00 99.99
ATOM   4131  N   GLU B  62      11.902  22.486 -19.920  1.00  0.00
ATOM   4132  CA  GLU B  62      12.468  23.826 -19.641  1.00  0.00
ATOM   4133  C   GLU B  62      12.985  24.598 -20.906  1.00  0.00
ATOM   4134  O   GLU B  62      13.604  24.063 -21.852  1.00  0.00
ATOM   4135  CB  GLU B  62      13.625  23.621 -18.629  1.00  0.00
ATOM   4136  CG  GLU B  62      14.299  24.870 -18.081  1.00  0.00
ATOM   4137  CD  GLU B  62      13.475  25.978 -17.458  1.00  0.00
ATOM   4138  OE1 GLU B  62      13.852  26.415 -16.345  1.00  0.00
ATOM   4139  OE2 GLU B  62      12.483  26.466 -18.030  1.00  0.00
ATOM   4140  H   GLU B  62      12.445  21.708 -19.577  1.00 99.99
ATOM   4141  HA  GLU B  62      11.738  24.477 -19.164  1.00 99.99
ATOM   4142  HB2 GLU B  62      13.125  23.088 -17.822  1.00 99.99
ATOM   4143  HB3 GLU B  62      14.379  22.924 -18.987  1.00 99.99
ATOM   4144  HG2 GLU B  62      15.019  24.492 -17.358  1.00 99.99
ATOM   4145  HG3 GLU B  62      14.922  25.275 -18.877  1.00 99.99
ATOM   4146  N   ASP B  63      12.491  25.830 -20.955  1.00  0.00
ATOM   4147  CA  ASP B  63      12.660  26.839 -22.009  1.00  0.00
ATOM   4148  C   ASP B  63      14.156  27.078 -22.200  1.00  0.00
ATOM   4149  O   ASP B  63      14.995  26.882 -21.296  1.00  0.00
ATOM   4150  CB  ASP B  63      11.988  28.160 -21.751  1.00  0.00
ATOM   4151  CG  ASP B  63      10.491  28.126 -21.755  1.00  0.00
ATOM   4152  OD1 ASP B  63       9.847  29.163 -21.421  1.00  0.00
ATOM   4153  OD2 ASP B  63       9.829  27.129 -22.075  1.00  0.00
ATOM   4154  H   ASP B  63      12.015  26.134 -20.117  1.00 99.99
ATOM   4155  HA  ASP B  63      12.251  26.398 -22.917  1.00 99.99
ATOM   4156  HB2 ASP B  63      12.374  28.409 -20.763  1.00 99.99
ATOM   4157  HB3 ASP B  63      12.368  28.829 -22.522  1.00 99.99
ATOM   4158  N   LEU B  64      14.586  27.545 -23.380  1.00  0.00
ATOM   4159  CA  LEU B  64      16.009  27.668 -23.873  1.00  0.00
ATOM   4160  C   LEU B  64      16.692  28.838 -23.198  1.00  0.00
ATOM   4161  O   LEU B  64      16.976  29.918 -23.763  1.00  0.00
ATOM   4162  CB  LEU B  64      16.001  27.726 -25.387  1.00  0.00
ATOM   4163  CG  LEU B  64      17.372  27.484 -26.031  1.00  0.00
ATOM   4164  CD1 LEU B  64      17.811  25.993 -26.008  1.00  0.00
ATOM   4165  CD2 LEU B  64      17.349  27.950 -27.508  1.00  0.00
ATOM   4166  H   LEU B  64      13.903  27.666 -24.116  1.00 99.99
ATOM   4167  HA  LEU B  64      16.529  26.742 -23.628  1.00 99.99
ATOM   4168  HB2 LEU B  64      15.238  27.061 -25.786  1.00 99.99
ATOM   4169  HB3 LEU B  64      15.632  28.694 -25.723  1.00 99.99
ATOM   4170  HG  LEU B  64      18.122  28.057 -25.490  1.00 99.99
ATOM   4171 HD11 LEU B  64      17.227  25.401 -26.709  1.00 99.99
ATOM   4172 HD12 LEU B  64      17.685  25.596 -25.001  1.00 99.99
ATOM   4173 HD13 LEU B  64      18.864  25.951 -26.285  1.00 99.99
ATOM   4174 HD21 LEU B  64      17.022  28.989 -27.494  1.00 99.99
ATOM   4175 HD22 LEU B  64      16.658  27.360 -28.109  1.00 99.99
ATOM   4176 HD23 LEU B  64      18.348  27.890 -27.940  1.00 99.99
ATOM   4177  N   LYS B  65      16.746  28.850 -21.854  1.00  0.00
ATOM   4178  CA  LYS B  65      17.071  30.017 -20.975  1.00  0.00
ATOM   4179  C   LYS B  65      18.638  30.047 -20.814  1.00  0.00
ATOM   4180  O   LYS B  65      19.115  29.236 -20.019  1.00  0.00
ATOM   4181  CB  LYS B  65      16.426  29.826 -19.650  1.00  0.00
ATOM   4182  CG  LYS B  65      14.932  30.120 -19.637  1.00  0.00
ATOM   4183  CD  LYS B  65      14.200  29.558 -18.385  1.00  0.00
ATOM   4184  CE  LYS B  65      12.665  29.881 -18.378  1.00  0.00
ATOM   4185  NZ  LYS B  65      11.977  29.140 -17.306  1.00  0.00
ATOM   4186  H   LYS B  65      16.440  28.029 -21.351  1.00 99.99
ATOM   4187  HA  LYS B  65      16.804  30.952 -21.465  1.00 99.99
ATOM   4188  HB2 LYS B  65      16.458  28.787 -19.323  1.00 99.99
ATOM   4189  HB3 LYS B  65      16.958  30.346 -18.855  1.00 99.99
ATOM   4190  HG2 LYS B  65      14.771  31.197 -19.623  1.00 99.99
ATOM   4191  HG3 LYS B  65      14.457  29.639 -20.492  1.00 99.99
ATOM   4192  HD2 LYS B  65      14.284  28.473 -18.418  1.00 99.99
ATOM   4193  HD3 LYS B  65      14.687  29.980 -17.506  1.00 99.99
ATOM   4194  HE2 LYS B  65      12.574  30.955 -18.226  1.00 99.99
ATOM   4195  HE3 LYS B  65      12.283  29.591 -19.356  1.00 99.99
ATOM   4196  HZ1 LYS B  65      12.243  28.177 -17.451  1.00 99.99
ATOM   4197  HZ2 LYS B  65      10.972  29.221 -17.345  1.00 99.99
ATOM   4198  HZ3 LYS B  65      12.306  29.447 -16.402  1.00 99.99
ATOM   4199  N   PHE B  66      19.374  30.919 -21.522  1.00  0.00
ATOM   4200  CA  PHE B  66      20.795  31.141 -21.375  1.00  0.00
ATOM   4201  C   PHE B  66      21.263  31.802 -20.060  1.00  0.00
ATOM   4202  O   PHE B  66      20.557  32.617 -19.451  1.00  0.00
ATOM   4203  CB  PHE B  66      21.336  31.963 -22.577  1.00  0.00
ATOM   4204  CG  PHE B  66      21.219  31.227 -23.868  1.00  0.00
ATOM   4205  CD1 PHE B  66      22.339  30.604 -24.375  1.00  0.00
ATOM   4206  CD2 PHE B  66      20.015  31.142 -24.632  1.00  0.00
ATOM   4207  CE1 PHE B  66      22.320  29.982 -25.638  1.00  0.00
ATOM   4208  CE2 PHE B  66      19.935  30.299 -25.765  1.00  0.00
ATOM   4209  CZ  PHE B  66      21.098  29.692 -26.267  1.00  0.00
ATOM   4210  H   PHE B  66      18.864  31.511 -22.160  1.00 99.99
ATOM   4211  HA  PHE B  66      21.304  30.182 -21.468  1.00 99.99
ATOM   4212  HB2 PHE B  66      20.750  32.882 -22.602  1.00 99.99
ATOM   4213  HB3 PHE B  66      22.367  32.265 -22.395  1.00 99.99
ATOM   4214  HD1 PHE B  66      23.261  30.634 -23.816  1.00 99.99
ATOM   4215  HD2 PHE B  66      19.165  31.709 -24.286  1.00 99.99
ATOM   4216  HE1 PHE B  66      23.244  29.670 -26.101  1.00 99.99
ATOM   4217  HE2 PHE B  66      18.996  30.228 -26.292  1.00 99.99
ATOM   4218  HZ  PHE B  66      21.073  29.223 -27.238  1.00 99.99
ATOM   4219  N   PRO B  67      22.542  31.496 -19.533  1.00  0.00
ATOM   4220  CA  PRO B  67      23.187  32.424 -18.582  1.00  0.00
ATOM   4221  C   PRO B  67      23.273  33.828 -19.243  1.00  0.00
ATOM   4222  O   PRO B  67      23.441  33.996 -20.466  1.00  0.00
ATOM   4223  CB  PRO B  67      24.533  31.767 -18.295  1.00  0.00
ATOM   4224  CG  PRO B  67      24.878  30.766 -19.391  1.00  0.00
ATOM   4225  CD  PRO B  67      23.560  30.646 -20.176  1.00  0.00
ATOM   4226  HA  PRO B  67      22.471  32.494 -17.766  1.00 99.99
ATOM   4227  HB2 PRO B  67      25.314  32.524 -18.235  1.00 99.99
ATOM   4228  HB3 PRO B  67      24.534  31.263 -17.328  1.00 99.99
ATOM   4229  HG2 PRO B  67      25.657  31.108 -20.070  1.00 99.99
ATOM   4230  HG3 PRO B  67      25.106  29.800 -18.943  1.00 99.99
ATOM   4231  HD2 PRO B  67      23.570  30.888 -21.237  1.00 99.99
ATOM   4232  HD3 PRO B  67      23.220  29.614 -20.106  1.00 99.99
ATOM   4233  N   ARG B  68      23.322  34.827 -18.389  1.00  0.00
ATOM   4234  CA  ARG B  68      23.979  36.197 -18.626  1.00  0.00
ATOM   4235  C   ARG B  68      23.615  37.084 -19.832  1.00  0.00
ATOM   4236  O   ARG B  68      24.231  38.132 -20.122  1.00  0.00
ATOM   4237  CB  ARG B  68      25.532  35.908 -18.575  1.00  0.00
ATOM   4238  CG  ARG B  68      26.097  35.419 -17.255  1.00  0.00
ATOM   4239  CD  ARG B  68      27.649  35.477 -17.177  1.00  0.00
ATOM   4240  NE  ARG B  68      28.193  34.467 -18.013  1.00  0.00
ATOM   4241  CZ  ARG B  68      28.296  33.122 -17.831  1.00  0.00
ATOM   4242  NH1 ARG B  68      28.158  32.531 -16.713  1.00  0.00
ATOM   4243  NH2 ARG B  68      28.545  32.426 -18.924  1.00  0.00
ATOM   4244  H   ARG B  68      23.105  34.698 -17.412  1.00 99.99
ATOM   4245  HA  ARG B  68      23.688  36.723 -17.718  1.00 99.99
ATOM   4246  HB2 ARG B  68      25.764  35.198 -19.367  1.00 99.99
ATOM   4247  HB3 ARG B  68      26.028  36.831 -18.874  1.00 99.99
ATOM   4248  HG2 ARG B  68      25.705  36.044 -16.453  1.00 99.99
ATOM   4249  HG3 ARG B  68      25.801  34.383 -17.089  1.00 99.99
ATOM   4250  HD2 ARG B  68      27.988  36.475 -17.451  1.00 99.99
ATOM   4251  HD3 ARG B  68      27.827  35.289 -16.120  1.00 99.99
ATOM   4252  HE  ARG B  68      28.530  34.856 -18.880  1.00 99.99
ATOM   4253 HH11 ARG B  68      27.945  33.089 -15.899  1.00 99.99
ATOM   4254 HH12 ARG B  68      28.315  31.538 -16.620  1.00 99.99
ATOM   4255 HH21 ARG B  68      28.669  32.988 -19.753  1.00 99.99
ATOM   4256 HH22 ARG B  68      28.225  31.472 -19.004  1.00 99.99
ATOM   4257  N   GLY B  69      22.824  36.643 -20.741  1.00  0.00
ATOM   4258  CA  GLY B  69      22.529  37.240 -22.072  1.00  0.00
ATOM   4259  C   GLY B  69      23.499  36.768 -23.206  1.00  0.00
ATOM   4260  O   GLY B  69      23.572  37.331 -24.304  1.00  0.00
ATOM   4261  H   GLY B  69      22.245  35.851 -20.498  1.00 99.99
ATOM   4262  HA2 GLY B  69      21.526  36.953 -22.382  1.00 99.99
ATOM   4263  HA3 GLY B  69      22.750  38.293 -21.894  1.00 99.99
ATOM   4264  N   GLN B  70      24.339  35.796 -22.857  1.00  0.00
ATOM   4265  CA  GLN B  70      25.344  35.249 -23.756  1.00  0.00
ATOM   4266  C   GLN B  70      24.706  34.113 -24.596  1.00  0.00
ATOM   4267  O   GLN B  70      24.638  32.995 -24.090  1.00  0.00
ATOM   4268  CB  GLN B  70      26.525  34.684 -22.972  1.00  0.00
ATOM   4269  CG  GLN B  70      27.140  35.922 -22.187  1.00  0.00
ATOM   4270  CD  GLN B  70      28.262  35.487 -21.207  1.00  0.00
ATOM   4271  OE1 GLN B  70      28.540  34.375 -20.960  1.00  0.00
ATOM   4272  NE2 GLN B  70      28.868  36.477 -20.601  1.00  0.00
ATOM   4273  H   GLN B  70      24.232  35.351 -21.956  1.00 99.99
ATOM   4274  HA  GLN B  70      25.690  36.014 -24.448  1.00 99.99
ATOM   4275  HB2 GLN B  70      26.163  34.007 -22.200  1.00 99.99
ATOM   4276  HB3 GLN B  70      27.364  34.241 -23.508  1.00 99.99
ATOM   4277  HG2 GLN B  70      27.577  36.633 -22.887  1.00 99.99
ATOM   4278  HG3 GLN B  70      26.414  36.500 -21.616  1.00 99.99
ATOM   4279 HE21 GLN B  70      28.753  37.425 -20.927  1.00 99.99
ATOM   4280 HE22 GLN B  70      29.688  36.224 -20.068  1.00 99.99
ATOM   4281  N   GLY B  71      24.367  34.278 -25.900  1.00  0.00
ATOM   4282  CA  GLY B  71      23.863  33.220 -26.738  1.00  0.00
ATOM   4283  C   GLY B  71      23.576  33.673 -28.179  1.00  0.00
ATOM   4284  O   GLY B  71      22.911  33.003 -28.936  1.00  0.00
ATOM   4285  H   GLY B  71      24.595  35.165 -26.325  1.00 99.99
ATOM   4286  HA2 GLY B  71      24.572  32.395 -26.774  1.00 99.99
ATOM   4287  HA3 GLY B  71      22.976  32.721 -26.351  1.00 99.99
ATOM   4288  N   VAL B  72      24.195  34.781 -28.639  1.00  0.00
ATOM   4289  CA  VAL B  72      24.153  35.279 -29.997  1.00  0.00
ATOM   4290  C   VAL B  72      24.973  34.483 -31.040  1.00  0.00
ATOM   4291  O   VAL B  72      26.228  34.448 -30.868  1.00  0.00
ATOM   4292  CB  VAL B  72      24.404  36.813 -30.120  1.00  0.00
ATOM   4293  CG1 VAL B  72      24.443  37.289 -31.566  1.00  0.00
ATOM   4294  CG2 VAL B  72      23.401  37.748 -29.350  1.00  0.00
ATOM   4295  H   VAL B  72      24.893  35.159 -28.016  1.00 99.99
ATOM   4296  HA  VAL B  72      23.119  35.308 -30.342  1.00 99.99
ATOM   4297  HB  VAL B  72      25.428  36.999 -29.800  1.00 99.99
ATOM   4298 HG11 VAL B  72      25.076  36.623 -32.149  1.00 99.99
ATOM   4299 HG12 VAL B  72      24.734  38.323 -31.751  1.00 99.99
ATOM   4300 HG13 VAL B  72      23.402  37.148 -31.858  1.00 99.99
ATOM   4301 HG21 VAL B  72      23.085  37.239 -28.439  1.00 99.99
ATOM   4302 HG22 VAL B  72      22.526  37.977 -29.958  1.00 99.99
ATOM   4303 HG23 VAL B  72      23.915  38.673 -29.091  1.00 99.99
ATOM   4304  N   PRO B  73      24.365  33.875 -32.086  1.00  0.00
ATOM   4305  CA  PRO B  73      24.918  32.918 -33.059  1.00  0.00
ATOM   4306  C   PRO B  73      25.948  33.639 -33.969  1.00  0.00
ATOM   4307  O   PRO B  73      26.217  34.843 -33.858  1.00  0.00
ATOM   4308  CB  PRO B  73      23.799  32.271 -33.777  1.00  0.00
ATOM   4309  CG  PRO B  73      22.807  33.417 -33.742  1.00  0.00
ATOM   4310  CD  PRO B  73      22.954  34.059 -32.359  1.00  0.00
ATOM   4311  HA  PRO B  73      25.465  32.190 -32.462  1.00 99.99
ATOM   4312  HB2 PRO B  73      24.060  32.034 -34.808  1.00 99.99
ATOM   4313  HB3 PRO B  73      23.417  31.429 -33.201  1.00 99.99
ATOM   4314  HG2 PRO B  73      23.052  34.155 -34.504  1.00 99.99
ATOM   4315  HG3 PRO B  73      21.782  33.064 -33.863  1.00 99.99
ATOM   4316  HD2 PRO B  73      22.728  35.125 -32.397  1.00 99.99
ATOM   4317  HD3 PRO B  73      22.368  33.440 -31.679  1.00 99.99
ATOM   4318  N   ILE B  74      26.720  32.889 -34.800  1.00  0.00
ATOM   4319  CA  ILE B  74      27.615  33.391 -35.827  1.00  0.00
ATOM   4320  C   ILE B  74      27.043  33.201 -37.249  1.00  0.00
ATOM   4321  O   ILE B  74      26.509  32.143 -37.627  1.00  0.00
ATOM   4322  CB  ILE B  74      28.950  32.631 -35.720  1.00  0.00
ATOM   4323  CG1 ILE B  74      29.843  33.348 -34.752  1.00  0.00
ATOM   4324  CG2 ILE B  74      29.775  32.379 -37.005  1.00  0.00
ATOM   4325  CD1 ILE B  74      31.133  32.663 -34.406  1.00  0.00
ATOM   4326  H   ILE B  74      26.561  31.895 -34.761  1.00 99.99
ATOM   4327  HA  ILE B  74      27.855  34.446 -35.700  1.00 99.99
ATOM   4328  HB  ILE B  74      28.761  31.669 -35.247  1.00 99.99
ATOM   4329 HG12 ILE B  74      30.059  34.361 -35.088  1.00 99.99
ATOM   4330 HG13 ILE B  74      29.344  33.502 -33.796  1.00 99.99
ATOM   4331 HG21 ILE B  74      30.140  33.320 -37.416  1.00 99.99
ATOM   4332 HG22 ILE B  74      29.082  31.919 -37.707  1.00 99.99
ATOM   4333 HG23 ILE B  74      30.616  31.707 -36.832  1.00 99.99
ATOM   4334 HD11 ILE B  74      31.751  32.674 -35.303  1.00 99.99
ATOM   4335 HD12 ILE B  74      30.955  31.633 -34.100  1.00 99.99
ATOM   4336 HD13 ILE B  74      31.643  33.198 -33.606  1.00 99.99
ATOM   4337  N   ASN B  75      27.251  34.169 -38.105  1.00  0.00
ATOM   4338  CA  ASN B  75      26.841  34.224 -39.461  1.00  0.00
ATOM   4339  C   ASN B  75      27.752  35.182 -40.305  1.00  0.00
ATOM   4340  O   ASN B  75      27.935  36.322 -39.885  1.00  0.00
ATOM   4341  CB  ASN B  75      25.400  34.709 -39.619  1.00  0.00
ATOM   4342  CG  ASN B  75      24.979  35.225 -41.047  1.00  0.00
ATOM   4343  OD1 ASN B  75      25.348  34.702 -42.091  1.00  0.00
ATOM   4344  ND2 ASN B  75      24.176  36.234 -41.166  1.00  0.00
ATOM   4345  H   ASN B  75      27.827  34.899 -37.712  1.00 99.99
ATOM   4346  HA  ASN B  75      26.924  33.240 -39.918  1.00 99.99
ATOM   4347  HB2 ASN B  75      24.780  33.836 -39.423  1.00 99.99
ATOM   4348  HB3 ASN B  75      25.249  35.553 -38.945  1.00 99.99
ATOM   4349 HD21 ASN B  75      23.638  36.565 -40.378  1.00 99.99
ATOM   4350 HD22 ASN B  75      23.904  36.487 -42.104  1.00 99.99
ATOM   4351  N   THR B  76      28.465  34.620 -41.319  1.00  0.00
ATOM   4352  CA  THR B  76      29.416  35.376 -42.076  1.00  0.00
ATOM   4353  C   THR B  76      28.798  36.570 -42.720  1.00  0.00
ATOM   4354  O   THR B  76      29.378  37.611 -42.700  1.00  0.00
ATOM   4355  CB  THR B  76      30.191  34.386 -43.030  1.00  0.00
ATOM   4356  OG1 THR B  76      30.864  33.315 -42.368  1.00  0.00
ATOM   4357  CG2 THR B  76      31.328  35.036 -43.834  1.00  0.00
ATOM   4358  H   THR B  76      28.360  33.633 -41.497  1.00 99.99
ATOM   4359  HA  THR B  76      30.283  35.646 -41.475  1.00 99.99
ATOM   4360  HB  THR B  76      29.437  33.942 -43.677  1.00 99.99
ATOM   4361  HG1 THR B  76      30.234  32.914 -41.767  1.00 99.99
ATOM   4362 HG21 THR B  76      30.918  35.763 -44.532  1.00 99.99
ATOM   4363 HG22 THR B  76      31.887  34.279 -44.384  1.00 99.99
ATOM   4364 HG23 THR B  76      31.994  35.540 -43.135  1.00 99.99
ATOM   4365  N   ASN B  77      27.623  36.473 -43.328  1.00  0.00
ATOM   4366  CA  ASN B  77      26.876  37.540 -44.055  1.00  0.00
ATOM   4367  C   ASN B  77      26.179  38.517 -43.087  1.00  0.00
ATOM   4368  O   ASN B  77      25.110  38.996 -43.412  1.00  0.00
ATOM   4369  CB  ASN B  77      25.861  36.883 -44.939  1.00  0.00
ATOM   4370  CG  ASN B  77      26.529  35.869 -45.944  1.00  0.00
ATOM   4371  OD1 ASN B  77      27.402  36.239 -46.706  1.00  0.00
ATOM   4372  ND2 ASN B  77      26.050  34.624 -45.993  1.00  0.00
ATOM   4373  H   ASN B  77      27.153  35.581 -43.298  1.00 99.99
ATOM   4374  HA  ASN B  77      27.552  38.117 -44.686  1.00 99.99
ATOM   4375  HB2 ASN B  77      25.193  36.289 -44.319  1.00 99.99
ATOM   4376  HB3 ASN B  77      25.277  37.567 -45.553  1.00 99.99
ATOM   4377 HD21 ASN B  77      25.323  34.422 -45.321  1.00 99.99
ATOM   4378 HD22 ASN B  77      26.194  34.007 -46.777  1.00 99.99
ATOM   4379  N   SER B  78      26.824  38.862 -42.017  1.00  0.00
ATOM   4380  CA  SER B  78      26.363  39.877 -41.007  1.00  0.00
ATOM   4381  C   SER B  78      27.535  40.641 -40.392  1.00  0.00
ATOM   4382  O   SER B  78      28.566  40.066 -40.057  1.00  0.00
ATOM   4383  CB  SER B  78      25.583  39.259 -39.826  1.00  0.00
ATOM   4384  OG  SER B  78      26.259  38.427 -38.889  1.00  0.00
ATOM   4385  H   SER B  78      27.742  38.491 -41.822  1.00 99.99
ATOM   4386  HA  SER B  78      25.646  40.591 -41.410  1.00 99.99
ATOM   4387  HB2 SER B  78      25.092  40.067 -39.284  1.00 99.99
ATOM   4388  HB3 SER B  78      24.774  38.651 -40.234  1.00 99.99
ATOM   4389  HG  SER B  78      26.715  37.747 -39.389  1.00 99.99
ATOM   4390  N   SER B  79      27.323  41.949 -40.098  1.00  0.00
ATOM   4391  CA  SER B  79      28.367  42.812 -39.555  1.00  0.00
ATOM   4392  C   SER B  79      28.551  42.706 -38.005  1.00  0.00
ATOM   4393  O   SER B  79      27.666  42.132 -37.296  1.00  0.00
ATOM   4394  CB  SER B  79      28.198  44.256 -40.051  1.00  0.00
ATOM   4395  OG  SER B  79      27.250  44.913 -39.289  1.00  0.00
ATOM   4396  H   SER B  79      26.433  42.379 -40.303  1.00 99.99
ATOM   4397  HA  SER B  79      29.319  42.525 -40.001  1.00 99.99
ATOM   4398  HB2 SER B  79      29.168  44.754 -40.008  1.00 99.99
ATOM   4399  HB3 SER B  79      27.973  44.237 -41.115  1.00 99.99
ATOM   4400  HG  SER B  79      26.397  44.479 -39.367  1.00 99.99
ATOM   4401  N   PRO B  80      29.625  43.257 -37.420  1.00  0.00
ATOM   4402  CA  PRO B  80      29.738  43.212 -35.947  1.00  0.00
ATOM   4403  C   PRO B  80      28.646  43.959 -35.210  1.00  0.00
ATOM   4404  O   PRO B  80      28.325  43.548 -34.125  1.00  0.00
ATOM   4405  CB  PRO B  80      31.043  43.921 -35.653  1.00  0.00
ATOM   4406  CG  PRO B  80      31.879  43.569 -36.875  1.00  0.00
ATOM   4407  CD  PRO B  80      30.865  43.867 -37.950  1.00  0.00
ATOM   4408  HA  PRO B  80      29.779  42.178 -35.602  1.00 99.99
ATOM   4409  HB2 PRO B  80      30.946  45.001 -35.572  1.00 99.99
ATOM   4410  HB3 PRO B  80      31.530  43.540 -34.755  1.00 99.99
ATOM   4411  HG2 PRO B  80      32.769  44.185 -37.003  1.00 99.99
ATOM   4412  HG3 PRO B  80      32.153  42.516 -36.885  1.00 99.99
ATOM   4413  HD2 PRO B  80      30.668  44.929 -38.093  1.00 99.99
ATOM   4414  HD3 PRO B  80      31.067  43.406 -38.915  1.00 99.99
ATOM   4415  N   ASP B  81      28.118  45.084 -35.741  1.00  0.00
ATOM   4416  CA  ASP B  81      26.960  45.904 -35.242  1.00  0.00
ATOM   4417  C   ASP B  81      25.654  45.039 -35.139  1.00  0.00
ATOM   4418  O   ASP B  81      24.782  45.333 -34.362  1.00  0.00
ATOM   4419  CB  ASP B  81      26.745  47.046 -36.237  1.00  0.00
ATOM   4420  CG  ASP B  81      27.920  47.902 -36.514  1.00  0.00
ATOM   4421  OD1 ASP B  81      29.036  47.690 -36.054  1.00  0.00
ATOM   4422  OD2 ASP B  81      27.743  48.933 -37.195  1.00  0.00
ATOM   4423  H   ASP B  81      28.401  45.319 -36.681  1.00 99.99
ATOM   4424  HA  ASP B  81      27.150  46.290 -34.242  1.00 99.99
ATOM   4425  HB2 ASP B  81      26.333  46.600 -37.141  1.00 99.99
ATOM   4426  HB3 ASP B  81      25.859  47.627 -35.983  1.00 99.99
ATOM   4427  N   ASP B  82      25.468  43.994 -35.960  1.00  0.00
ATOM   4428  CA  ASP B  82      24.235  43.120 -36.135  1.00  0.00
ATOM   4429  C   ASP B  82      23.991  42.108 -34.954  1.00  0.00
ATOM   4430  O   ASP B  82      22.897  41.589 -34.865  1.00  0.00
ATOM   4431  CB  ASP B  82      24.179  42.598 -37.573  1.00  0.00
ATOM   4432  CG  ASP B  82      24.323  43.686 -38.611  1.00  0.00
ATOM   4433  OD1 ASP B  82      23.653  44.752 -38.402  1.00  0.00
ATOM   4434  OD2 ASP B  82      25.015  43.520 -39.635  1.00  0.00
ATOM   4435  H   ASP B  82      26.245  43.670 -36.518  1.00 99.99
ATOM   4436  HA  ASP B  82      23.405  43.825 -36.101  1.00 99.99
ATOM   4437  HB2 ASP B  82      24.946  41.838 -37.714  1.00 99.99
ATOM   4438  HB3 ASP B  82      23.194  42.138 -37.644  1.00 99.99
ATOM   4439  N   GLN B  83      24.975  41.938 -34.065  1.00  0.00
ATOM   4440  CA  GLN B  83      25.050  40.756 -33.292  1.00  0.00
ATOM   4441  C   GLN B  83      24.218  40.891 -31.964  1.00  0.00
ATOM   4442  O   GLN B  83      24.832  40.770 -30.900  1.00  0.00
ATOM   4443  CB  GLN B  83      26.542  40.430 -33.093  1.00  0.00
ATOM   4444  CG  GLN B  83      27.353  40.067 -34.354  1.00  0.00
ATOM   4445  CD  GLN B  83      26.544  39.320 -35.356  1.00  0.00
ATOM   4446  OE1 GLN B  83      26.029  38.277 -35.103  1.00  0.00
ATOM   4447  NE2 GLN B  83      26.449  39.855 -36.555  1.00  0.00
ATOM   4448  H   GLN B  83      25.798  42.493 -34.247  1.00 99.99
ATOM   4449  HA  GLN B  83      24.629  39.902 -33.821  1.00 99.99
ATOM   4450  HB2 GLN B  83      27.033  41.268 -32.601  1.00 99.99
ATOM   4451  HB3 GLN B  83      26.551  39.570 -32.423  1.00 99.99
ATOM   4452  HG2 GLN B  83      27.723  41.011 -34.755  1.00 99.99
ATOM   4453  HG3 GLN B  83      28.296  39.564 -34.140  1.00 99.99
ATOM   4454 HE21 GLN B  83      26.985  40.687 -36.744  1.00 99.99
ATOM   4455 HE22 GLN B  83      26.009  39.353 -37.311  1.00 99.99
ATOM   4456  N   ILE B  84      22.904  40.995 -32.108  1.00  0.00
ATOM   4457  CA  ILE B  84      22.055  41.237 -30.945  1.00  0.00
ATOM   4458  C   ILE B  84      20.637  40.640 -31.367  1.00  0.00
ATOM   4459  O   ILE B  84      20.299  40.773 -32.540  1.00  0.00
ATOM   4460  CB  ILE B  84      22.069  42.788 -30.641  1.00  0.00
ATOM   4461  CG1 ILE B  84      21.080  43.129 -29.505  1.00  0.00
ATOM   4462  CG2 ILE B  84      21.796  43.619 -31.884  1.00  0.00
ATOM   4463  CD1 ILE B  84      21.283  44.543 -28.846  1.00  0.00
ATOM   4464  H   ILE B  84      22.447  40.919 -33.004  1.00 99.99
ATOM   4465  HA  ILE B  84      22.320  40.698 -30.038  1.00 99.99
ATOM   4466  HB  ILE B  84      23.077  43.010 -30.291  1.00 99.99
ATOM   4467 HG12 ILE B  84      20.069  43.050 -29.902  1.00 99.99
ATOM   4468 HG13 ILE B  84      21.189  42.377 -28.724  1.00 99.99
ATOM   4469 HG21 ILE B  84      20.736  43.635 -32.134  1.00 99.99
ATOM   4470 HG22 ILE B  84      22.370  43.306 -32.755  1.00 99.99
ATOM   4471 HG23 ILE B  84      22.110  44.614 -31.577  1.00 99.99
ATOM   4472 HD11 ILE B  84      22.231  44.570 -28.309  1.00 99.99
ATOM   4473 HD12 ILE B  84      20.464  44.676 -28.141  1.00 99.99
ATOM   4474 HD13 ILE B  84      21.262  45.342 -29.585  1.00 99.99
ATOM   4475  N   GLY B  85      19.896  40.048 -30.441  1.00  0.00
ATOM   4476  CA  GLY B  85      18.776  39.259 -30.905  1.00  0.00
ATOM   4477  C   GLY B  85      17.940  38.552 -29.764  1.00  0.00
ATOM   4478  O   GLY B  85      18.059  38.918 -28.610  1.00  0.00
ATOM   4479  H   GLY B  85      20.215  39.909 -29.493  1.00 99.99
ATOM   4480  HA2 GLY B  85      18.071  39.909 -31.422  1.00 99.99
ATOM   4481  HA3 GLY B  85      18.985  38.482 -31.638  1.00 99.99
ATOM   4482  N   TYR B  86      17.054  37.617 -30.034  1.00  0.00
ATOM   4483  CA  TYR B  86      16.272  36.860 -29.078  1.00  0.00
ATOM   4484  C   TYR B  86      15.853  35.500 -29.602  1.00  0.00
ATOM   4485  O   TYR B  86      15.588  35.389 -30.769  1.00  0.00
ATOM   4486  CB  TYR B  86      15.032  37.666 -28.639  1.00  0.00
ATOM   4487  CG  TYR B  86      13.931  37.926 -29.720  1.00  0.00
ATOM   4488  CD1 TYR B  86      14.199  38.958 -30.660  1.00  0.00
ATOM   4489  CD2 TYR B  86      12.845  37.070 -29.916  1.00  0.00
ATOM   4490  CE1 TYR B  86      13.356  39.100 -31.730  1.00  0.00
ATOM   4491  CE2 TYR B  86      11.959  37.287 -30.995  1.00  0.00
ATOM   4492  CZ  TYR B  86      12.173  38.320 -31.929  1.00  0.00
ATOM   4493  OH  TYR B  86      11.332  38.590 -32.967  1.00  0.00
ATOM   4494  H   TYR B  86      16.951  37.395 -31.012  1.00 99.99
ATOM   4495  HA  TYR B  86      16.876  36.739 -28.179  1.00 99.99
ATOM   4496  HB2 TYR B  86      14.540  37.103 -27.846  1.00 99.99
ATOM   4497  HB3 TYR B  86      15.316  38.649 -28.265  1.00 99.99
ATOM   4498  HD1 TYR B  86      15.082  39.565 -30.534  1.00 99.99
ATOM   4499  HD2 TYR B  86      12.701  36.203 -29.291  1.00 99.99
ATOM   4500  HE1 TYR B  86      13.586  39.868 -32.453  1.00 99.99
ATOM   4501  HE2 TYR B  86      11.222  36.524 -31.197  1.00 99.99
ATOM   4502  HH  TYR B  86      11.674  39.264 -33.559  1.00 99.99
ATOM   4503  N   TYR B  87      15.786  34.569 -28.632  1.00  0.00
ATOM   4504  CA  TYR B  87      15.184  33.252 -28.783  1.00  0.00
ATOM   4505  C   TYR B  87      13.738  33.104 -28.401  1.00  0.00
ATOM   4506  O   TYR B  87      13.361  33.759 -27.410  1.00  0.00
ATOM   4507  CB  TYR B  87      15.941  32.189 -28.055  1.00  0.00
ATOM   4508  CG  TYR B  87      17.287  31.923 -28.590  1.00  0.00
ATOM   4509  CD1 TYR B  87      17.586  30.874 -29.489  1.00  0.00
ATOM   4510  CD2 TYR B  87      18.437  32.630 -28.057  1.00  0.00
ATOM   4511  CE1 TYR B  87      18.919  30.496 -29.781  1.00  0.00
ATOM   4512  CE2 TYR B  87      19.750  32.337 -28.474  1.00  0.00
ATOM   4513  CZ  TYR B  87      20.048  31.197 -29.302  1.00  0.00
ATOM   4514  OH  TYR B  87      21.244  30.994 -29.963  1.00  0.00
ATOM   4515  H   TYR B  87      16.067  34.847 -27.703  1.00 99.99
ATOM   4516  HA  TYR B  87      15.333  33.004 -29.833  1.00 99.99
ATOM   4517  HB2 TYR B  87      15.967  32.457 -27.001  1.00 99.99
ATOM   4518  HB3 TYR B  87      15.348  31.281 -27.964  1.00 99.99
ATOM   4519  HD1 TYR B  87      16.781  30.300 -29.924  1.00 99.99
ATOM   4520  HD2 TYR B  87      18.267  33.467 -27.396  1.00 99.99
ATOM   4521  HE1 TYR B  87      19.050  29.696 -30.492  1.00 99.99
ATOM   4522  HE2 TYR B  87      20.583  32.909 -28.097  1.00 99.99
ATOM   4523  HH  TYR B  87      21.924  31.597 -29.654  1.00 99.99
ATOM   4524  N   ARG B  88      12.893  32.375 -29.123  1.00  0.00
ATOM   4525  CA  ARG B  88      11.509  32.226 -28.774  1.00  0.00
ATOM   4526  C   ARG B  88      11.024  30.768 -29.030  1.00  0.00
ATOM   4527  O   ARG B  88      11.522  30.151 -29.945  1.00  0.00
ATOM   4528  CB  ARG B  88      10.710  33.214 -29.665  1.00  0.00
ATOM   4529  CG  ARG B  88       9.307  33.608 -29.102  1.00  0.00
ATOM   4530  CD  ARG B  88       8.515  34.497 -30.034  1.00  0.00
ATOM   4531  NE  ARG B  88       8.012  33.744 -31.211  1.00  0.00
ATOM   4532  CZ  ARG B  88       6.906  34.031 -31.909  1.00  0.00
ATOM   4533  NH1 ARG B  88       6.192  35.124 -31.604  1.00  0.00
ATOM   4534  NH2 ARG B  88       6.616  33.233 -32.926  1.00  0.00
ATOM   4535  H   ARG B  88      13.268  31.825 -29.880  1.00 99.99
ATOM   4536  HA  ARG B  88      11.488  32.384 -27.695  1.00 99.99
ATOM   4537  HB2 ARG B  88      11.306  34.124 -29.701  1.00 99.99
ATOM   4538  HB3 ARG B  88      10.554  32.856 -30.683  1.00 99.99
ATOM   4539  HG2 ARG B  88       8.695  32.773 -28.762  1.00 99.99
ATOM   4540  HG3 ARG B  88       9.555  34.144 -28.186  1.00 99.99
ATOM   4541  HD2 ARG B  88       7.655  34.831 -29.457  1.00 99.99
ATOM   4542  HD3 ARG B  88       9.098  35.340 -30.400  1.00 99.99
ATOM   4543  HE  ARG B  88       8.633  33.015 -31.527  1.00 99.99
ATOM   4544 HH11 ARG B  88       6.473  35.667 -30.801  1.00 99.99
ATOM   4545 HH12 ARG B  88       5.388  35.401 -32.146  1.00 99.99
ATOM   4546 HH21 ARG B  88       7.107  32.395 -33.197  1.00 99.99
ATOM   4547 HH22 ARG B  88       5.717  33.445 -33.332  1.00 99.99
ATOM   4548  N   ARG B  89       9.895  30.438 -28.451  1.00  0.00
ATOM   4549  CA  ARG B  89       9.253  29.094 -28.679  1.00  0.00
ATOM   4550  C   ARG B  89       8.391  28.929 -29.895  1.00  0.00
ATOM   4551  O   ARG B  89       7.948  29.914 -30.492  1.00  0.00
ATOM   4552  CB  ARG B  89       8.319  28.824 -27.533  1.00  0.00
ATOM   4553  CG  ARG B  89       7.457  30.027 -27.101  1.00  0.00
ATOM   4554  CD  ARG B  89       6.351  29.622 -26.023  1.00  0.00
ATOM   4555  NE  ARG B  89       5.578  30.809 -25.726  1.00  0.00
ATOM   4556  CZ  ARG B  89       5.222  31.340 -24.531  1.00  0.00
ATOM   4557  NH1 ARG B  89       5.708  30.984 -23.363  1.00  0.00
ATOM   4558  NH2 ARG B  89       4.356  32.337 -24.604  1.00  0.00
ATOM   4559  H   ARG B  89       9.325  31.064 -27.903  1.00 99.99
ATOM   4560  HA  ARG B  89      10.040  28.341 -28.655  1.00 99.99
ATOM   4561  HB2 ARG B  89       7.655  27.992 -27.759  1.00 99.99
ATOM   4562  HB3 ARG B  89       9.003  28.585 -26.722  1.00 99.99
ATOM   4563  HG2 ARG B  89       8.111  30.726 -26.577  1.00 99.99
ATOM   4564  HG3 ARG B  89       6.889  30.405 -27.952  1.00 99.99
ATOM   4565  HD2 ARG B  89       5.717  28.855 -26.465  1.00 99.99
ATOM   4566  HD3 ARG B  89       6.884  29.281 -25.137  1.00 99.99
ATOM   4567  HE  ARG B  89       5.261  31.264 -26.569  1.00 99.99
ATOM   4568 HH11 ARG B  89       6.308  30.174 -23.326  1.00 99.99
ATOM   4569 HH12 ARG B  89       5.634  31.595 -22.564  1.00 99.99
ATOM   4570 HH21 ARG B  89       3.758  32.422 -25.411  1.00 99.99
ATOM   4571 HH22 ARG B  89       4.121  32.819 -23.748  1.00 99.99
ATOM   4572  N   ALA B  90       8.283  27.677 -30.347  1.00  0.00
ATOM   4573  CA  ALA B  90       7.302  27.400 -31.355  1.00  0.00
ATOM   4574  C   ALA B  90       6.664  26.018 -31.092  1.00  0.00
ATOM   4575  O   ALA B  90       7.126  25.020 -31.526  1.00  0.00
ATOM   4576  CB  ALA B  90       7.953  27.333 -32.759  1.00  0.00
ATOM   4577  H   ALA B  90       8.868  26.928 -30.008  1.00 99.99
ATOM   4578  HA  ALA B  90       6.509  28.145 -31.326  1.00 99.99
ATOM   4579  HB1 ALA B  90       7.229  26.891 -33.444  1.00 99.99
ATOM   4580  HB2 ALA B  90       8.856  26.730 -32.745  1.00 99.99
ATOM   4581  HB3 ALA B  90       8.193  28.344 -33.088  1.00 99.99
ATOM   4582  N   THR B  91       5.628  26.076 -30.307  1.00  0.00
ATOM   4583  CA  THR B  91       4.854  24.928 -29.787  1.00  0.00
ATOM   4584  C   THR B  91       4.094  24.207 -30.900  1.00  0.00
ATOM   4585  O   THR B  91       3.807  23.055 -30.687  1.00  0.00
ATOM   4586  CB  THR B  91       3.971  25.348 -28.657  1.00  0.00
ATOM   4587  OG1 THR B  91       3.039  26.248 -29.138  1.00  0.00
ATOM   4588  CG2 THR B  91       4.591  26.086 -27.492  1.00  0.00
ATOM   4589  H   THR B  91       5.221  26.985 -30.140  1.00 99.99
ATOM   4590  HA  THR B  91       5.546  24.230 -29.320  1.00 99.99
ATOM   4591  HB  THR B  91       3.366  24.520 -28.290  1.00 99.99
ATOM   4592  HG1 THR B  91       2.768  26.854 -28.445  1.00 99.99
ATOM   4593 HG21 THR B  91       3.781  26.385 -26.829  1.00 99.99
ATOM   4594 HG22 THR B  91       5.152  26.967 -27.801  1.00 99.99
ATOM   4595 HG23 THR B  91       5.253  25.398 -26.969  1.00 99.99
ATOM   4596  N   ARG B  92       3.703  24.886 -32.009  1.00  0.00
ATOM   4597  CA  ARG B  92       2.899  24.304 -33.137  1.00  0.00
ATOM   4598  C   ARG B  92       1.587  23.624 -32.549  1.00  0.00
ATOM   4599  O   ARG B  92       1.456  22.414 -32.653  1.00  0.00
ATOM   4600  CB  ARG B  92       3.734  23.420 -34.062  1.00  0.00
ATOM   4601  CG  ARG B  92       2.995  22.713 -35.233  1.00  0.00
ATOM   4602  CD  ARG B  92       3.755  21.741 -36.124  1.00  0.00
ATOM   4603  NE  ARG B  92       3.004  21.283 -37.345  1.00  0.00
ATOM   4604  CZ  ARG B  92       3.540  21.103 -38.599  1.00  0.00
ATOM   4605  NH1 ARG B  92       4.792  20.936 -38.821  1.00  0.00
ATOM   4606  NH2 ARG B  92       2.719  21.085 -39.618  1.00  0.00
ATOM   4607  H   ARG B  92       4.165  25.751 -32.248  1.00 99.99
ATOM   4608  HA  ARG B  92       2.537  25.124 -33.754  1.00 99.99
ATOM   4609  HB2 ARG B  92       4.550  24.000 -34.491  1.00 99.99
ATOM   4610  HB3 ARG B  92       4.184  22.644 -33.442  1.00 99.99
ATOM   4611  HG2 ARG B  92       2.092  22.238 -34.856  1.00 99.99
ATOM   4612  HG3 ARG B  92       2.668  23.571 -35.821  1.00 99.99
ATOM   4613  HD2 ARG B  92       4.689  22.176 -36.478  1.00 99.99
ATOM   4614  HD3 ARG B  92       4.094  20.842 -35.612  1.00 99.99
ATOM   4615  HE  ARG B  92       2.007  21.158 -37.256  1.00 99.99
ATOM   4616 HH11 ARG B  92       5.406  21.092 -38.036  1.00 99.99
ATOM   4617 HH12 ARG B  92       5.166  20.591 -39.693  1.00 99.99
ATOM   4618 HH21 ARG B  92       1.788  21.422 -39.431  1.00 99.99
ATOM   4619 HH22 ARG B  92       3.068  21.061 -40.565  1.00 99.99
ATOM   4620  N   ARG B  93       0.770  24.380 -31.801  1.00  0.00
ATOM   4621  CA  ARG B  93      -0.257  23.994 -30.830  1.00  0.00
ATOM   4622  C   ARG B  93      -1.644  24.535 -31.132  1.00  0.00
ATOM   4623  O   ARG B  93      -2.632  23.942 -30.744  1.00  0.00
ATOM   4624  CB  ARG B  93       0.327  24.309 -29.428  1.00  0.00
ATOM   4625  CG  ARG B  93      -0.347  23.640 -28.190  1.00  0.00
ATOM   4626  CD  ARG B  93       0.647  23.692 -26.987  1.00  0.00
ATOM   4627  NE  ARG B  93       1.797  22.798 -27.082  1.00  0.00
ATOM   4628  CZ  ARG B  93       2.833  22.435 -26.202  1.00  0.00
ATOM   4629  NH1 ARG B  93       2.980  22.950 -25.015  1.00  0.00
ATOM   4630  NH2 ARG B  93       3.681  21.528 -26.398  1.00  0.00
ATOM   4631  H   ARG B  93       0.878  25.368 -31.975  1.00 99.99
ATOM   4632  HA  ARG B  93      -0.257  22.909 -30.926  1.00 99.99
ATOM   4633  HB2 ARG B  93       1.365  23.985 -29.442  1.00 99.99
ATOM   4634  HB3 ARG B  93       0.276  25.386 -29.278  1.00 99.99
ATOM   4635  HG2 ARG B  93      -1.249  24.167 -27.881  1.00 99.99
ATOM   4636  HG3 ARG B  93      -0.599  22.594 -28.350  1.00 99.99
ATOM   4637  HD2 ARG B  93       0.977  24.678 -26.661  1.00 99.99
ATOM   4638  HD3 ARG B  93       0.064  23.445 -26.101  1.00 99.99
ATOM   4639  HE  ARG B  93       1.822  22.321 -27.970  1.00 99.99
ATOM   4640 HH11 ARG B  93       2.284  23.615 -24.717  1.00 99.99
ATOM   4641 HH12 ARG B  93       3.798  22.784 -24.446  1.00 99.99
ATOM   4642 HH21 ARG B  93       3.690  21.108 -27.315  1.00 99.99
ATOM   4643 HH22 ARG B  93       4.257  21.147 -25.663  1.00 99.99
ATOM   4644  N   ILE B  94      -1.693  25.477 -32.079  1.00  0.00
ATOM   4645  CA  ILE B  94      -2.877  26.085 -32.869  1.00  0.00
ATOM   4646  C   ILE B  94      -3.870  26.784 -31.835  1.00  0.00
ATOM   4647  O   ILE B  94      -4.365  26.128 -30.932  1.00  0.00
ATOM   4648  CB  ILE B  94      -3.524  24.964 -33.814  1.00  0.00
ATOM   4649  CG1 ILE B  94      -2.625  24.740 -35.145  1.00  0.00
ATOM   4650  CG2 ILE B  94      -4.989  25.267 -34.283  1.00  0.00
ATOM   4651  CD1 ILE B  94      -1.100  24.656 -34.938  1.00  0.00
ATOM   4652  H   ILE B  94      -0.817  25.789 -32.472  1.00 99.99
ATOM   4653  HA  ILE B  94      -2.508  26.901 -33.489  1.00 99.99
ATOM   4654  HB  ILE B  94      -3.484  24.053 -33.216  1.00 99.99
ATOM   4655 HG12 ILE B  94      -3.093  23.880 -35.620  1.00 99.99
ATOM   4656 HG13 ILE B  94      -2.825  25.634 -35.733  1.00 99.99
ATOM   4657 HG21 ILE B  94      -4.987  26.194 -34.854  1.00 99.99
ATOM   4658 HG22 ILE B  94      -5.679  25.357 -33.447  1.00 99.99
ATOM   4659 HG23 ILE B  94      -5.301  24.446 -34.927  1.00 99.99
ATOM   4660 HD11 ILE B  94      -0.710  25.628 -34.637  1.00 99.99
ATOM   4661 HD12 ILE B  94      -0.637  24.351 -35.874  1.00 99.99
ATOM   4662 HD13 ILE B  94      -0.880  23.921 -34.165  1.00 99.99
ATOM   4663  N   ARG B  95      -4.182  28.066 -32.019  1.00  0.00
ATOM   4664  CA  ARG B  95      -5.260  28.859 -31.303  1.00  0.00
ATOM   4665  C   ARG B  95      -6.573  28.636 -32.061  1.00  0.00
ATOM   4666  O   ARG B  95      -7.632  28.730 -31.481  1.00  0.00
ATOM   4667  CB  ARG B  95      -4.890  30.310 -31.094  1.00  0.00
ATOM   4668  CG  ARG B  95      -3.734  30.584 -30.177  1.00  0.00
ATOM   4669  CD  ARG B  95      -4.101  30.155 -28.764  1.00  0.00
ATOM   4670  NE  ARG B  95      -3.173  30.560 -27.673  1.00  0.00
ATOM   4671  CZ  ARG B  95      -3.248  30.172 -26.350  1.00  0.00
ATOM   4672  NH1 ARG B  95      -4.152  29.391 -25.899  1.00  0.00
ATOM   4673  NH2 ARG B  95      -2.443  30.722 -25.495  1.00  0.00
ATOM   4674  H   ARG B  95      -3.820  28.552 -32.827  1.00 99.99
ATOM   4675  HA  ARG B  95      -5.337  28.388 -30.325  1.00 99.99
ATOM   4676  HB2 ARG B  95      -4.782  30.846 -32.035  1.00 99.99
ATOM   4677  HB3 ARG B  95      -5.814  30.732 -30.702  1.00 99.99
ATOM   4678  HG2 ARG B  95      -2.791  30.124 -30.467  1.00 99.99
ATOM   4679  HG3 ARG B  95      -3.558  31.658 -30.201  1.00 99.99
ATOM   4680  HD2 ARG B  95      -5.077  30.585 -28.547  1.00 99.99
ATOM   4681  HD3 ARG B  95      -4.144  29.067 -28.776  1.00 99.99
ATOM   4682  HE  ARG B  95      -2.405  31.167 -27.920  1.00 99.99
ATOM   4683 HH11 ARG B  95      -4.851  29.133 -26.579  1.00 99.99
ATOM   4684 HH12 ARG B  95      -4.376  29.382 -24.915  1.00 99.99
ATOM   4685 HH21 ARG B  95      -1.816  31.432 -25.842  1.00 99.99
ATOM   4686 HH22 ARG B  95      -2.241  30.250 -24.627  1.00 99.99
ATOM   4687  N   GLY B  96      -6.515  28.301 -33.379  1.00  0.00
ATOM   4688  CA  GLY B  96      -7.640  27.858 -34.238  1.00  0.00
ATOM   4689  C   GLY B  96      -7.364  28.284 -35.706  1.00  0.00
ATOM   4690  O   GLY B  96      -6.884  29.393 -35.940  1.00  0.00
ATOM   4691  H   GLY B  96      -5.595  28.095 -33.738  1.00 99.99
ATOM   4692  HA2 GLY B  96      -7.785  26.779 -34.234  1.00 99.99
ATOM   4693  HA3 GLY B  96      -8.569  28.339 -33.931  1.00 99.99
ATOM   4694  N   GLY B  97      -7.426  27.393 -36.665  1.00  0.00
ATOM   4695  CA  GLY B  97      -7.216  27.766 -38.077  1.00  0.00
ATOM   4696  C   GLY B  97      -5.765  27.969 -38.514  1.00  0.00
ATOM   4697  O   GLY B  97      -4.987  28.674 -37.794  1.00  0.00
ATOM   4698  H   GLY B  97      -7.726  26.443 -36.504  1.00 99.99
ATOM   4699  HA2 GLY B  97      -7.681  27.025 -38.728  1.00 99.99
ATOM   4700  HA3 GLY B  97      -7.761  28.699 -38.219  1.00 99.99
ATOM   4701  N   ASP B  98      -5.462  27.487 -39.700  1.00  0.00
ATOM   4702  CA  ASP B  98      -4.258  27.858 -40.505  1.00  0.00
ATOM   4703  C   ASP B  98      -2.958  27.252 -39.894  1.00  0.00
ATOM   4704  O   ASP B  98      -2.123  27.947 -39.335  1.00  0.00
ATOM   4705  CB  ASP B  98      -4.106  29.316 -40.891  1.00  0.00
ATOM   4706  CG  ASP B  98      -5.328  29.950 -41.587  1.00  0.00
ATOM   4707  OD1 ASP B  98      -5.983  29.178 -42.337  1.00  0.00
ATOM   4708  OD2 ASP B  98      -5.579  31.173 -41.542  1.00  0.00
ATOM   4709  H   ASP B  98      -6.132  26.920 -40.197  1.00 99.99
ATOM   4710  HA  ASP B  98      -4.440  27.338 -41.444  1.00 99.99
ATOM   4711  HB2 ASP B  98      -3.851  29.933 -40.029  1.00 99.99
ATOM   4712  HB3 ASP B  98      -3.246  29.430 -41.549  1.00 99.99
ATOM   4713  N   GLY B  99      -2.962  25.920 -39.708  1.00  0.00
ATOM   4714  CA  GLY B  99      -1.844  25.183 -39.176  1.00  0.00
ATOM   4715  C   GLY B  99      -2.185  23.718 -38.820  1.00  0.00
ATOM   4716  O   GLY B  99      -3.396  23.456 -38.693  1.00  0.00
ATOM   4717  H   GLY B  99      -3.827  25.428 -39.882  1.00 99.99
ATOM   4718  HA2 GLY B  99      -0.992  25.170 -39.855  1.00 99.99
ATOM   4719  HA3 GLY B  99      -1.505  25.676 -38.268  1.00 99.99
ATOM   4720  N   LYS B 100      -1.265  22.739 -38.771  1.00  0.00
ATOM   4721  CA  LYS B 100      -1.639  21.339 -38.609  1.00  0.00
ATOM   4722  C   LYS B 100      -1.008  20.937 -37.243  1.00  0.00
ATOM   4723  O   LYS B 100       0.243  21.005 -37.011  1.00  0.00
ATOM   4724  CB  LYS B 100      -1.158  20.433 -39.764  1.00  0.00
ATOM   4725  CG  LYS B 100      -1.935  20.651 -41.076  1.00  0.00
ATOM   4726  CD  LYS B 100      -3.388  20.198 -40.906  1.00  0.00
ATOM   4727  CE  LYS B 100      -4.497  20.477 -41.975  1.00  0.00
ATOM   4728  NZ  LYS B 100      -5.180  21.787 -41.704  1.00  0.00
ATOM   4729  H   LYS B 100      -0.279  22.961 -38.724  1.00 99.99
ATOM   4730  HA  LYS B 100      -2.720  21.273 -38.489  1.00 99.99
ATOM   4731  HB2 LYS B 100      -0.124  20.690 -39.989  1.00 99.99
ATOM   4732  HB3 LYS B 100      -1.176  19.400 -39.415  1.00 99.99
ATOM   4733  HG2 LYS B 100      -1.875  21.706 -41.341  1.00 99.99
ATOM   4734  HG3 LYS B 100      -1.568  19.940 -41.815  1.00 99.99
ATOM   4735  HD2 LYS B 100      -3.405  19.126 -40.709  1.00 99.99
ATOM   4736  HD3 LYS B 100      -3.797  20.651 -40.005  1.00 99.99
ATOM   4737  HE2 LYS B 100      -4.020  20.398 -42.950  1.00 99.99
ATOM   4738  HE3 LYS B 100      -5.227  19.673 -41.888  1.00 99.99
ATOM   4739  HZ1 LYS B 100      -4.560  22.569 -41.848  1.00 99.99
ATOM   4740  HZ2 LYS B 100      -5.458  21.751 -40.734  1.00 99.99
ATOM   4741  HZ3 LYS B 100      -5.997  21.895 -42.285  1.00 99.99
ATOM   4742  N   MET B 101      -1.897  20.628 -36.286  1.00  0.00
ATOM   4743  CA  MET B 101      -1.465  19.706 -35.202  1.00  0.00
ATOM   4744  C   MET B 101      -0.767  18.475 -35.839  1.00  0.00
ATOM   4745  O   MET B 101      -1.033  17.988 -36.930  1.00  0.00
ATOM   4746  CB  MET B 101      -2.634  19.300 -34.272  1.00  0.00
ATOM   4747  CG  MET B 101      -3.193  20.517 -33.610  1.00  0.00
ATOM   4748  SD  MET B 101      -2.097  21.339 -32.395  1.00  0.00
ATOM   4749  CE  MET B 101      -2.388  20.376 -30.930  1.00  0.00
ATOM   4750  H   MET B 101      -2.884  20.608 -36.490  1.00 99.99
ATOM   4751  HA  MET B 101      -0.757  20.161 -34.511  1.00 99.99
ATOM   4752  HB2 MET B 101      -3.384  18.791 -34.878  1.00 99.99
ATOM   4753  HB3 MET B 101      -2.336  18.549 -33.542  1.00 99.99
ATOM   4754  HG2 MET B 101      -3.519  21.268 -34.329  1.00 99.99
ATOM   4755  HG3 MET B 101      -4.154  20.339 -33.131  1.00 99.99
ATOM   4756  HE1 MET B 101      -3.431  20.351 -30.620  1.00 99.99
ATOM   4757  HE2 MET B 101      -1.778  20.777 -30.123  1.00 99.99
ATOM   4758  HE3 MET B 101      -2.056  19.368 -31.171  1.00 99.99
ATOM   4759  N   LYS B 102       0.325  18.076 -35.244  1.00  0.00
ATOM   4760  CA  LYS B 102       1.342  17.000 -35.545  1.00  0.00
ATOM   4761  C   LYS B 102       1.884  16.184 -34.281  1.00  0.00
ATOM   4762  O   LYS B 102       2.800  15.389 -34.440  1.00  0.00
ATOM   4763  CB  LYS B 102       2.419  17.644 -36.490  1.00  0.00
ATOM   4764  CG  LYS B 102       3.340  16.701 -37.264  1.00  0.00
ATOM   4765  CD  LYS B 102       4.321  17.384 -38.228  1.00  0.00
ATOM   4766  CE  LYS B 102       4.831  16.281 -39.148  1.00  0.00
ATOM   4767  NZ  LYS B 102       5.646  16.821 -40.192  1.00  0.00
ATOM   4768  H   LYS B 102       0.546  18.605 -34.413  1.00 99.99
ATOM   4769  HA  LYS B 102       0.985  16.232 -36.229  1.00 99.99
ATOM   4770  HB2 LYS B 102       1.871  18.097 -37.316  1.00 99.99
ATOM   4771  HB3 LYS B 102       2.917  18.416 -35.906  1.00 99.99
ATOM   4772  HG2 LYS B 102       3.913  16.103 -36.558  1.00 99.99
ATOM   4773  HG3 LYS B 102       2.735  16.027 -37.868  1.00 99.99
ATOM   4774  HD2 LYS B 102       3.775  18.115 -38.822  1.00 99.99
ATOM   4775  HD3 LYS B 102       5.196  17.707 -37.664  1.00 99.99
ATOM   4776  HE2 LYS B 102       5.450  15.589 -38.578  1.00 99.99
ATOM   4777  HE3 LYS B 102       3.987  15.731 -39.560  1.00 99.99
ATOM   4778  HZ1 LYS B 102       5.849  16.093 -40.861  1.00 99.99
ATOM   4779  HZ2 LYS B 102       6.501  17.110 -39.739  1.00 99.99
ATOM   4780  HZ3 LYS B 102       5.234  17.610 -40.668  1.00 99.99
ATOM   4781  N   ASP B 103       1.472  16.576 -33.046  1.00  0.00
ATOM   4782  CA  ASP B 103       1.804  16.067 -31.675  1.00  0.00
ATOM   4783  C   ASP B 103       3.329  16.038 -31.299  1.00  0.00
ATOM   4784  O   ASP B 103       3.624  15.688 -30.161  1.00  0.00
ATOM   4785  CB  ASP B 103       1.152  14.699 -31.430  1.00  0.00
ATOM   4786  CG  ASP B 103      -0.352  14.459 -31.658  1.00  0.00
ATOM   4787  OD1 ASP B 103      -1.049  15.464 -31.746  1.00  0.00
ATOM   4788  OD2 ASP B 103      -0.749  13.275 -31.804  1.00  0.00
ATOM   4789  H   ASP B 103       0.663  17.179 -33.071  1.00 99.99
ATOM   4790  HA  ASP B 103       1.335  16.766 -30.984  1.00 99.99
ATOM   4791  HB2 ASP B 103       1.706  14.089 -32.142  1.00 99.99
ATOM   4792  HB3 ASP B 103       1.409  14.327 -30.437  1.00 99.99
ATOM   4793  N   LEU B 104       4.268  16.413 -32.090  1.00  0.00
ATOM   4794  CA  LEU B 104       5.747  16.346 -31.706  1.00  0.00
ATOM   4795  C   LEU B 104       6.024  17.309 -30.633  1.00  0.00
ATOM   4796  O   LEU B 104       5.285  18.206 -30.311  1.00  0.00
ATOM   4797  CB  LEU B 104       6.528  16.523 -32.952  1.00  0.00
ATOM   4798  CG  LEU B 104       6.241  15.572 -34.082  1.00  0.00
ATOM   4799  CD1 LEU B 104       6.559  16.039 -35.457  1.00  0.00
ATOM   4800  CD2 LEU B 104       6.872  14.265 -33.921  1.00  0.00
ATOM   4801  H   LEU B 104       4.149  16.702 -33.050  1.00 99.99
ATOM   4802  HA  LEU B 104       5.966  15.316 -31.424  1.00 99.99
ATOM   4803  HB2 LEU B 104       6.408  17.517 -33.382  1.00 99.99
ATOM   4804  HB3 LEU B 104       7.601  16.552 -32.773  1.00 99.99
ATOM   4805  HG  LEU B 104       5.171  15.381 -34.168  1.00 99.99
ATOM   4806 HD11 LEU B 104       5.937  16.930 -35.529  1.00 99.99
ATOM   4807 HD12 LEU B 104       6.285  15.340 -36.245  1.00 99.99
ATOM   4808 HD13 LEU B 104       7.606  16.318 -35.567  1.00 99.99
ATOM   4809 HD21 LEU B 104       6.494  13.726 -33.053  1.00 99.99
ATOM   4810 HD22 LEU B 104       7.936  14.458 -33.792  1.00 99.99
ATOM   4811 HD23 LEU B 104       6.717  13.667 -34.818  1.00 99.99
ATOM   4812  N   SER B 105       7.218  17.198 -30.054  1.00  0.00
ATOM   4813  CA  SER B 105       7.744  18.240 -29.203  1.00  0.00
ATOM   4814  C   SER B 105       7.809  19.585 -29.933  1.00  0.00
ATOM   4815  O   SER B 105       7.730  19.777 -31.126  1.00  0.00
ATOM   4816  CB  SER B 105       9.121  17.812 -28.668  1.00  0.00
ATOM   4817  OG  SER B 105       9.014  16.673 -27.841  1.00  0.00
ATOM   4818  H   SER B 105       7.760  16.355 -30.171  1.00 99.99
ATOM   4819  HA  SER B 105       7.035  18.321 -28.380  1.00 99.99
ATOM   4820  HB2 SER B 105       9.826  17.797 -29.498  1.00 99.99
ATOM   4821  HB3 SER B 105       9.500  18.597 -28.017  1.00 99.99
ATOM   4822  HG  SER B 105       8.716  16.956 -26.976  1.00 99.99
ATOM   4823  N   PRO B 106       7.942  20.672 -29.126  1.00  0.00
ATOM   4824  CA  PRO B 106       8.119  21.985 -29.658  1.00  0.00
ATOM   4825  C   PRO B 106       9.454  22.247 -30.279  1.00  0.00
ATOM   4826  O   PRO B 106      10.499  21.655 -29.984  1.00  0.00
ATOM   4827  CB  PRO B 106       8.017  22.946 -28.461  1.00  0.00
ATOM   4828  CG  PRO B 106       7.253  22.181 -27.422  1.00  0.00
ATOM   4829  CD  PRO B 106       7.669  20.782 -27.709  1.00  0.00
ATOM   4830  HA  PRO B 106       7.310  22.322 -30.303  1.00 99.99
ATOM   4831  HB2 PRO B 106       8.983  23.275 -28.078  1.00 99.99
ATOM   4832  HB3 PRO B 106       7.469  23.835 -28.776  1.00 99.99
ATOM   4833  HG2 PRO B 106       7.579  22.510 -26.436  1.00 99.99
ATOM   4834  HG3 PRO B 106       6.224  22.372 -27.721  1.00 99.99
ATOM   4835  HD2 PRO B 106       8.548  20.473 -27.143  1.00 99.99
ATOM   4836  HD3 PRO B 106       6.822  20.150 -27.451  1.00 99.99
ATOM   4837  N   ARG B 107       9.578  23.359 -30.998  1.00  0.00
ATOM   4838  CA  ARG B 107      10.816  23.919 -31.646  1.00  0.00
ATOM   4839  C   ARG B 107      11.150  25.246 -30.922  1.00  0.00
ATOM   4840  O   ARG B 107      10.201  25.853 -30.343  1.00  0.00
ATOM   4841  CB  ARG B 107      10.628  24.110 -33.135  1.00  0.00
ATOM   4842  CG  ARG B 107      10.615  22.748 -33.820  1.00  0.00
ATOM   4843  CD  ARG B 107      10.069  22.816 -35.216  1.00  0.00
ATOM   4844  NE  ARG B 107      11.111  22.724 -36.236  1.00  0.00
ATOM   4845  CZ  ARG B 107      11.392  21.540 -36.806  1.00  0.00
ATOM   4846  NH1 ARG B 107      10.720  20.434 -36.565  1.00  0.00
ATOM   4847  NH2 ARG B 107      12.230  21.467 -37.827  1.00  0.00
ATOM   4848  H   ARG B 107       8.727  23.807 -31.306  1.00 99.99
ATOM   4849  HA  ARG B 107      11.644  23.234 -31.480  1.00 99.99
ATOM   4850  HB2 ARG B 107       9.669  24.605 -33.293  1.00 99.99
ATOM   4851  HB3 ARG B 107      11.398  24.734 -33.581  1.00 99.99
ATOM   4852  HG2 ARG B 107      11.646  22.397 -33.816  1.00 99.99
ATOM   4853  HG3 ARG B 107      10.017  22.086 -33.195  1.00 99.99
ATOM   4854  HD2 ARG B 107       9.313  22.054 -35.397  1.00 99.99
ATOM   4855  HD3 ARG B 107       9.603  23.798 -35.256  1.00 99.99
ATOM   4856  HE  ARG B 107      11.491  23.571 -36.633  1.00 99.99
ATOM   4857 HH11 ARG B 107      10.083  20.485 -35.782  1.00 99.99
ATOM   4858 HH12 ARG B 107      10.912  19.545 -37.001  1.00 99.99
ATOM   4859 HH21 ARG B 107      12.742  22.311 -38.028  1.00 99.99
ATOM   4860 HH22 ARG B 107      12.498  20.596 -38.261  1.00 99.99
ATOM   4861  N   TRP B 108      12.343  25.732 -31.114  1.00  0.00
ATOM   4862  CA  TRP B 108      12.911  27.072 -30.729  1.00  0.00
ATOM   4863  C   TRP B 108      13.693  27.711 -31.868  1.00  0.00
ATOM   4864  O   TRP B 108      14.518  27.069 -32.540  1.00  0.00
ATOM   4865  CB  TRP B 108      13.844  26.857 -29.494  1.00  0.00
ATOM   4866  CG  TRP B 108      13.089  26.886 -28.159  1.00  0.00
ATOM   4867  CD1 TRP B 108      12.452  25.908 -27.425  1.00  0.00
ATOM   4868  CD2 TRP B 108      12.817  28.073 -27.314  1.00  0.00
ATOM   4869  NE1 TRP B 108      11.740  26.430 -26.365  1.00  0.00
ATOM   4870  CE2 TRP B 108      11.859  27.770 -26.262  1.00  0.00
ATOM   4871  CE3 TRP B 108      13.389  29.327 -27.278  1.00  0.00
ATOM   4872  CZ2 TRP B 108      11.334  28.759 -25.358  1.00  0.00
ATOM   4873  CZ3 TRP B 108      12.951  30.298 -26.282  1.00  0.00
ATOM   4874  CH2 TRP B 108      11.872  30.045 -25.414  1.00  0.00
ATOM   4875  H   TRP B 108      12.964  25.189 -31.696  1.00 99.99
ATOM   4876  HA  TRP B 108      12.068  27.712 -30.466  1.00 99.99
ATOM   4877  HB2 TRP B 108      14.308  25.875 -29.571  1.00 99.99
ATOM   4878  HB3 TRP B 108      14.556  27.681 -29.471  1.00 99.99
ATOM   4879  HD1 TRP B 108      12.343  24.866 -27.687  1.00 99.99
ATOM   4880  HE1 TRP B 108      11.099  25.851 -25.846  1.00 99.99
ATOM   4881  HE3 TRP B 108      14.084  29.664 -28.033  1.00 99.99
ATOM   4882  HZ2 TRP B 108      10.592  28.424 -24.650  1.00 99.99
ATOM   4883  HZ3 TRP B 108      13.506  31.223 -26.269  1.00 99.99
ATOM   4884  HH2 TRP B 108      11.481  30.829 -24.782  1.00 99.99
ATOM   4885  N   TYR B 109      13.232  28.927 -32.221  1.00  0.00
ATOM   4886  CA  TYR B 109      13.838  29.773 -33.259  1.00  0.00
ATOM   4887  C   TYR B 109      14.602  31.035 -32.649  1.00  0.00
ATOM   4888  O   TYR B 109      14.121  31.573 -31.656  1.00  0.00
ATOM   4889  CB  TYR B 109      12.847  30.330 -34.304  1.00  0.00
ATOM   4890  CG  TYR B 109      12.006  29.376 -35.091  1.00  0.00
ATOM   4891  CD1 TYR B 109      12.506  29.023 -36.380  1.00  0.00
ATOM   4892  CD2 TYR B 109      10.765  28.827 -34.624  1.00  0.00
ATOM   4893  CE1 TYR B 109      11.676  28.158 -37.157  1.00  0.00
ATOM   4894  CE2 TYR B 109      10.148  27.779 -35.373  1.00  0.00
ATOM   4895  CZ  TYR B 109      10.618  27.438 -36.631  1.00  0.00
ATOM   4896  OH  TYR B 109       9.856  26.616 -37.393  1.00  0.00
ATOM   4897  H   TYR B 109      12.542  29.369 -31.632  1.00 99.99
ATOM   4898  HA  TYR B 109      14.600  29.243 -33.829  1.00 99.99
ATOM   4899  HB2 TYR B 109      12.216  31.062 -33.799  1.00 99.99
ATOM   4900  HB3 TYR B 109      13.520  30.875 -34.964  1.00 99.99
ATOM   4901  HD1 TYR B 109      13.513  29.192 -36.729  1.00 99.99
ATOM   4902  HD2 TYR B 109      10.316  29.099 -33.680  1.00 99.99
ATOM   4903  HE1 TYR B 109      11.945  28.103 -38.200  1.00 99.99
ATOM   4904  HE2 TYR B 109       9.220  27.387 -34.986  1.00 99.99
ATOM   4905  HH  TYR B 109       9.210  26.116 -36.893  1.00 99.99
ATOM   4906  N   PHE B 110      15.695  31.540 -33.247  1.00  0.00
ATOM   4907  CA  PHE B 110      16.351  32.839 -32.989  1.00  0.00
ATOM   4908  C   PHE B 110      15.973  33.850 -34.081  1.00  0.00
ATOM   4909  O   PHE B 110      15.941  33.535 -35.272  1.00  0.00
ATOM   4910  CB  PHE B 110      17.894  32.632 -33.024  1.00  0.00
ATOM   4911  CG  PHE B 110      18.782  33.913 -32.909  1.00  0.00
ATOM   4912  CD1 PHE B 110      19.491  34.338 -34.070  1.00  0.00
ATOM   4913  CD2 PHE B 110      18.951  34.563 -31.667  1.00  0.00
ATOM   4914  CE1 PHE B 110      20.161  35.605 -33.978  1.00  0.00
ATOM   4915  CE2 PHE B 110      19.831  35.616 -31.513  1.00  0.00
ATOM   4916  CZ  PHE B 110      20.329  36.175 -32.681  1.00  0.00
ATOM   4917  H   PHE B 110      16.163  30.940 -33.910  1.00 99.99
ATOM   4918  HA  PHE B 110      16.061  33.250 -32.021  1.00 99.99
ATOM   4919  HB2 PHE B 110      18.139  32.021 -32.157  1.00 99.99
ATOM   4920  HB3 PHE B 110      18.205  32.135 -33.941  1.00 99.99
ATOM   4921  HD1 PHE B 110      19.547  33.824 -35.018  1.00 99.99
ATOM   4922  HD2 PHE B 110      18.574  34.089 -30.776  1.00 99.99
ATOM   4923  HE1 PHE B 110      20.653  36.089 -34.806  1.00 99.99
ATOM   4924  HE2 PHE B 110      20.058  36.027 -30.540  1.00 99.99
ATOM   4925  HZ  PHE B 110      20.958  37.052 -32.655  1.00 99.99
ATOM   4926  N   TYR B 111      15.928  35.124 -33.664  1.00  0.00
ATOM   4927  CA  TYR B 111      15.839  36.292 -34.534  1.00  0.00
ATOM   4928  C   TYR B 111      16.834  37.398 -34.117  1.00  0.00
ATOM   4929  O   TYR B 111      17.005  37.724 -32.918  1.00  0.00
ATOM   4930  CB  TYR B 111      14.402  36.782 -34.505  1.00  0.00
ATOM   4931  CG  TYR B 111      13.394  35.678 -34.606  1.00  0.00
ATOM   4932  CD1 TYR B 111      12.997  35.002 -33.408  1.00  0.00
ATOM   4933  CD2 TYR B 111      13.001  35.237 -35.851  1.00  0.00
ATOM   4934  CE1 TYR B 111      12.085  33.958 -33.476  1.00  0.00
ATOM   4935  CE2 TYR B 111      12.029  34.262 -35.884  1.00  0.00
ATOM   4936  CZ  TYR B 111      11.515  33.630 -34.709  1.00  0.00
ATOM   4937  OH  TYR B 111      10.610  32.650 -34.946  1.00  0.00
ATOM   4938  H   TYR B 111      15.856  35.286 -32.670  1.00 99.99
ATOM   4939  HA  TYR B 111      16.088  35.984 -35.549  1.00 99.99
ATOM   4940  HB2 TYR B 111      14.185  37.412 -33.644  1.00 99.99
ATOM   4941  HB3 TYR B 111      14.254  37.504 -35.307  1.00 99.99
ATOM   4942  HD1 TYR B 111      13.391  35.335 -32.462  1.00 99.99
ATOM   4943  HD2 TYR B 111      13.205  35.868 -36.703  1.00 99.99
ATOM   4944  HE1 TYR B 111      11.868  33.378 -32.592  1.00 99.99
ATOM   4945  HE2 TYR B 111      11.592  34.000 -36.836  1.00 99.99
ATOM   4946  HH  TYR B 111      10.592  31.971 -34.269  1.00 99.99
ATOM   4947  N   TYR B 112      17.355  38.104 -35.147  1.00  0.00
ATOM   4948  CA  TYR B 112      17.972  39.420 -34.997  1.00  0.00
ATOM   4949  C   TYR B 112      17.082  40.536 -34.374  1.00  0.00
ATOM   4950  O   TYR B 112      15.855  40.390 -34.387  1.00  0.00
ATOM   4951  CB  TYR B 112      18.529  39.827 -36.379  1.00  0.00
ATOM   4952  CG  TYR B 112      19.669  38.963 -36.786  1.00  0.00
ATOM   4953  CD1 TYR B 112      19.384  37.959 -37.721  1.00  0.00
ATOM   4954  CD2 TYR B 112      20.982  39.179 -36.268  1.00  0.00
ATOM   4955  CE1 TYR B 112      20.476  37.283 -38.238  1.00  0.00
ATOM   4956  CE2 TYR B 112      21.989  38.344 -36.714  1.00  0.00
ATOM   4957  CZ  TYR B 112      21.743  37.346 -37.710  1.00  0.00
ATOM   4958  OH  TYR B 112      22.817  36.578 -38.086  1.00  0.00
ATOM   4959  H   TYR B 112      17.241  37.758 -36.088  1.00 99.99
ATOM   4960  HA  TYR B 112      18.815  39.271 -34.324  1.00 99.99
ATOM   4961  HB2 TYR B 112      17.746  39.821 -37.136  1.00 99.99
ATOM   4962  HB3 TYR B 112      18.802  40.881 -36.426  1.00 99.99
ATOM   4963  HD1 TYR B 112      18.390  37.798 -38.110  1.00 99.99
ATOM   4964  HD2 TYR B 112      21.189  39.997 -35.595  1.00 99.99
ATOM   4965  HE1 TYR B 112      20.183  36.549 -38.973  1.00 99.99
ATOM   4966  HE2 TYR B 112      22.985  38.420 -36.306  1.00 99.99
ATOM   4967  HH  TYR B 112      23.447  36.460 -37.372  1.00 99.99
ATOM   4968  N   LEU B 113      17.728  41.605 -33.777  1.00  0.00
ATOM   4969  CA  LEU B 113      16.991  42.700 -33.082  1.00  0.00
ATOM   4970  C   LEU B 113      16.141  43.523 -34.084  1.00  0.00
ATOM   4971  O   LEU B 113      16.593  43.851 -35.158  1.00  0.00
ATOM   4972  CB  LEU B 113      18.014  43.571 -32.290  1.00  0.00
ATOM   4973  CG  LEU B 113      17.413  44.904 -31.712  1.00  0.00
ATOM   4974  CD1 LEU B 113      16.245  44.600 -30.791  1.00  0.00
ATOM   4975  CD2 LEU B 113      18.498  45.692 -31.028  1.00  0.00
ATOM   4976  H   LEU B 113      18.725  41.609 -33.624  1.00 99.99
ATOM   4977  HA  LEU B 113      16.307  42.250 -32.364  1.00 99.99
ATOM   4978  HB2 LEU B 113      18.450  42.935 -31.521  1.00 99.99
ATOM   4979  HB3 LEU B 113      18.815  43.834 -32.980  1.00 99.99
ATOM   4980  HG  LEU B 113      17.110  45.502 -32.571  1.00 99.99
ATOM   4981 HD11 LEU B 113      15.478  43.948 -31.209  1.00 99.99
ATOM   4982 HD12 LEU B 113      15.823  45.590 -30.619  1.00 99.99
ATOM   4983 HD13 LEU B 113      16.601  44.187 -29.850  1.00 99.99
ATOM   4984 HD21 LEU B 113      18.649  45.344 -30.006  1.00 99.99
ATOM   4985 HD22 LEU B 113      18.189  46.737 -31.013  1.00 99.99
ATOM   4986 HD23 LEU B 113      19.428  45.596 -31.586  1.00 99.99
ATOM   4987  N   GLY B 114      14.938  43.868 -33.716  1.00  0.00
ATOM   4988  CA  GLY B 114      13.952  44.519 -34.571  1.00  0.00
ATOM   4989  C   GLY B 114      13.545  43.711 -35.847  1.00  0.00
ATOM   4990  O   GLY B 114      13.280  44.337 -36.867  1.00  0.00
ATOM   4991  H   GLY B 114      14.617  43.525 -32.823  1.00 99.99
ATOM   4992  HA2 GLY B 114      13.025  44.806 -34.078  1.00 99.99
ATOM   4993  HA3 GLY B 114      14.447  45.424 -34.924  1.00 99.99
ATOM   4994  N   THR B 115      13.549  42.430 -35.735  1.00  0.00
ATOM   4995  CA  THR B 115      13.234  41.403 -36.786  1.00  0.00
ATOM   4996  C   THR B 115      12.461  40.217 -36.220  1.00  0.00
ATOM   4997  O   THR B 115      12.213  40.151 -34.991  1.00  0.00
ATOM   4998  CB  THR B 115      14.466  40.842 -37.521  1.00  0.00
ATOM   4999  OG1 THR B 115      15.044  39.790 -36.786  1.00  0.00
ATOM   5000  CG2 THR B 115      15.594  41.846 -37.827  1.00  0.00
ATOM   5001  H   THR B 115      13.589  42.051 -34.801  1.00 99.99
ATOM   5002  HA  THR B 115      12.652  41.861 -37.585  1.00 99.99
ATOM   5003  HB  THR B 115      14.153  40.499 -38.505  1.00 99.99
ATOM   5004  HG1 THR B 115      15.294  40.121 -35.921  1.00 99.99
ATOM   5005 HG21 THR B 115      15.180  42.838 -38.001  1.00 99.99
ATOM   5006 HG22 THR B 115      16.122  41.510 -38.717  1.00 99.99
ATOM   5007 HG23 THR B 115      16.287  41.885 -36.987  1.00 99.99
ATOM   5008  N   GLY B 116      11.960  39.279 -37.101  1.00  0.00
ATOM   5009  CA  GLY B 116      11.142  38.176 -36.712  1.00  0.00
ATOM   5010  C   GLY B 116       9.762  38.609 -36.208  1.00  0.00
ATOM   5011  O   GLY B 116       9.319  39.781 -36.549  1.00  0.00
ATOM   5012  H   GLY B 116      12.095  39.483 -38.081  1.00 99.99
ATOM   5013  HA2 GLY B 116      11.010  37.514 -37.566  1.00 99.99
ATOM   5014  HA3 GLY B 116      11.647  37.624 -35.920  1.00 99.99
ATOM   5015  N   PRO B 117       8.966  37.756 -35.498  1.00  0.00
ATOM   5016  CA  PRO B 117       7.545  37.993 -35.142  1.00  0.00
ATOM   5017  C   PRO B 117       7.405  39.145 -34.073  1.00  0.00
ATOM   5018  O   PRO B 117       6.444  39.934 -34.090  1.00  0.00
ATOM   5019  CB  PRO B 117       7.172  36.619 -34.595  1.00  0.00
ATOM   5020  CG  PRO B 117       8.464  35.902 -34.104  1.00  0.00
ATOM   5021  CD  PRO B 117       9.511  36.496 -34.941  1.00  0.00
ATOM   5022  HA  PRO B 117       6.886  38.272 -35.963  1.00 99.99
ATOM   5023  HB2 PRO B 117       6.537  36.774 -33.724  1.00 99.99
ATOM   5024  HB3 PRO B 117       6.751  36.015 -35.398  1.00 99.99
ATOM   5025  HG2 PRO B 117       8.543  36.166 -33.051  1.00 99.99
ATOM   5026  HG3 PRO B 117       8.466  34.814 -34.106  1.00 99.99
ATOM   5027  HD2 PRO B 117      10.469  36.733 -34.482  1.00 99.99
ATOM   5028  HD3 PRO B 117       9.601  35.791 -35.766  1.00 99.99
ATOM   5029  N   GLU B 118       8.409  39.357 -33.192  1.00  0.00
ATOM   5030  CA  GLU B 118       8.407  40.351 -32.167  1.00  0.00
ATOM   5031  C   GLU B 118       9.099  41.636 -32.629  1.00  0.00
ATOM   5032  O   GLU B 118       9.542  42.408 -31.806  1.00  0.00
ATOM   5033  CB  GLU B 118       9.047  39.798 -30.879  1.00  0.00
ATOM   5034  CG  GLU B 118       8.648  38.372 -30.472  1.00  0.00
ATOM   5035  CD  GLU B 118       7.135  38.252 -30.137  1.00  0.00
ATOM   5036  OE1 GLU B 118       6.462  39.297 -30.041  1.00  0.00
ATOM   5037  OE2 GLU B 118       6.676  37.159 -29.827  1.00  0.00
ATOM   5038  H   GLU B 118       9.137  38.657 -33.213  1.00 99.99
ATOM   5039  HA  GLU B 118       7.343  40.547 -32.050  1.00 99.99
ATOM   5040  HB2 GLU B 118      10.122  39.825 -31.048  1.00 99.99
ATOM   5041  HB3 GLU B 118       8.756  40.485 -30.086  1.00 99.99
ATOM   5042  HG2 GLU B 118       8.858  37.671 -31.278  1.00 99.99
ATOM   5043  HG3 GLU B 118       9.199  38.110 -29.571  1.00 99.99
ATOM   5044  N   ALA B 119       9.148  41.891 -33.939  1.00  0.00
ATOM   5045  CA  ALA B 119       9.986  42.918 -34.595  1.00  0.00
ATOM   5046  C   ALA B 119       9.814  44.342 -34.022  1.00  0.00
ATOM   5047  O   ALA B 119      10.742  45.145 -33.975  1.00  0.00
ATOM   5048  CB  ALA B 119       9.663  42.873 -36.030  1.00  0.00
ATOM   5049  H   ALA B 119       8.652  41.272 -34.564  1.00 99.99
ATOM   5050  HA  ALA B 119      11.043  42.658 -34.532  1.00 99.99
ATOM   5051  HB1 ALA B 119       8.615  42.632 -36.204  1.00 99.99
ATOM   5052  HB2 ALA B 119      10.293  42.143 -36.537  1.00 99.99
ATOM   5053  HB3 ALA B 119       9.875  43.867 -36.419  1.00 99.99
ATOM   5054  N   GLY B 120       8.573  44.659 -33.487  1.00  0.00
ATOM   5055  CA  GLY B 120       8.227  45.939 -32.856  1.00  0.00
ATOM   5056  C   GLY B 120       8.643  46.150 -31.379  1.00  0.00
ATOM   5057  O   GLY B 120       8.610  47.232 -30.791  1.00  0.00
ATOM   5058  H   GLY B 120       7.835  43.973 -33.543  1.00 99.99
ATOM   5059  HA2 GLY B 120       8.597  46.793 -33.424  1.00 99.99
ATOM   5060  HA3 GLY B 120       7.141  46.012 -32.905  1.00 99.99
ATOM   5061  N   LEU B 121       9.104  45.115 -30.665  1.00  0.00
ATOM   5062  CA  LEU B 121       9.784  45.201 -29.305  1.00  0.00
ATOM   5063  C   LEU B 121      11.240  45.861 -29.454  1.00  0.00
ATOM   5064  O   LEU B 121      12.019  45.383 -30.255  1.00  0.00
ATOM   5065  CB  LEU B 121       9.986  43.822 -28.694  1.00  0.00
ATOM   5066  CG  LEU B 121       8.730  43.070 -28.450  1.00  0.00
ATOM   5067  CD1 LEU B 121       8.944  41.807 -27.606  1.00  0.00
ATOM   5068  CD2 LEU B 121       7.624  43.902 -27.634  1.00  0.00
ATOM   5069  H   LEU B 121       9.236  44.212 -31.097  1.00 99.99
ATOM   5070  HA  LEU B 121       9.257  45.880 -28.636  1.00 99.99
ATOM   5071  HB2 LEU B 121      10.722  43.268 -29.277  1.00 99.99
ATOM   5072  HB3 LEU B 121      10.401  43.922 -27.693  1.00 99.99
ATOM   5073  HG  LEU B 121       8.246  42.760 -29.375  1.00 99.99
ATOM   5074 HD11 LEU B 121       7.989  41.283 -27.590  1.00 99.99
ATOM   5075 HD12 LEU B 121       9.199  42.124 -26.596  1.00 99.99
ATOM   5076 HD13 LEU B 121       9.716  41.141 -27.986  1.00 99.99
ATOM   5077 HD21 LEU B 121       7.485  44.851 -28.151  1.00 99.99
ATOM   5078 HD22 LEU B 121       7.823  44.089 -26.579  1.00 99.99
ATOM   5079 HD23 LEU B 121       6.724  43.299 -27.735  1.00 99.99
ATOM   5080  N   PRO B 122      11.591  46.808 -28.519  1.00  0.00
ATOM   5081  CA  PRO B 122      13.017  47.158 -28.302  1.00  0.00
ATOM   5082  C   PRO B 122      13.776  46.089 -27.491  1.00  0.00
ATOM   5083  O   PRO B 122      13.177  45.218 -26.807  1.00  0.00
ATOM   5084  CB  PRO B 122      12.980  48.379 -27.478  1.00  0.00
ATOM   5085  CG  PRO B 122      11.796  48.205 -26.564  1.00  0.00
ATOM   5086  CD  PRO B 122      10.856  47.306 -27.344  1.00  0.00
ATOM   5087  HA  PRO B 122      13.508  47.259 -29.269  1.00 99.99
ATOM   5088  HB2 PRO B 122      13.875  48.624 -26.910  1.00 99.99
ATOM   5089  HB3 PRO B 122      12.840  49.238 -28.132  1.00 99.99
ATOM   5090  HG2 PRO B 122      12.062  47.731 -25.618  1.00 99.99
ATOM   5091  HG3 PRO B 122      11.357  49.196 -26.452  1.00 99.99
ATOM   5092  HD2 PRO B 122      10.471  46.444 -26.802  1.00 99.99
ATOM   5093  HD3 PRO B 122      10.106  48.016 -27.697  1.00 99.99
ATOM   5094  N   TYR B 123      15.077  46.265 -27.352  1.00  0.00
ATOM   5095  CA  TYR B 123      15.937  45.323 -26.677  1.00  0.00
ATOM   5096  C   TYR B 123      15.501  45.103 -25.204  1.00  0.00
ATOM   5097  O   TYR B 123      15.437  46.042 -24.430  1.00  0.00
ATOM   5098  CB  TYR B 123      17.417  45.728 -26.690  1.00  0.00
ATOM   5099  CG  TYR B 123      18.242  44.588 -26.222  1.00  0.00
ATOM   5100  CD1 TYR B 123      18.221  43.322 -26.891  1.00  0.00
ATOM   5101  CD2 TYR B 123      19.077  44.691 -25.124  1.00  0.00
ATOM   5102  CE1 TYR B 123      18.958  42.213 -26.457  1.00  0.00
ATOM   5103  CE2 TYR B 123      19.735  43.561 -24.630  1.00  0.00
ATOM   5104  CZ  TYR B 123      19.628  42.323 -25.225  1.00  0.00
ATOM   5105  OH  TYR B 123      20.338  41.301 -24.638  1.00  0.00
ATOM   5106  H   TYR B 123      15.496  47.073 -27.788  1.00 99.99
ATOM   5107  HA  TYR B 123      15.759  44.392 -27.214  1.00 99.99
ATOM   5108  HB2 TYR B 123      17.694  46.031 -27.699  1.00 99.99
ATOM   5109  HB3 TYR B 123      17.633  46.633 -26.125  1.00 99.99
ATOM   5110  HD1 TYR B 123      17.651  43.265 -27.805  1.00 99.99
ATOM   5111  HD2 TYR B 123      19.279  45.663 -24.701  1.00 99.99
ATOM   5112  HE1 TYR B 123      19.004  41.294 -27.019  1.00 99.99
ATOM   5113  HE2 TYR B 123      20.336  43.733 -23.751  1.00 99.99
ATOM   5114  HH  TYR B 123      20.701  41.559 -23.788  1.00 99.99
ATOM   5115  N   GLY B 124      15.437  43.805 -24.781  1.00  0.00
ATOM   5116  CA  GLY B 124      15.286  43.481 -23.388  1.00  0.00
ATOM   5117  C   GLY B 124      13.786  43.591 -22.783  1.00  0.00
ATOM   5118  O   GLY B 124      13.563  43.649 -21.575  1.00  0.00
ATOM   5119  H   GLY B 124      15.428  43.057 -25.460  1.00 99.99
ATOM   5120  HA2 GLY B 124      15.522  42.426 -23.263  1.00 99.99
ATOM   5121  HA3 GLY B 124      15.847  44.187 -22.779  1.00 99.99
ATOM   5122  N   ALA B 125      12.838  43.858 -23.679  1.00  0.00
ATOM   5123  CA  ALA B 125      11.386  43.950 -23.357  1.00  0.00
ATOM   5124  C   ALA B 125      10.874  42.684 -22.610  1.00  0.00
ATOM   5125  O   ALA B 125      11.370  41.546 -22.758  1.00  0.00
ATOM   5126  CB  ALA B 125      10.594  44.200 -24.628  1.00  0.00
ATOM   5127  H   ALA B 125      13.077  44.123 -24.623  1.00 99.99
ATOM   5128  HA  ALA B 125      11.307  44.786 -22.664  1.00 99.99
ATOM   5129  HB1 ALA B 125      10.654  45.191 -25.079  1.00 99.99
ATOM   5130  HB2 ALA B 125       9.571  44.011 -24.304  1.00 99.99
ATOM   5131  HB3 ALA B 125      10.890  43.450 -25.360  1.00 99.99
ATOM   5132  N   ASN B 126       9.844  42.899 -21.793  1.00  0.00
ATOM   5133  CA  ASN B 126       9.263  42.031 -20.797  1.00  0.00
ATOM   5134  C   ASN B 126       8.076  41.241 -21.318  1.00  0.00
ATOM   5135  O   ASN B 126       6.934  41.398 -20.858  1.00  0.00
ATOM   5136  CB  ASN B 126       8.953  43.004 -19.612  1.00  0.00
ATOM   5137  CG  ASN B 126      10.166  43.531 -18.799  1.00  0.00
ATOM   5138  OD1 ASN B 126      10.752  44.582 -19.054  1.00  0.00
ATOM   5139  ND2 ASN B 126      10.527  42.771 -17.744  1.00  0.00
ATOM   5140  H   ASN B 126       9.490  43.841 -21.876  1.00 99.99
ATOM   5141  HA  ASN B 126      10.066  41.349 -20.521  1.00 99.99
ATOM   5142  HB2 ASN B 126       8.426  43.871 -20.008  1.00 99.99
ATOM   5143  HB3 ASN B 126       8.258  42.556 -18.903  1.00 99.99
ATOM   5144 HD21 ASN B 126      10.024  41.911 -17.583  1.00 99.99
ATOM   5145 HD22 ASN B 126      11.366  42.970 -17.216  1.00 99.99
ATOM   5146  N   LYS B 127       8.298  40.302 -22.237  1.00  0.00
ATOM   5147  CA  LYS B 127       7.295  39.423 -22.850  1.00  0.00
ATOM   5148  C   LYS B 127       7.624  37.901 -22.716  1.00  0.00
ATOM   5149  O   LYS B 127       8.754  37.405 -22.966  1.00  0.00
ATOM   5150  CB  LYS B 127       7.035  39.722 -24.428  1.00  0.00
ATOM   5151  CG  LYS B 127       5.948  38.845 -25.010  1.00  0.00
ATOM   5152  CD  LYS B 127       5.793  39.151 -26.577  1.00  0.00
ATOM   5153  CE  LYS B 127       4.593  38.300 -27.181  1.00  0.00
ATOM   5154  NZ  LYS B 127       4.224  38.625 -28.588  1.00  0.00
ATOM   5155  H   LYS B 127       9.234  40.241 -22.606  1.00 99.99
ATOM   5156  HA  LYS B 127       6.311  39.570 -22.410  1.00 99.99
ATOM   5157  HB2 LYS B 127       6.627  40.731 -24.419  1.00 99.99
ATOM   5158  HB3 LYS B 127       8.012  39.541 -24.873  1.00 99.99
ATOM   5159  HG2 LYS B 127       6.151  37.797 -24.794  1.00 99.99
ATOM   5160  HG3 LYS B 127       4.995  39.050 -24.526  1.00 99.99
ATOM   5161  HD2 LYS B 127       5.619  40.225 -26.624  1.00 99.99
ATOM   5162  HD3 LYS B 127       6.792  38.993 -26.982  1.00 99.99
ATOM   5163  HE2 LYS B 127       4.945  37.269 -27.175  1.00 99.99
ATOM   5164  HE3 LYS B 127       3.774  38.423 -26.474  1.00 99.99
ATOM   5165  HZ1 LYS B 127       3.944  39.595 -28.556  1.00 99.99
ATOM   5166  HZ2 LYS B 127       3.455  38.066 -28.925  1.00 99.99
ATOM   5167  HZ3 LYS B 127       5.012  38.523 -29.211  1.00 99.99
ATOM   5168  N   ASP B 128       6.588  37.205 -22.410  1.00  0.00
ATOM   5169  CA  ASP B 128       6.536  35.713 -22.101  1.00  0.00
ATOM   5170  C   ASP B 128       7.096  34.846 -23.268  1.00  0.00
ATOM   5171  O   ASP B 128       6.648  34.979 -24.431  1.00  0.00
ATOM   5172  CB  ASP B 128       5.145  35.265 -21.528  1.00  0.00
ATOM   5173  CG  ASP B 128       4.878  33.787 -21.625  1.00  0.00
ATOM   5174  OD1 ASP B 128       5.832  33.027 -21.373  1.00  0.00
ATOM   5175  OD2 ASP B 128       3.770  33.400 -22.055  1.00  0.00
ATOM   5176  H   ASP B 128       5.741  37.676 -22.128  1.00 99.99
ATOM   5177  HA  ASP B 128       7.197  35.562 -21.248  1.00 99.99
ATOM   5178  HB2 ASP B 128       5.148  35.586 -20.488  1.00 99.99
ATOM   5179  HB3 ASP B 128       4.358  35.831 -22.027  1.00 99.99
ATOM   5180  N   GLY B 129       8.119  34.005 -22.906  1.00  0.00
ATOM   5181  CA  GLY B 129       8.688  33.061 -23.847  1.00  0.00
ATOM   5182  C   GLY B 129       9.762  33.669 -24.784  1.00  0.00
ATOM   5183  O   GLY B 129      10.438  32.950 -25.454  1.00  0.00
ATOM   5184  H   GLY B 129       8.378  33.914 -21.934  1.00 99.99
ATOM   5185  HA2 GLY B 129       9.155  32.237 -23.306  1.00 99.99
ATOM   5186  HA3 GLY B 129       7.879  32.688 -24.475  1.00 99.99
ATOM   5187  N   ILE B 130       9.996  34.999 -24.712  1.00  0.00
ATOM   5188  CA  ILE B 130      11.198  35.599 -25.264  1.00  0.00
ATOM   5189  C   ILE B 130      12.467  35.618 -24.274  1.00  0.00
ATOM   5190  O   ILE B 130      12.354  36.202 -23.146  1.00  0.00
ATOM   5191  CB  ILE B 130      10.991  37.070 -25.751  1.00  0.00
ATOM   5192  CG1 ILE B 130      10.028  37.271 -26.926  1.00  0.00
ATOM   5193  CG2 ILE B 130      12.311  37.683 -26.252  1.00  0.00
ATOM   5194  CD1 ILE B 130       8.581  36.706 -26.802  1.00  0.00
ATOM   5195  H   ILE B 130       9.416  35.576 -24.119  1.00 99.99
ATOM   5196  HA  ILE B 130      11.476  34.872 -26.026  1.00 99.99
ATOM   5197  HB  ILE B 130      10.759  37.666 -24.870  1.00 99.99
ATOM   5198 HG12 ILE B 130       9.935  38.336 -27.129  1.00 99.99
ATOM   5199 HG13 ILE B 130      10.443  36.788 -27.810  1.00 99.99
ATOM   5200 HG21 ILE B 130      12.133  38.637 -26.747  1.00 99.99
ATOM   5201 HG22 ILE B 130      12.649  36.951 -26.984  1.00 99.99
ATOM   5202 HG23 ILE B 130      13.074  37.809 -25.486  1.00 99.99
ATOM   5203 HD11 ILE B 130       8.666  35.643 -26.586  1.00 99.99
ATOM   5204 HD12 ILE B 130       8.016  36.845 -27.724  1.00 99.99
ATOM   5205 HD13 ILE B 130       8.067  37.205 -25.983  1.00 99.99
ATOM   5206  N   ILE B 131      13.551  35.114 -24.854  1.00  0.00
ATOM   5207  CA  ILE B 131      14.861  35.198 -24.248  1.00  0.00
ATOM   5208  C   ILE B 131      15.742  36.160 -25.017  1.00  0.00
ATOM   5209  O   ILE B 131      16.189  35.871 -26.153  1.00  0.00
ATOM   5210  CB  ILE B 131      15.546  33.820 -24.105  1.00  0.00
ATOM   5211  CG1 ILE B 131      14.810  32.793 -23.285  1.00  0.00
ATOM   5212  CG2 ILE B 131      16.935  33.953 -23.507  1.00  0.00
ATOM   5213  CD1 ILE B 131      14.437  33.228 -21.860  1.00  0.00
ATOM   5214  H   ILE B 131      13.480  34.753 -25.793  1.00 99.99
ATOM   5215  HA  ILE B 131      14.712  35.559 -23.233  1.00 99.99
ATOM   5216  HB  ILE B 131      15.701  33.412 -25.104  1.00 99.99
ATOM   5217 HG12 ILE B 131      13.875  32.511 -23.768  1.00 99.99
ATOM   5218 HG13 ILE B 131      15.344  31.843 -23.285  1.00 99.99
ATOM   5219 HG21 ILE B 131      17.277  32.991 -23.128  1.00 99.99
ATOM   5220 HG22 ILE B 131      16.871  34.666 -22.687  1.00 99.99
ATOM   5221 HG23 ILE B 131      17.638  34.319 -24.254  1.00 99.99
ATOM   5222 HD11 ILE B 131      13.763  34.083 -21.889  1.00 99.99
ATOM   5223 HD12 ILE B 131      15.305  33.471 -21.248  1.00 99.99
ATOM   5224 HD13 ILE B 131      13.919  32.371 -21.431  1.00 99.99
ATOM   5225  N   TRP B 132      16.047  37.325 -24.425  1.00  0.00
ATOM   5226  CA  TRP B 132      16.924  38.316 -25.088  1.00  0.00
ATOM   5227  C   TRP B 132      18.443  37.984 -24.932  1.00  0.00
ATOM   5228  O   TRP B 132      18.883  37.603 -23.848  1.00  0.00
ATOM   5229  CB  TRP B 132      16.638  39.685 -24.575  1.00  0.00
ATOM   5230  CG  TRP B 132      15.267  40.179 -24.910  1.00  0.00
ATOM   5231  CD1 TRP B 132      14.203  40.131 -24.110  1.00  0.00
ATOM   5232  CD2 TRP B 132      14.859  40.862 -26.156  1.00  0.00
ATOM   5233  NE1 TRP B 132      13.129  40.632 -24.728  1.00  0.00
ATOM   5234  CE2 TRP B 132      13.470  41.191 -25.947  1.00  0.00
ATOM   5235  CE3 TRP B 132      15.407  41.099 -27.477  1.00  0.00
ATOM   5236  CZ2 TRP B 132      12.760  41.755 -27.017  1.00  0.00
ATOM   5237  CZ3 TRP B 132      14.746  41.892 -28.413  1.00  0.00
ATOM   5238  CH2 TRP B 132      13.366  42.069 -28.219  1.00  0.00
ATOM   5239  H   TRP B 132      15.715  37.589 -23.509  1.00 99.99
ATOM   5240  HA  TRP B 132      16.717  38.339 -26.158  1.00 99.99
ATOM   5241  HB2 TRP B 132      16.821  39.830 -23.510  1.00 99.99
ATOM   5242  HB3 TRP B 132      17.379  40.359 -24.999  1.00 99.99
ATOM   5243  HD1 TRP B 132      14.248  39.934 -23.051  1.00 99.99
ATOM   5244  HE1 TRP B 132      12.225  40.768 -24.301  1.00 99.99
ATOM   5245  HE3 TRP B 132      16.447  40.847 -27.611  1.00 99.99
ATOM   5246  HZ2 TRP B 132      11.688  41.856 -26.951  1.00 99.99
ATOM   5247  HZ3 TRP B 132      15.251  42.215 -29.310  1.00 99.99
ATOM   5248  HH2 TRP B 132      12.816  42.529 -29.024  1.00 99.99
ATOM   5249  N   VAL B 133      19.216  38.160 -26.011  1.00  0.00
ATOM   5250  CA  VAL B 133      20.702  38.007 -26.064  1.00  0.00
ATOM   5251  C   VAL B 133      21.420  39.117 -26.863  1.00  0.00
ATOM   5252  O   VAL B 133      20.831  39.599 -27.849  1.00  0.00
ATOM   5253  CB  VAL B 133      21.091  36.609 -26.510  1.00  0.00
ATOM   5254  CG1 VAL B 133      20.524  35.561 -25.533  1.00  0.00
ATOM   5255  CG2 VAL B 133      20.516  36.303 -27.855  1.00  0.00
ATOM   5256  H   VAL B 133      18.803  38.483 -26.872  1.00 99.99
ATOM   5257  HA  VAL B 133      20.989  38.111 -25.018  1.00 99.99
ATOM   5258  HB  VAL B 133      22.174  36.513 -26.530  1.00 99.99
ATOM   5259 HG11 VAL B 133      20.718  34.557 -25.910  1.00 99.99
ATOM   5260 HG12 VAL B 133      19.462  35.671 -25.320  1.00 99.99
ATOM   5261 HG13 VAL B 133      21.098  35.722 -24.621  1.00 99.99
ATOM   5262 HG21 VAL B 133      21.041  35.429 -28.239  1.00 99.99
ATOM   5263 HG22 VAL B 133      20.691  37.152 -28.517  1.00 99.99
ATOM   5264 HG23 VAL B 133      19.449  36.095 -27.806  1.00 99.99
ATOM   5265  N   ALA B 134      22.645  39.510 -26.454  1.00  0.00
ATOM   5266  CA  ALA B 134      23.549  40.638 -26.973  1.00  0.00
ATOM   5267  C   ALA B 134      25.025  40.296 -26.758  1.00  0.00
ATOM   5268  O   ALA B 134      25.448  39.504 -25.905  1.00  0.00
ATOM   5269  CB  ALA B 134      23.232  41.983 -26.395  1.00  0.00
ATOM   5270  H   ALA B 134      23.113  38.971 -25.740  1.00 99.99
ATOM   5271  HA  ALA B 134      23.324  40.575 -28.036  1.00 99.99
ATOM   5272  HB1 ALA B 134      22.155  42.074 -26.532  1.00 99.99
ATOM   5273  HB2 ALA B 134      23.737  42.784 -26.932  1.00 99.99
ATOM   5274  HB3 ALA B 134      23.470  42.048 -25.335  1.00 99.99
ATOM   5275  N   THR B 135      25.841  40.881 -27.610  1.00  0.00
ATOM   5276  CA  THR B 135      27.329  40.957 -27.594  1.00  0.00
ATOM   5277  C   THR B 135      27.652  42.378 -27.086  1.00  0.00
ATOM   5278  O   THR B 135      26.805  43.306 -27.139  1.00  0.00
ATOM   5279  CB  THR B 135      27.937  40.565 -28.916  1.00  0.00
ATOM   5280  OG1 THR B 135      27.451  41.339 -29.953  1.00  0.00
ATOM   5281  CG2 THR B 135      27.546  39.150 -29.424  1.00  0.00
ATOM   5282  H   THR B 135      25.394  41.538 -28.232  1.00 99.99
ATOM   5283  HA  THR B 135      27.677  40.246 -26.847  1.00 99.99
ATOM   5284  HB  THR B 135      29.023  40.620 -28.873  1.00 99.99
ATOM   5285  HG1 THR B 135      26.581  41.040 -30.219  1.00 99.99
ATOM   5286 HG21 THR B 135      26.483  38.995 -29.610  1.00 99.99
ATOM   5287 HG22 THR B 135      27.861  38.530 -28.586  1.00 99.99
ATOM   5288 HG23 THR B 135      28.114  38.876 -30.313  1.00 99.99
ATOM   5289  N   GLU B 136      28.824  42.527 -26.547  1.00  0.00
ATOM   5290  CA  GLU B 136      29.435  43.880 -26.281  1.00  0.00
ATOM   5291  C   GLU B 136      29.506  44.892 -27.489  1.00  0.00
ATOM   5292  O   GLU B 136      29.441  46.078 -27.352  1.00  0.00
ATOM   5293  CB  GLU B 136      30.841  43.709 -25.787  1.00  0.00
ATOM   5294  CG  GLU B 136      31.066  43.009 -24.444  1.00  0.00
ATOM   5295  CD  GLU B 136      32.517  43.141 -23.871  1.00  0.00
ATOM   5296  OE1 GLU B 136      33.435  43.283 -24.684  1.00  0.00
ATOM   5297  OE2 GLU B 136      32.726  43.228 -22.641  1.00  0.00
ATOM   5298  H   GLU B 136      29.480  41.768 -26.439  1.00 99.99
ATOM   5299  HA  GLU B 136      28.892  44.400 -25.492  1.00 99.99
ATOM   5300  HB2 GLU B 136      31.286  43.109 -26.579  1.00 99.99
ATOM   5301  HB3 GLU B 136      31.361  44.665 -25.782  1.00 99.99
ATOM   5302  HG2 GLU B 136      30.391  43.345 -23.658  1.00 99.99
ATOM   5303  HG3 GLU B 136      30.886  41.945 -24.588  1.00 99.99
ATOM   5304  N   GLY B 137      29.648  44.339 -28.714  1.00  0.00
ATOM   5305  CA  GLY B 137      30.077  44.990 -29.949  1.00  0.00
ATOM   5306  C   GLY B 137      28.896  45.459 -30.832  1.00  0.00
ATOM   5307  O   GLY B 137      28.950  46.485 -31.515  1.00  0.00
ATOM   5308  H   GLY B 137      29.587  43.331 -28.724  1.00 99.99
ATOM   5309  HA2 GLY B 137      30.722  45.852 -29.775  1.00 99.99
ATOM   5310  HA3 GLY B 137      30.652  44.265 -30.523  1.00 99.99
ATOM   5311  N   ALA B 138      27.737  44.755 -30.700  1.00  0.00
ATOM   5312  CA  ALA B 138      26.439  45.090 -31.368  1.00  0.00
ATOM   5313  C   ALA B 138      25.949  46.531 -30.983  1.00  0.00
ATOM   5314  O   ALA B 138      26.248  47.056 -29.881  1.00  0.00
ATOM   5315  CB  ALA B 138      25.379  44.014 -30.904  1.00  0.00
ATOM   5316  H   ALA B 138      27.700  43.925 -30.128  1.00 99.99
ATOM   5317  HA  ALA B 138      26.540  45.085 -32.453  1.00 99.99
ATOM   5318  HB1 ALA B 138      25.833  43.043 -31.097  1.00 99.99
ATOM   5319  HB2 ALA B 138      24.537  44.161 -31.579  1.00 99.99
ATOM   5320  HB3 ALA B 138      25.030  44.054 -29.873  1.00 99.99
ATOM   5321  N   LEU B 139      25.121  47.066 -31.818  1.00  0.00
ATOM   5322  CA  LEU B 139      24.352  48.307 -31.594  1.00  0.00
ATOM   5323  C   LEU B 139      22.897  48.003 -31.352  1.00  0.00
ATOM   5324  O   LEU B 139      22.244  47.142 -31.967  1.00  0.00
ATOM   5325  CB  LEU B 139      24.513  49.183 -32.839  1.00  0.00
ATOM   5326  CG  LEU B 139      25.968  49.226 -33.425  1.00  0.00
ATOM   5327  CD1 LEU B 139      26.003  50.266 -34.577  1.00  0.00
ATOM   5328  CD2 LEU B 139      27.052  49.621 -32.367  1.00  0.00
ATOM   5329  H   LEU B 139      24.864  46.536 -32.636  1.00 99.99
ATOM   5330  HA  LEU B 139      24.783  48.824 -30.738  1.00 99.99
ATOM   5331  HB2 LEU B 139      23.867  48.804 -33.628  1.00 99.99
ATOM   5332  HB3 LEU B 139      24.239  50.208 -32.593  1.00 99.99
ATOM   5333  HG  LEU B 139      26.152  48.249 -33.869  1.00 99.99
ATOM   5334 HD11 LEU B 139      27.013  50.394 -34.964  1.00 99.99
ATOM   5335 HD12 LEU B 139      25.623  51.225 -34.228  1.00 99.99
ATOM   5336 HD13 LEU B 139      25.357  49.885 -35.367  1.00 99.99
ATOM   5337 HD21 LEU B 139      26.940  50.644 -32.012  1.00 99.99
ATOM   5338 HD22 LEU B 139      28.000  49.518 -32.891  1.00 99.99
ATOM   5339 HD23 LEU B 139      27.028  48.937 -31.519  1.00 99.99
ATOM   5340  N   ASN B 140      22.318  48.594 -30.283  1.00  0.00
ATOM   5341  CA  ASN B 140      20.912  48.412 -29.910  1.00  0.00
ATOM   5342  C   ASN B 140      19.797  48.938 -30.908  1.00  0.00
ATOM   5343  O   ASN B 140      18.664  49.196 -30.532  1.00  0.00
ATOM   5344  CB  ASN B 140      20.786  48.993 -28.473  1.00  0.00
ATOM   5345  CG  ASN B 140      20.985  50.505 -28.271  1.00  0.00
ATOM   5346  OD1 ASN B 140      20.862  51.241 -29.219  1.00  0.00
ATOM   5347  ND2 ASN B 140      21.435  50.939 -27.112  1.00  0.00
ATOM   5348  H   ASN B 140      22.825  49.309 -29.785  1.00 99.99
ATOM   5349  HA  ASN B 140      20.738  47.339 -29.833  1.00 99.99
ATOM   5350  HB2 ASN B 140      19.785  48.732 -28.133  1.00 99.99
ATOM   5351  HB3 ASN B 140      21.520  48.467 -27.866  1.00 99.99
ATOM   5352 HD21 ASN B 140      21.492  50.297 -26.335  1.00 99.99
ATOM   5353 HD22 ASN B 140      21.498  51.933 -26.952  1.00 99.99
ATOM   5354  N   THR B 141      20.179  49.039 -32.210  1.00  0.00
ATOM   5355  CA  THR B 141      19.293  49.446 -33.311  1.00  0.00
ATOM   5356  C   THR B 141      18.524  48.281 -33.930  1.00  0.00
ATOM   5357  O   THR B 141      19.097  47.203 -34.001  1.00  0.00
ATOM   5358  CB  THR B 141      20.117  50.162 -34.418  1.00  0.00
ATOM   5359  OG1 THR B 141      21.026  49.272 -34.970  1.00  0.00
ATOM   5360  CG2 THR B 141      21.018  51.380 -33.955  1.00  0.00
ATOM   5361  H   THR B 141      21.100  48.725 -32.476  1.00 99.99
ATOM   5362  HA  THR B 141      18.591  50.107 -32.805  1.00 99.99
ATOM   5363  HB  THR B 141      19.419  50.473 -35.196  1.00 99.99
ATOM   5364  HG1 THR B 141      21.412  49.642 -35.767  1.00 99.99
ATOM   5365 HG21 THR B 141      21.690  51.001 -33.187  1.00 99.99
ATOM   5366 HG22 THR B 141      20.415  52.187 -33.544  1.00 99.99
ATOM   5367 HG23 THR B 141      21.599  51.754 -34.797  1.00 99.99
ATOM   5368  N   PRO B 142      17.334  48.502 -34.471  1.00  0.00
ATOM   5369  CA  PRO B 142      16.677  47.443 -35.228  1.00  0.00
ATOM   5370  C   PRO B 142      17.282  47.151 -36.573  1.00  0.00
ATOM   5371  O   PRO B 142      17.784  48.105 -37.174  1.00  0.00
ATOM   5372  CB  PRO B 142      15.255  48.012 -35.370  1.00  0.00
ATOM   5373  CG  PRO B 142      15.362  49.548 -35.417  1.00  0.00
ATOM   5374  CD  PRO B 142      16.431  49.658 -34.341  1.00  0.00
ATOM   5375  HA  PRO B 142      16.565  46.525 -34.652  1.00 99.99
ATOM   5376  HB2 PRO B 142      14.683  47.679 -36.234  1.00 99.99
ATOM   5377  HB3 PRO B 142      14.754  47.731 -34.445  1.00 99.99
ATOM   5378  HG2 PRO B 142      15.716  50.010 -36.338  1.00 99.99
ATOM   5379  HG3 PRO B 142      14.487  50.130 -35.130  1.00 99.99
ATOM   5380  HD2 PRO B 142      17.038  50.561 -34.386  1.00 99.99
ATOM   5381  HD3 PRO B 142      15.918  49.575 -33.384  1.00 99.99
ATOM   5382  N   LYS B 143      17.240  45.914 -37.077  1.00  0.00
ATOM   5383  CA  LYS B 143      17.946  45.491 -38.327  1.00  0.00
ATOM   5384  C   LYS B 143      16.955  45.524 -39.533  1.00  0.00
ATOM   5385  O   LYS B 143      16.282  44.583 -39.942  1.00  0.00
ATOM   5386  CB  LYS B 143      18.640  44.084 -38.012  1.00  0.00
ATOM   5387  CG  LYS B 143      19.500  44.010 -36.730  1.00  0.00
ATOM   5388  CD  LYS B 143      20.403  45.172 -36.552  1.00  0.00
ATOM   5389  CE  LYS B 143      20.972  45.134 -35.107  1.00  0.00
ATOM   5390  NZ  LYS B 143      21.770  46.333 -34.823  1.00  0.00
ATOM   5391  H   LYS B 143      16.874  45.149 -36.532  1.00 99.99
ATOM   5392  HA  LYS B 143      18.707  46.244 -38.525  1.00 99.99
ATOM   5393  HB2 LYS B 143      17.806  43.399 -37.854  1.00 99.99
ATOM   5394  HB3 LYS B 143      19.179  43.837 -38.925  1.00 99.99
ATOM   5395  HG2 LYS B 143      18.829  43.954 -35.875  1.00 99.99
ATOM   5396  HG3 LYS B 143      20.155  43.145 -36.811  1.00 99.99
ATOM   5397  HD2 LYS B 143      21.272  45.129 -37.208  1.00 99.99
ATOM   5398  HD3 LYS B 143      19.891  46.124 -36.686  1.00 99.99
ATOM   5399  HE2 LYS B 143      20.129  45.010 -34.428  1.00 99.99
ATOM   5400  HE3 LYS B 143      21.648  44.283 -35.043  1.00 99.99
ATOM   5401  HZ1 LYS B 143      22.170  46.668 -35.687  1.00 99.99
ATOM   5402  HZ2 LYS B 143      22.506  46.169 -34.154  1.00 99.99
ATOM   5403  HZ3 LYS B 143      21.130  47.023 -34.458  1.00 99.99
ATOM   5404  N   ASP B 144      16.916  46.637 -40.146  1.00  0.00
ATOM   5405  CA  ASP B 144      16.125  46.943 -41.404  1.00  0.00
ATOM   5406  C   ASP B 144      16.306  46.014 -42.601  1.00  0.00
ATOM   5407  O   ASP B 144      15.296  45.410 -42.962  1.00  0.00
ATOM   5408  CB  ASP B 144      16.527  48.352 -41.840  1.00  0.00
ATOM   5409  CG  ASP B 144      16.233  49.524 -40.892  1.00  0.00
ATOM   5410  OD1 ASP B 144      16.825  50.594 -41.106  1.00  0.00
ATOM   5411  OD2 ASP B 144      15.388  49.309 -40.003  1.00  0.00
ATOM   5412  H   ASP B 144      17.360  47.455 -39.760  1.00 99.99
ATOM   5413  HA  ASP B 144      15.067  47.011 -41.160  1.00 99.99
ATOM   5414  HB2 ASP B 144      17.587  48.365 -42.086  1.00 99.99
ATOM   5415  HB3 ASP B 144      16.052  48.557 -42.798  1.00 99.99
ATOM   5416  N   HIS B 145      17.531  45.838 -43.177  1.00  0.00
ATOM   5417  CA  HIS B 145      17.849  44.991 -44.285  1.00  0.00
ATOM   5418  C   HIS B 145      17.587  43.541 -43.825  1.00  0.00
ATOM   5419  O   HIS B 145      16.678  42.853 -44.349  1.00  0.00
ATOM   5420  CB  HIS B 145      19.236  45.324 -44.804  1.00  0.00
ATOM   5421  CG  HIS B 145      19.270  46.651 -45.563  1.00  0.00
ATOM   5422  ND1 HIS B 145      18.947  46.941 -46.900  1.00  0.00
ATOM   5423  CD2 HIS B 145      19.479  47.898 -44.988  1.00  0.00
ATOM   5424  CE1 HIS B 145      19.035  48.212 -47.102  1.00  0.00
ATOM   5425  NE2 HIS B 145      19.266  48.861 -45.954  1.00  0.00
ATOM   5426  H   HIS B 145      18.269  46.163 -42.572  1.00 99.99
ATOM   5427  HA  HIS B 145      17.232  45.180 -45.164  1.00 99.99
ATOM   5428  HB2 HIS B 145      19.898  45.420 -43.944  1.00 99.99
ATOM   5429  HB3 HIS B 145      19.481  44.532 -45.511  1.00 99.99
ATOM   5430  HD1 HIS B 145      18.585  46.275 -47.564  1.00 99.99
ATOM   5431  HD2 HIS B 145      19.513  48.161 -43.942  1.00 99.99
ATOM   5432  HE1 HIS B 145      18.880  48.772 -48.012  1.00 99.99
ATOM   5433  N   ILE B 146      18.356  42.994 -42.870  1.00  0.00
ATOM   5434  CA  ILE B 146      18.159  41.642 -42.290  1.00  0.00
ATOM   5435  C   ILE B 146      16.724  41.267 -41.908  1.00  0.00
ATOM   5436  O   ILE B 146      16.355  40.094 -41.857  1.00  0.00
ATOM   5437  CB  ILE B 146      19.101  41.486 -41.093  1.00  0.00
ATOM   5438  CG1 ILE B 146      20.597  41.439 -41.498  1.00  0.00
ATOM   5439  CG2 ILE B 146      18.775  40.297 -40.152  1.00  0.00
ATOM   5440  CD1 ILE B 146      21.604  41.630 -40.418  1.00  0.00
ATOM   5441  H   ILE B 146      19.010  43.580 -42.372  1.00 99.99
ATOM   5442  HA  ILE B 146      18.517  40.933 -43.036  1.00 99.99
ATOM   5443  HB  ILE B 146      18.967  42.335 -40.423  1.00 99.99
ATOM   5444 HG12 ILE B 146      20.768  40.503 -42.028  1.00 99.99
ATOM   5445 HG13 ILE B 146      20.779  42.261 -42.190  1.00 99.99
ATOM   5446 HG21 ILE B 146      17.731  40.310 -39.846  1.00 99.99
ATOM   5447 HG22 ILE B 146      19.415  40.298 -39.271  1.00 99.99
ATOM   5448 HG23 ILE B 146      18.970  39.402 -40.741  1.00 99.99
ATOM   5449 HD11 ILE B 146      21.212  42.351 -39.703  1.00 99.99
ATOM   5450 HD12 ILE B 146      22.557  41.985 -40.808  1.00 99.99
ATOM   5451 HD13 ILE B 146      21.748  40.670 -39.925  1.00 99.99
ATOM   5452  N   GLY B 147      15.846  42.207 -41.573  1.00  0.00
ATOM   5453  CA  GLY B 147      14.475  42.005 -41.172  1.00  0.00
ATOM   5454  C   GLY B 147      13.402  42.079 -42.327  1.00  0.00
ATOM   5455  O   GLY B 147      12.284  41.693 -42.134  1.00  0.00
ATOM   5456  H   GLY B 147      16.190  43.152 -41.648  1.00 99.99
ATOM   5457  HA2 GLY B 147      14.379  41.007 -40.745  1.00 99.99
ATOM   5458  HA3 GLY B 147      14.144  42.719 -40.418  1.00 99.99
ATOM   5459  N   THR B 148      13.815  42.553 -43.542  1.00  0.00
ATOM   5460  CA  THR B 148      12.953  42.799 -44.703  1.00  0.00
ATOM   5461  C   THR B 148      13.441  42.066 -45.973  1.00  0.00
ATOM   5462  O   THR B 148      12.655  42.045 -46.879  1.00  0.00
ATOM   5463  CB  THR B 148      12.725  44.277 -44.956  1.00  0.00
ATOM   5464  OG1 THR B 148      14.019  44.885 -45.312  1.00  0.00
ATOM   5465  CG2 THR B 148      11.967  44.938 -43.810  1.00  0.00
ATOM   5466  H   THR B 148      14.771  42.867 -43.619  1.00 99.99
ATOM   5467  HA  THR B 148      12.008  42.349 -44.400  1.00 99.99
ATOM   5468  HB  THR B 148      12.100  44.415 -45.837  1.00 99.99
ATOM   5469  HG1 THR B 148      14.284  45.345 -44.515  1.00 99.99
ATOM   5470 HG21 THR B 148      11.213  44.268 -43.394  1.00 99.99
ATOM   5471 HG22 THR B 148      11.485  45.837 -44.190  1.00 99.99
ATOM   5472 HG23 THR B 148      12.683  45.206 -43.036  1.00 99.99
ATOM   5473  N   ARG B 149      14.649  41.528 -45.997  1.00  0.00
ATOM   5474  CA  ARG B 149      15.121  40.753 -47.118  1.00  0.00
ATOM   5475  C   ARG B 149      14.520  39.296 -47.248  1.00  0.00
ATOM   5476  O   ARG B 149      13.651  39.058 -46.417  1.00  0.00
ATOM   5477  CB  ARG B 149      16.652  40.663 -47.286  1.00  0.00
ATOM   5478  CG  ARG B 149      17.378  41.974 -47.693  1.00  0.00
ATOM   5479  CD  ARG B 149      18.871  41.774 -47.637  1.00  0.00
ATOM   5480  NE  ARG B 149      19.576  42.878 -48.295  1.00  0.00
ATOM   5481  CZ  ARG B 149      20.888  43.325 -48.137  1.00  0.00
ATOM   5482  NH1 ARG B 149      21.736  42.691 -47.399  1.00  0.00
ATOM   5483  NH2 ARG B 149      21.187  44.374 -48.801  1.00  0.00
ATOM   5484  H   ARG B 149      15.305  41.771 -45.268  1.00 99.99
ATOM   5485  HA  ARG B 149      14.738  41.301 -47.978  1.00 99.99
ATOM   5486  HB2 ARG B 149      17.133  40.285 -46.384  1.00 99.99
ATOM   5487  HB3 ARG B 149      16.784  39.947 -48.096  1.00 99.99
ATOM   5488  HG2 ARG B 149      17.058  42.207 -48.707  1.00 99.99
ATOM   5489  HG3 ARG B 149      17.055  42.687 -46.937  1.00 99.99
ATOM   5490  HD2 ARG B 149      19.255  41.656 -46.624  1.00 99.99
ATOM   5491  HD3 ARG B 149      19.084  40.846 -48.164  1.00 99.99
ATOM   5492  HE  ARG B 149      19.018  43.404 -48.951  1.00 99.99
ATOM   5493 HH11 ARG B 149      21.565  41.713 -47.216  1.00 99.99
ATOM   5494 HH12 ARG B 149      22.644  43.090 -47.206  1.00 99.99
ATOM   5495 HH21 ARG B 149      20.665  44.470 -49.658  1.00 99.99
ATOM   5496 HH22 ARG B 149      22.107  44.783 -48.721  1.00 99.99
ATOM   5497  N   ASN B 150      14.826  38.456 -48.247  1.00  0.00
ATOM   5498  CA  ASN B 150      14.218  37.194 -48.441  1.00  0.00
ATOM   5499  C   ASN B 150      15.060  35.882 -48.177  1.00  0.00
ATOM   5500  O   ASN B 150      15.766  35.460 -49.096  1.00  0.00
ATOM   5501  CB  ASN B 150      13.707  37.203 -49.903  1.00  0.00
ATOM   5502  CG  ASN B 150      12.900  35.908 -50.191  1.00  0.00
ATOM   5503  OD1 ASN B 150      12.396  35.354 -49.295  1.00  0.00
ATOM   5504  ND2 ASN B 150      12.654  35.640 -51.448  1.00  0.00
ATOM   5505  H   ASN B 150      15.596  38.756 -48.826  1.00 99.99
ATOM   5506  HA  ASN B 150      13.325  37.095 -47.824  1.00 99.99
ATOM   5507  HB2 ASN B 150      13.065  38.048 -50.151  1.00 99.99
ATOM   5508  HB3 ASN B 150      14.496  37.265 -50.648  1.00 99.99
ATOM   5509 HD21 ASN B 150      13.100  36.162 -52.190  1.00 99.99
ATOM   5510 HD22 ASN B 150      12.020  34.886 -51.670  1.00 99.99
ATOM   5511  N   PRO B 151      14.939  35.257 -47.007  1.00  0.00
ATOM   5512  CA  PRO B 151      15.537  33.954 -46.731  1.00  0.00
ATOM   5513  C   PRO B 151      15.073  32.813 -47.721  1.00  0.00
ATOM   5514  O   PRO B 151      15.885  31.884 -47.991  1.00  0.00
ATOM   5515  CB  PRO B 151      15.405  33.656 -45.210  1.00  0.00
ATOM   5516  CG  PRO B 151      14.817  34.904 -44.702  1.00  0.00
ATOM   5517  CD  PRO B 151      14.130  35.615 -45.889  1.00  0.00
ATOM   5518  HA  PRO B 151      16.607  34.066 -46.896  1.00 99.99
ATOM   5519  HB2 PRO B 151      14.763  32.788 -45.070  1.00 99.99
ATOM   5520  HB3 PRO B 151      16.458  33.538 -44.955  1.00 99.99
ATOM   5521  HG2 PRO B 151      14.075  34.764 -43.916  1.00 99.99
ATOM   5522  HG3 PRO B 151      15.634  35.538 -44.356  1.00 99.99
ATOM   5523  HD2 PRO B 151      13.110  35.257 -46.014  1.00 99.99
ATOM   5524  HD3 PRO B 151      14.127  36.693 -45.737  1.00 99.99
ATOM   5525  N   ALA B 152      13.839  32.938 -48.273  1.00  0.00
ATOM   5526  CA  ALA B 152      13.318  31.853 -49.104  1.00  0.00
ATOM   5527  C   ALA B 152      14.168  31.600 -50.384  1.00  0.00
ATOM   5528  O   ALA B 152      14.024  30.567 -51.018  1.00  0.00
ATOM   5529  CB  ALA B 152      11.816  32.059 -49.395  1.00  0.00
ATOM   5530  H   ALA B 152      13.226  33.723 -48.113  1.00 99.99
ATOM   5531  HA  ALA B 152      13.412  30.966 -48.478  1.00 99.99
ATOM   5532  HB1 ALA B 152      11.546  33.018 -49.833  1.00 99.99
ATOM   5533  HB2 ALA B 152      11.320  31.948 -48.432  1.00 99.99
ATOM   5534  HB3 ALA B 152      11.504  31.255 -50.058  1.00 99.99
ATOM   5535  N   ASN B 153      15.062  32.547 -50.679  1.00  0.00
ATOM   5536  CA  ASN B 153      15.976  32.392 -51.804  1.00  0.00
ATOM   5537  C   ASN B 153      16.998  31.197 -51.799  1.00  0.00
ATOM   5538  O   ASN B 153      17.529  30.879 -52.888  1.00  0.00
ATOM   5539  CB  ASN B 153      16.779  33.687 -51.928  1.00  0.00
ATOM   5540  CG  ASN B 153      17.586  33.945 -53.270  1.00  0.00
ATOM   5541  OD1 ASN B 153      17.007  34.291 -54.283  1.00  0.00
ATOM   5542  ND2 ASN B 153      18.855  33.670 -53.248  1.00  0.00
ATOM   5543  H   ASN B 153      15.177  33.367 -50.103  1.00 99.99
ATOM   5544  HA  ASN B 153      15.359  32.257 -52.692  1.00 99.99
ATOM   5545  HB2 ASN B 153      16.118  34.547 -51.824  1.00 99.99
ATOM   5546  HB3 ASN B 153      17.516  33.773 -51.132  1.00 99.99
ATOM   5547 HD21 ASN B 153      19.332  33.199 -52.494  1.00 99.99
ATOM   5548 HD22 ASN B 153      19.353  33.900 -54.096  1.00 99.99
ATOM   5549  N   ASN B 154      17.329  30.569 -50.663  1.00  0.00
ATOM   5550  CA  ASN B 154      18.345  29.485 -50.578  1.00  0.00
ATOM   5551  C   ASN B 154      17.963  28.463 -49.441  1.00  0.00
ATOM   5552  O   ASN B 154      17.035  28.606 -48.733  1.00  0.00
ATOM   5553  CB  ASN B 154      19.704  30.160 -50.315  1.00  0.00
ATOM   5554  CG  ASN B 154      20.325  30.905 -51.494  1.00  0.00
ATOM   5555  OD1 ASN B 154      20.287  32.121 -51.479  1.00  0.00
ATOM   5556  ND2 ASN B 154      20.955  30.249 -52.413  1.00  0.00
ATOM   5557  H   ASN B 154      17.007  30.916 -49.770  1.00 99.99
ATOM   5558  HA  ASN B 154      18.378  28.904 -51.500  1.00 99.99
ATOM   5559  HB2 ASN B 154      19.578  30.852 -49.482  1.00 99.99
ATOM   5560  HB3 ASN B 154      20.412  29.420 -49.948  1.00 99.99
ATOM   5561 HD21 ASN B 154      20.917  29.246 -52.307  1.00 99.99
ATOM   5562 HD22 ASN B 154      21.369  30.654 -53.240  1.00 99.99
ATOM   5563  N   ALA B 155      18.905  27.466 -49.254  1.00  0.00
ATOM   5564  CA  ALA B 155      19.051  26.749 -47.944  1.00  0.00
ATOM   5565  C   ALA B 155      19.143  27.678 -46.697  1.00  0.00
ATOM   5566  O   ALA B 155      19.532  28.816 -46.838  1.00  0.00
ATOM   5567  CB  ALA B 155      20.423  26.011 -48.067  1.00  0.00
ATOM   5568  H   ALA B 155      19.758  27.507 -49.791  1.00 99.99
ATOM   5569  HA  ALA B 155      18.202  26.084 -47.785  1.00 99.99
ATOM   5570  HB1 ALA B 155      20.396  25.249 -48.844  1.00 99.99
ATOM   5571  HB2 ALA B 155      20.620  25.543 -47.105  1.00 99.99
ATOM   5572  HB3 ALA B 155      21.209  26.731 -48.291  1.00 99.99
ATOM   5573  N   ALA B 156      18.802  27.208 -45.498  1.00  0.00
ATOM   5574  CA  ALA B 156      19.035  27.917 -44.217  1.00  0.00
ATOM   5575  C   ALA B 156      20.451  27.821 -43.602  1.00  0.00
ATOM   5576  O   ALA B 156      21.306  26.957 -43.931  1.00  0.00
ATOM   5577  CB  ALA B 156      18.017  27.452 -43.181  1.00  0.00
ATOM   5578  H   ALA B 156      18.576  26.228 -45.412  1.00 99.99
ATOM   5579  HA  ALA B 156      18.848  28.962 -44.458  1.00 99.99
ATOM   5580  HB1 ALA B 156      18.161  28.018 -42.262  1.00 99.99
ATOM   5581  HB2 ALA B 156      18.091  26.386 -42.968  1.00 99.99
ATOM   5582  HB3 ALA B 156      17.030  27.673 -43.592  1.00 99.99
ATOM   5583  N   ILE B 157      20.700  28.790 -42.724  1.00  0.00
ATOM   5584  CA  ILE B 157      21.948  28.939 -41.971  1.00  0.00
ATOM   5585  C   ILE B 157      21.931  28.008 -40.754  1.00  0.00
ATOM   5586  O   ILE B 157      20.995  28.092 -39.969  1.00  0.00
ATOM   5587  CB  ILE B 157      22.117  30.410 -41.487  1.00  0.00
ATOM   5588  CG1 ILE B 157      22.032  31.485 -42.628  1.00  0.00
ATOM   5589  CG2 ILE B 157      23.573  30.559 -40.878  1.00  0.00
ATOM   5590  CD1 ILE B 157      21.958  32.951 -42.205  1.00  0.00
ATOM   5591  H   ILE B 157      19.959  29.439 -42.506  1.00 99.99
ATOM   5592  HA  ILE B 157      22.827  28.712 -42.571  1.00 99.99
ATOM   5593  HB  ILE B 157      21.395  30.571 -40.687  1.00 99.99
ATOM   5594 HG12 ILE B 157      22.952  31.397 -43.203  1.00 99.99
ATOM   5595 HG13 ILE B 157      21.161  31.226 -43.229  1.00 99.99
ATOM   5596 HG21 ILE B 157      23.673  31.632 -40.736  1.00 99.99
ATOM   5597 HG22 ILE B 157      24.324  30.215 -41.590  1.00 99.99
ATOM   5598 HG23 ILE B 157      23.718  30.051 -39.925  1.00 99.99
ATOM   5599 HD11 ILE B 157      22.957  33.252 -41.898  1.00 99.99
ATOM   5600 HD12 ILE B 157      21.281  33.010 -41.354  1.00 99.99
ATOM   5601 HD13 ILE B 157      21.605  33.611 -42.996  1.00 99.99
ATOM   5602  N   VAL B 158      23.003  27.236 -40.553  1.00  0.00
ATOM   5603  CA  VAL B 158      23.217  26.369 -39.419  1.00  0.00
ATOM   5604  C   VAL B 158      23.295  27.243 -38.139  1.00  0.00
ATOM   5605  O   VAL B 158      24.048  28.217 -37.999  1.00  0.00
ATOM   5606  CB  VAL B 158      24.507  25.589 -39.725  1.00  0.00
ATOM   5607  CG1 VAL B 158      25.806  26.325 -39.464  1.00  0.00
ATOM   5608  CG2 VAL B 158      24.517  24.343 -38.862  1.00  0.00
ATOM   5609  H   VAL B 158      23.741  27.329 -41.235  1.00 99.99
ATOM   5610  HA  VAL B 158      22.376  25.686 -39.294  1.00 99.99
ATOM   5611  HB  VAL B 158      24.521  25.344 -40.786  1.00 99.99
ATOM   5612 HG11 VAL B 158      26.025  26.496 -38.410  1.00 99.99
ATOM   5613 HG12 VAL B 158      25.844  27.271 -40.001  1.00 99.99
ATOM   5614 HG13 VAL B 158      26.542  25.639 -39.881  1.00 99.99
ATOM   5615 HG21 VAL B 158      25.395  23.774 -39.167  1.00 99.99
ATOM   5616 HG22 VAL B 158      23.625  23.731 -38.991  1.00 99.99
ATOM   5617 HG23 VAL B 158      24.615  24.628 -37.815  1.00 99.99
ATOM   5618  N   LEU B 159      22.430  27.049 -37.120  1.00  0.00
ATOM   5619  CA  LEU B 159      22.552  27.683 -35.846  1.00  0.00
ATOM   5620  C   LEU B 159      23.772  27.159 -35.070  1.00  0.00
ATOM   5621  O   LEU B 159      23.829  25.952 -34.850  1.00  0.00
ATOM   5622  CB  LEU B 159      21.278  27.478 -34.980  1.00  0.00
ATOM   5623  CG  LEU B 159      21.253  28.483 -33.883  1.00  0.00
ATOM   5624  CD1 LEU B 159      20.646  29.782 -34.313  1.00  0.00
ATOM   5625  CD2 LEU B 159      20.604  27.875 -32.642  1.00  0.00
ATOM   5626  H   LEU B 159      21.778  26.287 -37.238  1.00 99.99
ATOM   5627  HA  LEU B 159      22.684  28.752 -36.013  1.00 99.99
ATOM   5628  HB2 LEU B 159      20.416  27.540 -35.645  1.00 99.99
ATOM   5629  HB3 LEU B 159      21.268  26.440 -34.653  1.00 99.99
ATOM   5630  HG  LEU B 159      22.238  28.634 -33.442  1.00 99.99
ATOM   5631 HD11 LEU B 159      20.785  30.496 -33.500  1.00 99.99
ATOM   5632 HD12 LEU B 159      19.596  29.765 -34.604  1.00 99.99
ATOM   5633 HD13 LEU B 159      21.254  30.078 -35.164  1.00 99.99
ATOM   5634 HD21 LEU B 159      19.577  27.518 -32.698  1.00 99.99
ATOM   5635 HD22 LEU B 159      20.689  28.617 -31.851  1.00 99.99
ATOM   5636 HD23 LEU B 159      21.268  27.038 -32.427  1.00 99.99
ATOM   5637  N   GLN B 160      24.696  28.069 -34.773  1.00  0.00
ATOM   5638  CA  GLN B 160      25.965  27.704 -34.162  1.00  0.00
ATOM   5639  C   GLN B 160      26.481  28.862 -33.318  1.00  0.00
ATOM   5640  O   GLN B 160      26.449  30.028 -33.767  1.00  0.00
ATOM   5641  CB  GLN B 160      26.998  27.281 -35.272  1.00  0.00
ATOM   5642  CG  GLN B 160      28.303  26.724 -34.766  1.00  0.00
ATOM   5643  CD  GLN B 160      29.289  26.184 -35.918  1.00  0.00
ATOM   5644  OE1 GLN B 160      29.305  26.780 -36.967  1.00  0.00
ATOM   5645  NE2 GLN B 160      29.989  25.090 -35.661  1.00  0.00
ATOM   5646  H   GLN B 160      24.614  29.003 -35.148  1.00 99.99
ATOM   5647  HA  GLN B 160      25.822  26.831 -33.526  1.00 99.99
ATOM   5648  HB2 GLN B 160      26.571  26.632 -36.033  1.00 99.99
ATOM   5649  HB3 GLN B 160      27.167  28.172 -35.875  1.00 99.99
ATOM   5650  HG2 GLN B 160      28.870  27.528 -34.297  1.00 99.99
ATOM   5651  HG3 GLN B 160      28.126  25.847 -34.146  1.00 99.99
ATOM   5652 HE21 GLN B 160      30.001  24.668 -34.743  1.00 99.99
ATOM   5653 HE22 GLN B 160      30.710  24.866 -36.330  1.00 99.99
ATOM   5654  N   LEU B 161      26.906  28.543 -32.111  1.00  0.00
ATOM   5655  CA  LEU B 161      27.466  29.521 -31.232  1.00  0.00
ATOM   5656  C   LEU B 161      28.903  29.963 -31.581  1.00  0.00
ATOM   5657  O   LEU B 161      29.564  29.238 -32.355  1.00  0.00
ATOM   5658  CB  LEU B 161      27.404  28.942 -29.803  1.00  0.00
ATOM   5659  CG  LEU B 161      25.960  29.040 -29.115  1.00  0.00
ATOM   5660  CD1 LEU B 161      26.101  28.901 -27.585  1.00  0.00
ATOM   5661  CD2 LEU B 161      25.257  30.424 -29.168  1.00  0.00
ATOM   5662  H   LEU B 161      26.897  27.572 -31.837  1.00 99.99
ATOM   5663  HA  LEU B 161      26.840  30.411 -31.198  1.00 99.99
ATOM   5664  HB2 LEU B 161      27.839  27.944 -29.820  1.00 99.99
ATOM   5665  HB3 LEU B 161      28.092  29.509 -29.175  1.00 99.99
ATOM   5666  HG  LEU B 161      25.396  28.216 -29.553  1.00 99.99
ATOM   5667 HD11 LEU B 161      26.610  29.767 -27.162  1.00 99.99
ATOM   5668 HD12 LEU B 161      26.691  28.005 -27.399  1.00 99.99
ATOM   5669 HD13 LEU B 161      25.121  28.795 -27.121  1.00 99.99
ATOM   5670 HD21 LEU B 161      24.365  30.470 -28.543  1.00 99.99
ATOM   5671 HD22 LEU B 161      24.981  30.603 -30.207  1.00 99.99
ATOM   5672 HD23 LEU B 161      25.967  31.183 -28.844  1.00 99.99
ATOM   5673  N   PRO B 162      29.409  31.061 -31.016  1.00  0.00
ATOM   5674  CA  PRO B 162      30.850  31.260 -31.060  1.00  0.00
ATOM   5675  C   PRO B 162      31.638  30.107 -30.395  1.00  0.00
ATOM   5676  O   PRO B 162      31.163  29.463 -29.447  1.00  0.00
ATOM   5677  CB  PRO B 162      30.986  32.551 -30.329  1.00  0.00
ATOM   5678  CG  PRO B 162      29.691  33.408 -30.505  1.00  0.00
ATOM   5679  CD  PRO B 162      28.743  32.191 -30.423  1.00  0.00
ATOM   5680  HA  PRO B 162      31.200  31.352 -32.087  1.00 99.99
ATOM   5681  HB2 PRO B 162      31.137  32.420 -29.258  1.00 99.99
ATOM   5682  HB3 PRO B 162      31.815  33.150 -30.704  1.00 99.99
ATOM   5683  HG2 PRO B 162      29.494  34.051 -29.648  1.00 99.99
ATOM   5684  HG3 PRO B 162      29.597  33.844 -31.498  1.00 99.99
ATOM   5685  HD2 PRO B 162      28.361  31.925 -29.438  1.00 99.99
ATOM   5686  HD3 PRO B 162      27.877  32.472 -31.020  1.00 99.99
ATOM   5687  N   GLN B 163      32.800  29.890 -31.020  1.00  0.00
ATOM   5688  CA  GLN B 163      33.773  28.776 -30.831  1.00  0.00
ATOM   5689  C   GLN B 163      33.150  27.373 -31.083  1.00  0.00
ATOM   5690  O   GLN B 163      33.732  26.349 -30.812  1.00  0.00
ATOM   5691  CB  GLN B 163      34.437  28.803 -29.403  1.00  0.00
ATOM   5692  CG  GLN B 163      34.991  30.141 -29.053  1.00  0.00
ATOM   5693  CD  GLN B 163      35.872  30.298 -27.790  1.00  0.00
ATOM   5694  OE1 GLN B 163      36.094  29.387 -26.969  1.00  0.00
ATOM   5695  NE2 GLN B 163      36.581  31.428 -27.698  1.00  0.00
ATOM   5696  H   GLN B 163      33.046  30.542 -31.750  1.00 99.99
ATOM   5697  HA  GLN B 163      34.515  28.945 -31.609  1.00 99.99
ATOM   5698  HB2 GLN B 163      33.707  28.461 -28.669  1.00 99.99
ATOM   5699  HB3 GLN B 163      35.190  28.019 -29.329  1.00 99.99
ATOM   5700  HG2 GLN B 163      35.591  30.436 -29.913  1.00 99.99
ATOM   5701  HG3 GLN B 163      34.073  30.703 -28.887  1.00 99.99
ATOM   5702 HE21 GLN B 163      36.571  32.175 -28.377  1.00 99.99
ATOM   5703 HE22 GLN B 163      36.972  31.584 -26.781  1.00 99.99
ATOM   5704  N   GLY B 164      31.948  27.285 -31.612  1.00  0.00
ATOM   5705  CA  GLY B 164      31.185  26.068 -31.659  1.00  0.00
ATOM   5706  C   GLY B 164      30.680  25.527 -30.299  1.00  0.00
ATOM   5707  O   GLY B 164      30.382  24.330 -30.127  1.00  0.00
ATOM   5708  H   GLY B 164      31.507  28.148 -31.893  1.00 99.99
ATOM   5709  HA2 GLY B 164      30.317  26.209 -32.301  1.00 99.99
ATOM   5710  HA3 GLY B 164      31.798  25.292 -32.115  1.00 99.99
ATOM   5711  N   THR B 165      30.455  26.474 -29.431  1.00  0.00
ATOM   5712  CA  THR B 165      30.016  26.226 -28.032  1.00  0.00
ATOM   5713  C   THR B 165      28.781  25.403 -27.977  1.00  0.00
ATOM   5714  O   THR B 165      27.751  25.771 -28.488  1.00  0.00
ATOM   5715  CB  THR B 165      29.863  27.548 -27.251  1.00  0.00
ATOM   5716  OG1 THR B 165      31.202  28.070 -27.084  1.00  0.00
ATOM   5717  CG2 THR B 165      29.254  27.351 -25.824  1.00  0.00
ATOM   5718  H   THR B 165      30.580  27.448 -29.670  1.00 99.99
ATOM   5719  HA  THR B 165      30.848  25.752 -27.514  1.00 99.99
ATOM   5720  HB  THR B 165      29.126  28.166 -27.762  1.00 99.99
ATOM   5721  HG1 THR B 165      31.378  28.589 -27.871  1.00 99.99
ATOM   5722 HG21 THR B 165      28.167  27.325 -25.901  1.00 99.99
ATOM   5723 HG22 THR B 165      29.556  28.244 -25.279  1.00 99.99
ATOM   5724 HG23 THR B 165      29.600  26.466 -25.292  1.00 99.99
ATOM   5725  N   THR B 166      28.797  24.320 -27.262  1.00  0.00
ATOM   5726  CA  THR B 166      27.757  23.227 -27.364  1.00  0.00
ATOM   5727  C   THR B 166      26.476  23.833 -26.786  1.00  0.00
ATOM   5728  O   THR B 166      26.512  24.347 -25.669  1.00  0.00
ATOM   5729  CB  THR B 166      28.168  21.955 -26.614  1.00  0.00
ATOM   5730  OG1 THR B 166      29.393  21.589 -27.213  1.00  0.00
ATOM   5731  CG2 THR B 166      27.201  20.814 -26.821  1.00  0.00
ATOM   5732  H   THR B 166      29.644  24.012 -26.807  1.00 99.99
ATOM   5733  HA  THR B 166      27.590  22.992 -28.415  1.00 99.99
ATOM   5734  HB  THR B 166      28.226  22.178 -25.549  1.00 99.99
ATOM   5735  HG1 THR B 166      29.304  21.685 -28.163  1.00 99.99
ATOM   5736 HG21 THR B 166      26.999  20.746 -27.888  1.00 99.99
ATOM   5737 HG22 THR B 166      26.271  21.000 -26.286  1.00 99.99
ATOM   5738 HG23 THR B 166      27.639  19.880 -26.472  1.00 99.99
ATOM   5739  N   LEU B 167      25.389  23.776 -27.592  1.00  0.00
ATOM   5740  CA  LEU B 167      24.032  24.327 -27.275  1.00  0.00
ATOM   5741  C   LEU B 167      23.423  23.387 -26.180  1.00  0.00
ATOM   5742  O   LEU B 167      23.724  22.203 -26.084  1.00  0.00
ATOM   5743  CB  LEU B 167      23.185  24.467 -28.608  1.00  0.00
ATOM   5744  CG  LEU B 167      23.647  25.597 -29.533  1.00  0.00
ATOM   5745  CD1 LEU B 167      23.392  25.130 -30.932  1.00  0.00
ATOM   5746  CD2 LEU B 167      22.950  26.907 -29.297  1.00  0.00
ATOM   5747  H   LEU B 167      25.386  23.065 -28.306  1.00 99.99
ATOM   5748  HA  LEU B 167      24.111  25.314 -26.823  1.00 99.99
ATOM   5749  HB2 LEU B 167      23.281  23.510 -29.116  1.00 99.99
ATOM   5750  HB3 LEU B 167      22.168  24.691 -28.285  1.00 99.99
ATOM   5751  HG  LEU B 167      24.705  25.788 -29.359  1.00 99.99
ATOM   5752 HD11 LEU B 167      22.319  25.074 -31.104  1.00 99.99
ATOM   5753 HD12 LEU B 167      23.861  24.200 -31.251  1.00 99.99
ATOM   5754 HD13 LEU B 167      23.810  25.961 -31.498  1.00 99.99
ATOM   5755 HD21 LEU B 167      21.873  26.829 -29.430  1.00 99.99
ATOM   5756 HD22 LEU B 167      23.346  27.663 -29.973  1.00 99.99
ATOM   5757 HD23 LEU B 167      23.170  27.189 -28.268  1.00 99.99
ATOM   5758  N   PRO B 168      22.423  23.869 -25.365  1.00  0.00
ATOM   5759  CA  PRO B 168      21.681  23.167 -24.239  1.00  0.00
ATOM   5760  C   PRO B 168      21.218  21.715 -24.508  1.00  0.00
ATOM   5761  O   PRO B 168      20.507  21.387 -25.490  1.00  0.00
ATOM   5762  CB  PRO B 168      20.469  24.064 -23.974  1.00  0.00
ATOM   5763  CG  PRO B 168      21.104  25.360 -24.207  1.00  0.00
ATOM   5764  CD  PRO B 168      21.805  25.136 -25.546  1.00  0.00
ATOM   5765  HA  PRO B 168      22.381  23.142 -23.404  1.00 99.99
ATOM   5766  HB2 PRO B 168      19.737  23.785 -24.732  1.00 99.99
ATOM   5767  HB3 PRO B 168      20.171  23.895 -22.940  1.00 99.99
ATOM   5768  HG2 PRO B 168      20.373  26.159 -24.313  1.00 99.99
ATOM   5769  HG3 PRO B 168      21.849  25.565 -23.440  1.00 99.99
ATOM   5770  HD2 PRO B 168      21.135  25.132 -26.404  1.00 99.99
ATOM   5771  HD3 PRO B 168      22.545  25.913 -25.737  1.00 99.99
ATOM   5772  N   LYS B 169      21.642  20.801 -23.607  1.00  0.00
ATOM   5773  CA  LYS B 169      21.492  19.317 -23.648  1.00  0.00
ATOM   5774  C   LYS B 169      19.971  18.997 -23.737  1.00  0.00
ATOM   5775  O   LYS B 169      19.621  17.986 -24.323  1.00  0.00
ATOM   5776  CB  LYS B 169      22.128  18.696 -22.395  1.00  0.00
ATOM   5777  CG  LYS B 169      23.315  17.771 -22.649  1.00  0.00
ATOM   5778  CD  LYS B 169      23.621  16.849 -21.477  1.00  0.00
ATOM   5779  CE  LYS B 169      24.944  16.063 -21.668  1.00  0.00
ATOM   5780  NZ  LYS B 169      24.958  14.919 -22.601  1.00  0.00
ATOM   5781  H   LYS B 169      22.256  21.136 -22.881  1.00 99.99
ATOM   5782  HA  LYS B 169      21.969  18.849 -24.508  1.00 99.99
ATOM   5783  HB2 LYS B 169      22.452  19.498 -21.733  1.00 99.99
ATOM   5784  HB3 LYS B 169      21.413  18.010 -21.943  1.00 99.99
ATOM   5785  HG2 LYS B 169      23.113  17.156 -23.524  1.00 99.99
ATOM   5786  HG3 LYS B 169      24.209  18.369 -22.825  1.00 99.99
ATOM   5787  HD2 LYS B 169      23.836  17.442 -20.589  1.00 99.99
ATOM   5788  HD3 LYS B 169      22.825  16.114 -21.373  1.00 99.99
ATOM   5789  HE2 LYS B 169      25.716  16.775 -21.958  1.00 99.99
ATOM   5790  HE3 LYS B 169      25.193  15.594 -20.717  1.00 99.99
ATOM   5791  HZ1 LYS B 169      24.561  14.068 -22.230  1.00 99.99
ATOM   5792  HZ2 LYS B 169      25.910  14.748 -22.890  1.00 99.99
ATOM   5793  HZ3 LYS B 169      24.415  15.228 -23.392  1.00 99.99
ATOM   5794  N   GLY B 170      19.072  19.852 -23.278  1.00  0.00
ATOM   5795  CA  GLY B 170      17.583  19.678 -23.431  1.00  0.00
ATOM   5796  C   GLY B 170      17.078  19.502 -24.935  1.00  0.00
ATOM   5797  O   GLY B 170      15.905  19.280 -25.126  1.00  0.00
ATOM   5798  H   GLY B 170      19.323  20.634 -22.692  1.00 99.99
ATOM   5799  HA2 GLY B 170      17.278  18.762 -22.932  1.00 99.99
ATOM   5800  HA3 GLY B 170      17.038  20.547 -23.060  1.00 99.99
ATOM   5801  N   PHE B 171      17.910  19.824 -25.975  1.00  0.00
ATOM   5802  CA  PHE B 171      17.505  20.220 -27.336  1.00  0.00
ATOM   5803  C   PHE B 171      18.354  19.560 -28.438  1.00  0.00
ATOM   5804  O   PHE B 171      19.532  19.222 -28.263  1.00  0.00
ATOM   5805  CB  PHE B 171      17.457  21.732 -27.591  1.00  0.00
ATOM   5806  CG  PHE B 171      16.541  22.589 -26.704  1.00  0.00
ATOM   5807  CD1 PHE B 171      15.154  22.656 -27.010  1.00  0.00
ATOM   5808  CD2 PHE B 171      16.963  22.964 -25.397  1.00  0.00
ATOM   5809  CE1 PHE B 171      14.258  23.354 -26.193  1.00  0.00
ATOM   5810  CE2 PHE B 171      16.068  23.542 -24.527  1.00  0.00
ATOM   5811  CZ  PHE B 171      14.771  23.873 -24.993  1.00  0.00
ATOM   5812  H   PHE B 171      18.854  20.068 -25.708  1.00 99.99
ATOM   5813  HA  PHE B 171      16.501  19.803 -27.383  1.00 99.99
ATOM   5814  HB2 PHE B 171      18.476  22.095 -27.459  1.00 99.99
ATOM   5815  HB3 PHE B 171      17.139  21.870 -28.623  1.00 99.99
ATOM   5816  HD1 PHE B 171      14.834  22.292 -27.974  1.00 99.99
ATOM   5817  HD2 PHE B 171      17.993  22.786 -25.128  1.00 99.99
ATOM   5818  HE1 PHE B 171      13.199  23.430 -26.395  1.00 99.99
ATOM   5819  HE2 PHE B 171      16.319  23.749 -23.499  1.00 99.99
ATOM   5820  HZ  PHE B 171      14.058  24.277 -24.290  1.00 99.99
ATOM   5821  N   TYR B 172      17.816  19.396 -29.629  1.00  0.00
ATOM   5822  CA  TYR B 172      18.526  18.837 -30.788  1.00  0.00
ATOM   5823  C   TYR B 172      19.019  19.992 -31.683  1.00  0.00
ATOM   5824  O   TYR B 172      18.221  20.812 -32.040  1.00  0.00
ATOM   5825  CB  TYR B 172      17.559  17.876 -31.489  1.00  0.00
ATOM   5826  CG  TYR B 172      16.855  16.942 -30.616  1.00  0.00
ATOM   5827  CD1 TYR B 172      15.477  16.712 -30.794  1.00  0.00
ATOM   5828  CD2 TYR B 172      17.514  16.049 -29.750  1.00  0.00
ATOM   5829  CE1 TYR B 172      14.833  15.731 -29.987  1.00  0.00
ATOM   5830  CE2 TYR B 172      16.933  14.984 -29.028  1.00  0.00
ATOM   5831  CZ  TYR B 172      15.543  14.787 -29.182  1.00  0.00
ATOM   5832  OH  TYR B 172      14.974  13.705 -28.636  1.00  0.00
ATOM   5833  H   TYR B 172      16.834  19.589 -29.759  1.00 99.99
ATOM   5834  HA  TYR B 172      19.399  18.298 -30.422  1.00 99.99
ATOM   5835  HB2 TYR B 172      16.887  18.493 -32.084  1.00 99.99
ATOM   5836  HB3 TYR B 172      18.096  17.383 -32.297  1.00 99.99
ATOM   5837  HD1 TYR B 172      14.890  17.201 -31.558  1.00 99.99
ATOM   5838  HD2 TYR B 172      18.569  16.242 -29.634  1.00 99.99
ATOM   5839  HE1 TYR B 172      13.781  15.563 -30.156  1.00 99.99
ATOM   5840  HE2 TYR B 172      17.511  14.286 -28.443  1.00 99.99
ATOM   5841  HH  TYR B 172      15.587  13.014 -28.373  1.00 99.99
ATOM   5842  N   ALA B 173      20.329  20.076 -31.998  1.00  0.00
ATOM   5843  CA  ALA B 173      20.935  20.915 -32.988  1.00  0.00
ATOM   5844  C   ALA B 173      21.646  20.125 -34.148  1.00  0.00
ATOM   5845  O   ALA B 173      21.986  18.975 -34.044  1.00  0.00
ATOM   5846  CB  ALA B 173      21.964  21.790 -32.200  1.00  0.00
ATOM   5847  H   ALA B 173      20.834  19.273 -31.652  1.00 99.99
ATOM   5848  HA  ALA B 173      20.230  21.591 -33.473  1.00 99.99
ATOM   5849  HB1 ALA B 173      22.563  21.237 -31.479  1.00 99.99
ATOM   5850  HB2 ALA B 173      21.404  22.569 -31.686  1.00 99.99
ATOM   5851  HB3 ALA B 173      22.616  22.241 -32.946  1.00 99.99
ATOM   5852  N   GLU B 174      21.929  20.862 -35.228  1.00  0.00
ATOM   5853  CA  GLU B 174      22.691  20.444 -36.431  1.00  0.00
ATOM   5854  C   GLU B 174      24.188  20.042 -36.196  1.00  0.00
ATOM   5855  O   GLU B 174      24.699  19.332 -37.084  1.00  0.00
ATOM   5856  CB  GLU B 174      22.619  21.648 -37.413  1.00  0.00
ATOM   5857  CG  GLU B 174      21.207  21.925 -37.939  1.00  0.00
ATOM   5858  CD  GLU B 174      20.476  20.692 -38.574  1.00  0.00
ATOM   5859  OE1 GLU B 174      21.229  19.898 -39.227  1.00  0.00
ATOM   5860  OE2 GLU B 174      19.239  20.444 -38.504  1.00  0.00
ATOM   5861  H   GLU B 174      21.540  21.790 -35.270  1.00 99.99
ATOM   5862  HA  GLU B 174      22.212  19.584 -36.896  1.00 99.99
ATOM   5863  HB2 GLU B 174      22.960  22.510 -36.840  1.00 99.99
ATOM   5864  HB3 GLU B 174      23.291  21.505 -38.257  1.00 99.99
ATOM   5865  HG2 GLU B 174      20.602  22.237 -37.089  1.00 99.99
ATOM   5866  HG3 GLU B 174      21.160  22.723 -38.681  1.00 99.99
ATOM   5867  N   GLY B 175      24.795  20.562 -35.136  1.00  0.00
ATOM   5868  CA  GLY B 175      26.102  20.095 -34.706  1.00  0.00
ATOM   5869  C   GLY B 175      26.059  18.928 -33.687  1.00  0.00
ATOM   5870  O   GLY B 175      24.977  18.471 -33.299  1.00  0.00
ATOM   5871  H   GLY B 175      24.287  21.169 -34.509  1.00 99.99
ATOM   5872  HA2 GLY B 175      26.645  19.743 -35.583  1.00 99.99
ATOM   5873  HA3 GLY B 175      26.670  20.905 -34.252  1.00 99.99
ATOM   5874  N   SER B 176      27.254  18.484 -33.285  1.00  0.00
ATOM   5875  CA  SER B 176      27.426  17.372 -32.297  1.00  0.00
ATOM   5876  C   SER B 176      26.623  16.154 -32.806  1.00  0.00
ATOM   5877  O   SER B 176      25.793  15.660 -32.075  1.00  0.00
ATOM   5878  CB  SER B 176      27.058  17.844 -30.880  1.00  0.00
ATOM   5879  OG  SER B 176      27.884  18.950 -30.523  1.00  0.00
ATOM   5880  H   SER B 176      28.122  18.861 -33.635  1.00 99.99
ATOM   5881  HA  SER B 176      28.476  17.081 -32.246  1.00 99.99
ATOM   5882  HB2 SER B 176      25.993  18.070 -30.856  1.00 99.99
ATOM   5883  HB3 SER B 176      27.255  17.032 -30.181  1.00 99.99
ATOM   5884  HG  SER B 176      28.747  18.597 -30.297  1.00 99.99
ATOM   5885  N   ARG B 177      26.824  15.717 -34.013  1.00  0.00
ATOM   5886  CA  ARG B 177      26.274  14.494 -34.601  1.00  0.00
ATOM   5887  C   ARG B 177      27.271  13.304 -34.512  1.00  0.00
ATOM   5888  O   ARG B 177      28.457  13.561 -34.343  1.00  0.00
ATOM   5889  CB  ARG B 177      25.799  14.773 -36.022  1.00  0.00
ATOM   5890  CG  ARG B 177      24.975  16.096 -36.196  1.00  0.00
ATOM   5891  CD  ARG B 177      23.879  16.287 -35.144  1.00  0.00
ATOM   5892  NE  ARG B 177      22.931  15.223 -35.263  1.00  0.00
ATOM   5893  CZ  ARG B 177      21.599  15.442 -35.339  1.00  0.00
ATOM   5894  NH1 ARG B 177      21.056  16.617 -35.090  1.00  0.00
ATOM   5895  NH2 ARG B 177      20.877  14.396 -35.651  1.00  0.00
ATOM   5896  H   ARG B 177      27.435  16.266 -34.599  1.00 99.99
ATOM   5897  HA  ARG B 177      25.371  14.196 -34.070  1.00 99.99
ATOM   5898  HB2 ARG B 177      26.669  14.860 -36.671  1.00 99.99
ATOM   5899  HB3 ARG B 177      25.152  13.958 -36.343  1.00 99.99
ATOM   5900  HG2 ARG B 177      25.633  16.963 -36.186  1.00 99.99
ATOM   5901  HG3 ARG B 177      24.520  16.069 -37.184  1.00 99.99
ATOM   5902  HD2 ARG B 177      24.267  16.371 -34.130  1.00 99.99
ATOM   5903  HD3 ARG B 177      23.437  17.252 -35.388  1.00 99.99
ATOM   5904  HE  ARG B 177      23.263  14.275 -35.169  1.00 99.99
ATOM   5905 HH11 ARG B 177      21.592  17.432 -34.827  1.00 99.99
ATOM   5906 HH12 ARG B 177      20.048  16.666 -35.122  1.00 99.99
ATOM   5907 HH21 ARG B 177      21.283  13.481 -35.783  1.00 99.99
ATOM   5908 HH22 ARG B 177      19.877  14.496 -35.562  1.00 99.99
ATOM   5909  N   GLY B 178      26.755  12.016 -34.611  1.00  0.00
ATOM   5910  CA  GLY B 178      27.520  10.789 -34.630  1.00  0.00
ATOM   5911  C   GLY B 178      28.116  10.385 -33.239  1.00  0.00
ATOM   5912  O   GLY B 178      27.938  11.145 -32.226  1.00  0.00
ATOM   5913  H   GLY B 178      25.815  11.996 -34.978  1.00 99.99
ATOM   5914  HA2 GLY B 178      26.954   9.930 -34.983  1.00 99.99
ATOM   5915  HA3 GLY B 178      28.369  10.902 -35.306  1.00 99.99
ATOM   5916  N   GLY B 179      28.835   9.272 -33.048  1.00  0.00
ATOM   5917  CA  GLY B 179      29.115   8.560 -31.788  1.00  0.00
ATOM   5918  C   GLY B 179      30.441   7.799 -31.852  1.00  0.00
ATOM   5919  O   GLY B 179      31.117   7.759 -32.882  1.00  0.00
ATOM   5920  H   GLY B 179      29.289   8.830 -33.834  1.00 99.99
ATOM   5921  HA2 GLY B 179      29.180   9.304 -30.996  1.00 99.99
ATOM   5922  HA3 GLY B 179      28.285   7.879 -31.602  1.00 99.99
ATOM   5923  N   SER B 180      30.834   7.121 -30.743  1.00  0.00
ATOM   5924  CA  SER B 180      30.210   7.242 -29.419  1.00  0.00
ATOM   5925  C   SER B 180      30.898   8.308 -28.584  1.00  0.00
ATOM   5926  O   SER B 180      32.136   8.445 -28.465  1.00  0.00
ATOM   5927  CB  SER B 180      30.491   5.906 -28.743  1.00  0.00
ATOM   5928  OG  SER B 180      29.638   4.893 -29.234  1.00  0.00
ATOM   5929  H   SER B 180      31.658   6.541 -30.810  1.00 99.99
ATOM   5930  HA  SER B 180      29.134   7.406 -29.404  1.00 99.99
ATOM   5931  HB2 SER B 180      31.537   5.638 -28.884  1.00 99.99
ATOM   5932  HB3 SER B 180      30.391   6.015 -27.664  1.00 99.99
ATOM   5933  HG  SER B 180      30.000   4.575 -30.065  1.00 99.99
ATOM   5934  N   THR B 247      -1.570  10.296 -42.891  1.00  0.00
ATOM   5935  CA  THR B 247      -2.357  11.532 -42.632  1.00  0.00
ATOM   5936  C   THR B 247      -3.292  11.445 -41.409  1.00  0.00
ATOM   5937  O   THR B 247      -3.367  10.381 -40.801  1.00  0.00
ATOM   5938  CB  THR B 247      -3.176  11.941 -43.833  1.00  0.00
ATOM   5939  OG1 THR B 247      -3.697  10.797 -44.392  1.00  0.00
ATOM   5940  CG2 THR B 247      -2.312  12.490 -44.945  1.00  0.00
ATOM   5941  H1  THR B 247      -0.993  10.125 -42.078  1.00 99.99
ATOM   5942  H2  THR B 247      -2.199   9.591 -43.234  1.00 99.99
ATOM   5943  H3  THR B 247      -1.007  10.422 -43.713  1.00 99.99
ATOM   5944  HA  THR B 247      -1.607  12.306 -42.462  1.00 99.99
ATOM   5945  HB  THR B 247      -3.872  12.757 -43.687  1.00 99.99
ATOM   5946 1HG2 THR B 247      -1.531  11.863 -45.378  1.00 99.99
ATOM   5947 2HG2 THR B 247      -2.934  12.752 -45.790  1.00 99.99
ATOM   5948 3HG2 THR B 247      -1.808  13.363 -44.524  1.00 99.99
ATOM   5949  HG1 THR B 247      -4.236  11.043 -45.147  1.00 99.99
ATOM   5950  N   LYS B 248      -3.975  12.512 -41.064  1.00  0.00
ATOM   5951  CA  LYS B 248      -5.171  12.347 -40.128  1.00  0.00
ATOM   5952  C   LYS B 248      -6.442  12.158 -41.019  1.00  0.00
ATOM   5953  O   LYS B 248      -6.626  12.845 -42.074  1.00  0.00
ATOM   5954  CB  LYS B 248      -5.387  13.549 -39.200  1.00  0.00
ATOM   5955  CG  LYS B 248      -4.047  13.919 -38.492  1.00  0.00
ATOM   5956  CD  LYS B 248      -4.235  14.825 -37.291  1.00  0.00
ATOM   5957  CE  LYS B 248      -2.900  15.191 -36.596  1.00  0.00
ATOM   5958  NZ  LYS B 248      -2.526  13.974 -35.912  1.00  0.00
ATOM   5959  H   LYS B 248      -3.783  13.390 -41.525  1.00 99.99
ATOM   5960  HA  LYS B 248      -5.082  11.440 -39.530  1.00 99.99
ATOM   5961  HB1 LYS B 248      -6.128  13.413 -38.410  1.00 99.99
ATOM   5962  HB2 LYS B 248      -5.772  14.395 -39.771  1.00 99.99
ATOM   5963  HG1 LYS B 248      -3.437  14.440 -39.238  1.00 99.99
ATOM   5964  HG2 LYS B 248      -3.634  12.957 -38.173  1.00 99.99
ATOM   5965  HD1 LYS B 248      -4.987  14.334 -36.673  1.00 99.99
ATOM   5966  HD2 LYS B 248      -4.705  15.757 -37.620  1.00 99.99
ATOM   5967  HE1 LYS B 248      -2.939  15.932 -35.796  1.00 99.99
ATOM   5968  HE2 LYS B 248      -2.116  15.425 -37.305  1.00 99.99
ATOM   5969  HZ1 LYS B 248      -2.034  13.367 -36.560  1.00 99.99
ATOM   5970  HZ2 LYS B 248      -1.912  14.128 -35.131  1.00 99.99
[truncated: 172,124 more chars]
